# Supplementary material for: Use of translational fusions to express functional Klebsiella oxytoca dinitrogenase reductase in plant mitochondria
Source: Plant Mol Biol. 2026 Jul 20;116(4):71. doi: 10.1007/s11103-026-01735-5 (PMC13385145; doi:10.1007/s11103-026-01735-5)
Supplement: Supplementary file 2 — Supplementary Material 2 [file 11103_2026_1735_MOESM2_ESM.xlsx]

## Sheet: Manuscript information
Use of translational fusions to express functional Klebsiella oxytoca dinitrogenase reductase in plant mitochondria
Shoko Okada1#, Xueqin Wang2, Christina M. Gregg2, Robert S. Allen2, Timothy Rhodes2, Vanessa Gillespie2, Ingrid Venables2, Anu Mathew2, Jessica K. Bilyj2, Keren Byrne3, Robert C. DeFeyter4, Trevor D. Rapson2, Craig C. Wood2
Affiliations
1 CSIRO Environment, Acton, ACT, Australia, 2601
2 CSIRO Agriculture and Food, Acton, ACT, Australia, 2601
3 CSIRO Agriculture and Food, St Lucia, QLD, Australia, 4067
4 CSIRO Legal, Acton, ACT, Australia, 2601
# Corresponding author: shoko.okada@csiro.au ORCID ID 0000-0002-1759-2677

## Sheet: NbKoNifHH_protein_matrix
Protein.Group	Protein.Ids	Protein.Names	Genes	First.Protein.Description	Proteotypic	Stripped.Sequence	Modified.Sequence	Precursor.Charge	Precursor.Id	NbKoNifHHv2	NbKoNifHHv2_KoNifM	NbKoNifHHv2_KoNifM_AvNifS_AvNifU
CPN60MTP_AvNifS_SN635inSL133	CPN60MTP_AvNifS_SN635inSL133;CPN60MTP_AvNifS_SN635inSL133_CLEAVED				0	AFAPVYG	AFAPVYG	2	AFAPVYG2			1120.89
CPN60MTP_AvNifS_SN635inSL133	CPN60MTP_AvNifS_SN635inSL133;CPN60MTP_AvNifS_SN635inSL133_CLEAVED				0	AGTENAASIIGLGVAAER	AGTENAASIIGLGVAAER	3	AGTENAASIIGLGVAAER3			591.873
CPN60MTP_AvNifS_SN635inSL133	CPN60MTP_AvNifS_SN635inSL133;CPN60MTP_AvNifS_SN635inSL133_CLEAVED				0	ALQFMEHENTEVK	ALQFMEHENTEVK	3	ALQFMEHENTEVK3			361.454
CPN60MTP_AvNifS_SN635inSL133	CPN60MTP_AvNifS_SN635inSL133;CPN60MTP_AvNifS_SN635inSL133_CLEAVED				0	ALQFMEHENTEVKR	ALQFMEHENTEVKR	3	ALQFMEHENTEVKR3			236.476
CPN60MTP_AvNifS_SN635inSL133	CPN60MTP_AvNifS_SN635inSL133;CPN60MTP_AvNifS_SN635inSL133_CLEAVED				0	ALQFMEHENTEVKR	ALQFMEHENTEVKR	4	ALQFMEHENTEVKR4			224.196
CPN60MTP_AvNifS_SN635inSL133	CPN60MTP_AvNifS_SN635inSL133;CPN60MTP_AvNifS_SN635inSL133_CLEAVED				0	AMDIPYTAAHGTVR	AMDIPYTAAHGTVR	3	AMDIPYTAAHGTVR3			5363.97
CPN60MTP_AvNifS_SN635inSL133	CPN60MTP_AvNifS_SN635inSL133;CPN60MTP_AvNifS_SN635inSL133_CLEAVED				0	DKLEAGILAVVPHAFVTGDPDNR	DKLEAGILAVVPHAFVTGDPDNR	4	DKLEAGILAVVPHAFVTGDPDNR4			224.801
CPN60MTP_AvNifS_SN635inSL133	CPN60MTP_AvNifS_SN635inSL133;CPN60MTP_AvNifS_SN635inSL133_CLEAVED				0	EVPPIVAQLR	EVPPIVAQLR	3	EVPPIVAQLR3			422.096
CPN60MTP_AvNifS_SN635inSL133	CPN60MTP_AvNifS_SN635inSL133				1	FASNLASK	FASNLASK	2	FASNLASK2			192.312
CPN60MTP_AvNifS_SN635inSL133	CPN60MTP_AvNifS_SN635inSL133;CPN60MTP_AvNifS_SN635inSL133_CLEAVED				0	GVGVLYLR	GVGVLYLR	2	GVGVLYLR2			6449.52
CPN60MTP_AvNifS_SN635inSL133	CPN60MTP_AvNifS_SN635inSL133;CPN60MTP_AvNifS_SN635inSL133_CLEAVED				0	KLSPYWSGNGPVEDPGK	KLSPYWSGNGPVEDPGK	3	KLSPYWSGNGPVEDPGK3			161.56
CPN60MTP_AvNifS_SN635inSL133	CPN60MTP_AvNifS_SN635inSL133;CPN60MTP_AvNifS_SN635inSL133_CLEAVED				0	LADDAGIMFHTDAVQAVGK	LADDAGIMFHTDAVQAVGK	3	LADDAGIMFHTDAVQAVGK3			576.787
CPN60MTP_AvNifS_SN635inSL133	CPN60MTP_AvNifS_SN635inSL133;CPN60MTP_AvNifS_SN635inSL133_CLEAVED				0	LEAGILAVVPHAFVTGDPDNR	LEAGILAVVPHAFVTGDPDNR	3	LEAGILAVVPHAFVTGDPDNR3			300.292
CPN60MTP_AvNifS_SN635inSL133	CPN60MTP_AvNifS_SN635inSL133;CPN60MTP_AvNifS_SN635inSL133_CLEAVED				0	LEAGILAVVPHAFVTGDPDNR	LEAGILAVVPHAFVTGDPDNR	4	LEAGILAVVPHAFVTGDPDNR4		5.62723	30.5468
CPN60MTP_AvNifS_SN635inSL133	CPN60MTP_AvNifS_SN635inSL133;CPN60MTP_AvNifS_SN635inSL133_CLEAVED				0	LSPYWSGNGPVEDPGK	LSPYWSGNGPVEDPGK	3	LSPYWSGNGPVEDPGK3			33.5959
CPN60MTP_AvNifS_SN635inSL133	CPN60MTP_AvNifS_SN635inSL133;CPN60MTP_AvNifS_SN635inSL133_CLEAVED				0	NSSIHMLSLSGHK	NSSIHMLSLSGHK	2	NSSIHMLSLSGHK2			53.0738
CPN60MTP_AvNifS_SN635inSL133	CPN60MTP_AvNifS_SN635inSL133;CPN60MTP_AvNifS_SN635inSL133_CLEAVED				0	NSSIHMLSLSGHK	NSSIHMLSLSGHK	3	NSSIHMLSLSGHK3	19.909		770.44
CPN60MTP_AvNifS_SN635inSL133	CPN60MTP_AvNifS_SN635inSL133;CPN60MTP_AvNifS_SN635inSL133_CLEAVED				0	NSSIHMLSLSGHK	NSSIHMLSLSGHK	4	NSSIHMLSLSGHK4			224.372
CPN60MTP_AvNifS_SN635inSL133	CPN60MTP_AvNifS_SN635inSL133				1	NYGGMADVYLDNNATTR	NYGGMADVYLDNNATTR	3	NYGGMADVYLDNNATTR3			266.687
CPN60MTP_AvNifS_SN635inSL133	CPN60MTP_AvNifS_SN635inSL133;CPN60MTP_AvNifS_SN635inSL133_CLEAVED				0	RAGTENAASIIGLGVAAER	RAGTENAASIIGLGVAAER	3	RAGTENAASIIGLGVAAER3			595.591
CPN60MTP_AvNifS_SN635inSL133	CPN60MTP_AvNifS_SN635inSL133;CPN60MTP_AvNifS_SN635inSL133_CLEAVED				0	VGIAASSGSACTSGSLEPSHVMR	VGIAASSGSAC(UniMod:4)TSGSLEPSHVMR	4	VGIAASSGSAC(UniMod:4)TSGSLEPSHVMR4			31.2062
CPN60MTP_AvNifS_SN635inSL133	CPN60MTP_AvNifS_SN635inSL133;CPN60MTP_AvNifS_SN635inSL133_CLEAVED				0	YTTEEEIDR	YTTEEEIDR	2	YTTEEEIDR2			457.904
gATP51MTP_HA_KoNifH_TS_KoNifH_SN656	gATP51MTP_HA_KoNifH_TS_KoNifH_SN656;gATP51MTP_HA_KoNifH_TS_KoNifH_SN656_CLEAVED				0	CAESGGPEPGVGCAGR	C(UniMod:4)AESGGPEPGVGC(UniMod:4)AGR	3	C(UniMod:4)AESGGPEPGVGC(UniMod:4)AGR3	24.9652	65.3964	35.5971
gATP51MTP_HA_KoNifH_TS_KoNifH_SN656	gATP51MTP_HA_KoNifH_TS_KoNifH_SN656;gATP51MTP_HA_KoNifH_TS_KoNifH_SN656_CLEAVED				0	GGGSGGGSGGSAWSHPQFEK	GGGSGGGSGGSAWSHPQFEK	3	GGGSGGGSGGSAWSHPQFEK3	134.579	428.914	272.933
gATP51MTP_HA_KoNifH_TS_KoNifH_SN656	gATP51MTP_HA_KoNifH_TS_KoNifH_SN656;gATP51MTP_HA_KoNifH_TS_KoNifH_SN656_CLEAVED				0	GGYPYDVPDYAGGMTMR	GGYPYDVPDYAGGMTMR	3	GGYPYDVPDYAGGMTMR3	34.2427	117.24	66.9071
gATP51MTP_HA_KoNifH_TS_KoNifH_SN656	gATP51MTP_HA_KoNifH_TS_KoNifH_SN656;gATP51MTP_HA_KoNifH_TS_KoNifH_SN656_CLEAVED				0	IVNNTMK	IVNNTMK	2	IVNNTMK2	822.905	2000.23	1308.01
gATP51MTP_HA_KoNifH_TS_KoNifH_SN656	gATP51MTP_HA_KoNifH_TS_KoNifH_SN656;gATP51MTP_HA_KoNifH_TS_KoNifH_SN656_CLEAVED				0	KVMIVGCDPK	KVMIVGC(UniMod:4)DPK	2	KVMIVGC(UniMod:4)DPK2	24.6052	20.7619	22.0794
gATP51MTP_HA_KoNifH_TS_KoNifH_SN656	gATP51MTP_HA_KoNifH_TS_KoNifH_SN656;gATP51MTP_HA_KoNifH_TS_KoNifH_SN656_CLEAVED				0	KVMIVGCDPK	KVMIVGC(UniMod:4)DPK	3	KVMIVGC(UniMod:4)DPK3	66.2547	152.275	114.374
gATP51MTP_HA_KoNifH_TS_KoNifH_SN656	gATP51MTP_HA_KoNifH_TS_KoNifH_SN656;gATP51MTP_HA_KoNifH_TS_KoNifH_SN656_CLEAVED				0	LGGLICNSR	LGGLIC(UniMod:4)NSR	2	LGGLIC(UniMod:4)NSR2	983.052	1426.04	1276.85
gATP51MTP_HA_KoNifH_TS_KoNifH_SN656	gATP51MTP_HA_KoNifH_TS_KoNifH_SN656;gATP51MTP_HA_KoNifH_TS_KoNifH_SN656_CLEAVED				0	LGTQMIHFVPR	LGTQMIHFVPR	2	LGTQMIHFVPR2	92.1339	196.352	143.36
gATP51MTP_HA_KoNifH_TS_KoNifH_SN656	gATP51MTP_HA_KoNifH_TS_KoNifH_SN656;gATP51MTP_HA_KoNifH_TS_KoNifH_SN656_CLEAVED				0	LGTQMIHFVPR	LGTQMIHFVPR	3	LGTQMIHFVPR3	2400.36	5284.88	3466.52
gATP51MTP_HA_KoNifH_TS_KoNifH_SN656	gATP51MTP_HA_KoNifH_TS_KoNifH_SN656				1	LLPSIAAR	LLPSIAAR	2	LLPSIAAR2	702.61	163.267	153.896
gATP51MTP_HA_KoNifH_TS_KoNifH_SN656	gATP51MTP_HA_KoNifH_TS_KoNifH_SN656;gATP51MTP_HA_KoNifH_TS_KoNifH_SN656_CLEAVED				0	MTVIEYDPACQQANEYR	MTVIEYDPAC(UniMod:4)QQANEYR	3	MTVIEYDPAC(UniMod:4)QQANEYR3	39.9361	65.8993	35.7788
gATP51MTP_HA_KoNifH_TS_KoNifH_SN656	gATP51MTP_HA_KoNifH_TS_KoNifH_SN656;gATP51MTP_HA_KoNifH_TS_KoNifH_SN656_CLEAVED				0	QCAIYGK	QC(UniMod:4)AIYGK	2	QC(UniMod:4)AIYGK2	341.513	420.721	362.639
gATP51MTP_HA_KoNifH_TS_KoNifH_SN656	gATP51MTP_HA_KoNifH_TS_KoNifH_SN656;gATP51MTP_HA_KoNifH_TS_KoNifH_SN656_CLEAVED				0	QTDREDELIMALAEK	QTDREDELIMALAEK	3	QTDREDELIMALAEK3	249.68	539.467	308.741
gATP51MTP_HA_KoNifH_TS_KoNifH_SN656	gATP51MTP_HA_KoNifH_TS_KoNifH_SN656;gATP51MTP_HA_KoNifH_TS_KoNifH_SN656_CLEAVED				0	RMTVIEYDPACQQANEYR	RMTVIEYDPAC(UniMod:4)QQANEYR	3	RMTVIEYDPAC(UniMod:4)QQANEYR3	10.7238	16.5192	28.0851
gATP51MTP_HA_KoNifH_TS_KoNifH_SN656	gATP51MTP_HA_KoNifH_TS_KoNifH_SN656				1	SISTQVVR	SISTQVVR	2	SISTQVVR2	835.351	237.863	251.438
gATP51MTP_HA_KoNifH_TS_KoNifH_SN656	gATP51MTP_HA_KoNifH_TS_KoNifH_SN656				1	SPLSSDQEEGLLGVR	SPLSSDQEEGLLGVR	3	SPLSSDQEEGLLGVR3	98.1963	65.6897	52.829
gATP51MTP_HA_KoNifH_TS_KoNifH_SN656	gATP51MTP_HA_KoNifH_TS_KoNifH_SN656;gATP51MTP_HA_KoNifH_TS_KoNifH_SN656_CLEAVED				0	STTTQNLVAALAEMGK	STTTQNLVAALAEMGK	3	STTTQNLVAALAEMGK3	353.817	1056.55	686.561
gATP51MTP_HA_KoNifH_TS_KoNifH_SN656	gATP51MTP_HA_KoNifH_TS_KoNifH_SN656;gATP51MTP_HA_KoNifH_TS_KoNifH_SN656_CLEAVED				0	STTTQNLVAALAEMGKK	STTTQNLVAALAEMGKK	3	STTTQNLVAALAEMGKK3	143.254	427.891	261.717
gATP51MTP_HA_KoNifH_TS_KoNifH_SN656	gATP51MTP_HA_KoNifH_TS_KoNifH_SN656;gATP51MTP_HA_KoNifH_TS_KoNifH_SN656_CLEAVED				0	TAAEESAASAWSHPQFEK	TAAEESAASAWSHPQFEK	3	TAAEESAASAWSHPQFEK3	67.094	195.383	116.28
gATP51MTP_HA_KoNifH_TS_KoNifH_SN656	gATP51MTP_HA_KoNifH_TS_KoNifH_SN656;gATP51MTP_HA_KoNifH_TS_KoNifH_SN656_CLEAVED				0	VMIVGCDPK	VMIVGC(UniMod:4)DPK	2	VMIVGC(UniMod:4)DPK2	1267.74	2437	1657.16
gATP51MTP_HA_KoNifH_TS_KoNifH_SN656_CLEAVED	gATP51MTP_HA_KoNifH_TS_KoNifH_SN656_CLEAVED				1	ISTQVVR	ISTQVVR	2	ISTQVVR2	119.612	293.939	229.642
SU9MTP_AvNifU_SN636inSL133;SU9MTP_AvNifU_SN636inSL133_CLEAVED	SU9MTP_AvNifU_SN636inSL133;SU9MTP_AvNifU_SN636inSL133_CLEAVED				0	AGGGCSACHEAIER	AGGGC(UniMod:4)SAC(UniMod:4)HEAIER	3	AGGGC(UniMod:4)SAC(UniMod:4)HEAIER3			23.4507
SU9MTP_AvNifU_SN636inSL133;SU9MTP_AvNifU_SN636inSL133_CLEAVED	SU9MTP_AvNifU_SN636inSL133;SU9MTP_AvNifU_SN636inSL133_CLEAVED				0	CFAVDEVMVR	C(UniMod:4)FAVDEVMVR	2	C(UniMod:4)FAVDEVMVR2			124.792
SU9MTP_AvNifU_SN636inSL133;SU9MTP_AvNifU_SN636inSL133_CLEAVED	SU9MTP_AvNifU_SN636inSL133;SU9MTP_AvNifU_SN636inSL133_CLEAVED				0	DKGDVELIDVDGK	DKGDVELIDVDGK	3	DKGDVELIDVDGK3			35.0101
SU9MTP_AvNifU_SN636inSL133;SU9MTP_AvNifU_SN636inSL133_CLEAVED	SU9MTP_AvNifU_SN636inSL133;SU9MTP_AvNifU_SN636inSL133_CLEAVED				0	EALQAAVANYR	EALQAAVANYR	2	EALQAAVANYR2			247.008
SU9MTP_AvNifU_SN636inSL133;SU9MTP_AvNifU_SN636inSL133_CLEAVED	SU9MTP_AvNifU_SN636inSL133;SU9MTP_AvNifU_SN636inSL133_CLEAVED				0	GEVFVAAPIK	GEVFVAAPIK	2	GEVFVAAPIK2			307.975
SU9MTP_AvNifU_SN636inSL133;SU9MTP_AvNifU_SN636inSL133_CLEAVED	SU9MTP_AvNifU_SN636inSL133;SU9MTP_AvNifU_SN636inSL133_CLEAVED				0	GLTLDEALK	GLTLDEALK	2	GLTLDEALK2			209.563
SU9MTP_AvNifU_SN636inSL133;SU9MTP_AvNifU_SN636inSL133_CLEAVED	SU9MTP_AvNifU_SN636inSL133;SU9MTP_AvNifU_SN636inSL133_CLEAVED				0	IETVLAAIRPTLQR	IETVLAAIRPTLQR	3	IETVLAAIRPTLQR3			209.764
SU9MTP_AvNifU_SN636inSL133;SU9MTP_AvNifU_SN636inSL133_CLEAVED	SU9MTP_AvNifU_SN636inSL133;SU9MTP_AvNifU_SN636inSL133_CLEAVED				0	LIEELGEFVK	LIEELGEFVK	2	LIEELGEFVK2			110.074
SU9MTP_AvNifU_SN636inSL133;SU9MTP_AvNifU_SN636inSL133_CLEAVED	SU9MTP_AvNifU_SN636inSL133;SU9MTP_AvNifU_SN636inSL133_CLEAVED				0	LSTVEDVTNYTK	LSTVEDVTNYTK	2	LSTVEDVTNYTK2			78.0425
SU9MTP_AvNifU_SN636inSL133;SU9MTP_AvNifU_SN636inSL133_CLEAVED	SU9MTP_AvNifU_SN636inSL133;SU9MTP_AvNifU_SN636inSL133_CLEAVED				0	LTGACTGCQMASMTLGGIQQR	LTGAC(UniMod:4)TGC(UniMod:4)QMASMTLGGIQQR	3	LTGAC(UniMod:4)TGC(UniMod:4)QMASMTLGGIQQR3			77.7072
SU9MTP_AvNifU_SN636inSL133;SU9MTP_AvNifU_SN636inSL133_CLEAVED	SU9MTP_AvNifU_SN636inSL133;SU9MTP_AvNifU_SN636inSL133_CLEAVED				0	VLAPEPAPAPVAEAPAAAPK	VLAPEPAPAPVAEAPAAAPK	3	VLAPEPAPAPVAEAPAAAPK3			11.0339
SU9MTP_AvNifU_SN636inSL133;SU9MTP_AvNifU_SN636inSL133_CLEAVED	SU9MTP_AvNifU_SN636inSL133;SU9MTP_AvNifU_SN636inSL133_CLEAVED				0	VLTEELAAR	VLTEELAAR	2	VLTEELAAR2			249.634
SU9MTP_KoNifM_SN360_CLEAVED	SU9MTP_KoNifM_SN360;SU9MTP_KoNifM_SN360_CLEAVED				0	DAFAPLAQR	DAFAPLAQR	2	DAFAPLAQR2		660.493	539.119
SU9MTP_KoNifM_SN360_CLEAVED	SU9MTP_KoNifM_SN360;SU9MTP_KoNifM_SN360_CLEAVED				0	DYLWQQSQQR	DYLWQQSQQR	2	DYLWQQSQQR2		146.014	122.118
SU9MTP_KoNifM_SN360_CLEAVED	SU9MTP_KoNifM_SN360;SU9MTP_KoNifM_SN360_CLEAVED				0	HLLLTVDNDR	HLLLTVDNDR	2	HLLLTVDNDR2		48.0817	26.7382
SU9MTP_KoNifM_SN360_CLEAVED	SU9MTP_KoNifM_SN360;SU9MTP_KoNifM_SN360_CLEAVED				0	HLLLTVDNDR	HLLLTVDNDR	3	HLLLTVDNDR3		161.282	122.361
SU9MTP_KoNifM_SN360_CLEAVED	SU9MTP_KoNifM_SN360;SU9MTP_KoNifM_SN360_CLEAVED				0	LELAFADIAR	LELAFADIAR	2	LELAFADIAR2		458.657	369.489
SU9MTP_KoNifM_SN360_CLEAVED	SU9MTP_KoNifM_SN360;SU9MTP_KoNifM_SN360_CLEAVED				0	PAAPMEPQQALESAR	PAAPMEPQQALESAR	3	PAAPMEPQQALESAR3		58.3499	36.7864
SU9MTP_KoNifM_SN360_CLEAVED	SU9MTP_KoNifM_SN360;SU9MTP_KoNifM_SN360_CLEAVED				0	QAPQPDLSTVQAWYLR	QAPQPDLSTVQAWYLR	3	QAPQPDLSTVQAWYLR3		96.9311	76.8742
SU9MTP_KoNifM_SN360_CLEAVED	SU9MTP_KoNifM_SN360;SU9MTP_KoNifM_SN360_CLEAVED				0	QWLEQMISR	QWLEQMISR	2	QWLEQMISR2		207.777	134.697
SU9MTP_KoNifM_SN360_CLEAVED	SU9MTP_KoNifM_SN360_CLEAVED				1	YSGGMNPWQR	YSGGMNPWQR	2	YSGGMNPWQR2		23.3133	23.036
Cont_P00761	Cont_P00761	TRYP_PIG		Trypsin	1	IITHPNFNGNTLDNDIMLIK	IITHPNFNGNTLDNDIMLIK	4	IITHPNFNGNTLDNDIMLIK4	107.059	112.336	95.9458
Cont_P00761	Cont_P00761	TRYP_PIG		Trypsin	1	LGEHNIDVLEGNEQFINAAK	LGEHNIDVLEGNEQFINAAK	3	LGEHNIDVLEGNEQFINAAK3	1422.77	913.809	1019.42
Cont_P00761	Cont_P00761	TRYP_PIG		Trypsin	1	LGEHNIDVLEGNEQFINAAK	LGEHNIDVLEGNEQFINAAK	4	LGEHNIDVLEGNEQFINAAK4	30.1917	22.0654	10.4849
Cont_P00761	Cont_P00761	TRYP_PIG		Trypsin	1	LSSPATLNSR	LSSPATLNSR	2	LSSPATLNSR2	8232.88	6143.31	7226.83
Cont_P00761	Cont_P00761	TRYP_PIG		Trypsin	1	VATVSLPR	VATVSLPR	2	VATVSLPR2	53465.5	41551.2	42487.6
Cont_P02538	Cont_P02538;Cont_P04259;Cont_P48668	K2C6A_HUMAN	KRT6A	Keratin, type II cytoskeletal 6A	0	ADTLTDEINFLR	ADTLTDEINFLR	2	ADTLTDEINFLR2	27.7359	50.6885	11.1629
Cont_P02538	Cont_O95678;Cont_P02538;Cont_P04259;Cont_P48668;Cont_P50446;Cont_Q8BGZ7;Cont_Q8VED5	K2C6A_HUMAN	KRT6A	Keratin, type II cytoskeletal 6A	0	AEAESWYQTK	AEAESWYQTK	2	AEAESWYQTK2		12.7696
Cont_P02538	Cont_P02538;Cont_P48668	K2C6A_HUMAN	KRT6A	Keratin, type II cytoskeletal 6A	0	AIGGGLSSVGGGSSTIK	AIGGGLSSVGGGSSTIK	2	AIGGGLSSVGGGSSTIK2	24.8742	80.5633
Cont_P02538	Cont_P02538;Cont_P04259;Cont_P05787;Cont_P48668;Cont_P50446;Cont_Q8BGZ7	K2C6A_HUMAN	KRT6A	Keratin, type II cytoskeletal 6A	0	EYQELMNVK	EYQELMNVK	2	EYQELMNVK2	11.5017	57.9055	6.06837
Cont_P02538	Cont_P02538	K2C6A_HUMAN	KRT6A	Keratin, type II cytoskeletal 6A	1	GMQDLVEDFK	GMQDLVEDFK	2	GMQDLVEDFK2		14.2939	17.4285
Cont_P02538	Cont_P02538;Cont_P04259;Cont_P48668	K2C6A_HUMAN	KRT6A	Keratin, type II cytoskeletal 6A	0	GSGGLGGACGGAGFGSR	GSGGLGGAC(UniMod:4)GGAGFGSR	2	GSGGLGGAC(UniMod:4)GGAGFGSR2	10.6854	54.9062
Cont_P02538	Cont_P02538;Cont_P04259;Cont_P48668	K2C6A_HUMAN	KRT6A	Keratin, type II cytoskeletal 6A	0	NKLEGLEDALQK	NKLEGLEDALQK	3	NKLEGLEDALQK3		50.6321
Cont_P02538	Cont_P02538;Cont_P04259;Cont_P48668;Cont_P50446	K2C6A_HUMAN	KRT6A	Keratin, type II cytoskeletal 6A	0	QEIAEINR	QEIAEINR	2	QEIAEINR2	18.2688	79.1358	12.7375
Cont_P02538	Cont_P02538	K2C6A_HUMAN	KRT6A	Keratin, type II cytoskeletal 6A	1	SGFSSVSVSR	SGFSSVSVSR	2	SGFSSVSVSR2	26.5513	49.1745	22.0044
Cont_P02538	Cont_P02538;Cont_P04259;Cont_P48668	K2C6A_HUMAN	KRT6A	Keratin, type II cytoskeletal 6A	0	SLYGLGGSK	SLYGLGGSK	2	SLYGLGGSK2	51.9402	238.665
Cont_P02538	Cont_O95678;Cont_P02538;Cont_P04259;Cont_P48668;Cont_P50446;Cont_Q8BGZ7;Cont_Q8VED5	K2C6A_HUMAN	KRT6A	Keratin, type II cytoskeletal 6A	0	SRAEAESWYQTK	SRAEAESWYQTK	3	SRAEAESWYQTK3	5.78533	39.272	5.21404
Cont_P02538	Cont_P02538;Cont_P04259;Cont_P12035;Cont_P48668;Cont_P50446	K2C6A_HUMAN	KRT6A	Keratin, type II cytoskeletal 6A	0	TAAENEFVTLK	TAAENEFVTLK	2	TAAENEFVTLK2	16.7831	27.094
Cont_P02538	Cont_O95678;Cont_P02538;Cont_P48668;Cont_P50446;Cont_Q8BGZ7	K2C6A_HUMAN	KRT6A	Keratin, type II cytoskeletal 6A	0	YEELQVTAGR	YEELQVTAGR	2	YEELQVTAGR2	19.4623	82.9649	7.22613
Cont_P02662	Cont_P02662	CASA1_BOVIN	CSN1S1	Alpha-S1-casein	1	FFVAPFPEVFGK	FFVAPFPEVFGK	2	FFVAPFPEVFGK2	21.9611	21.9224	25.2486
Cont_P02662	Cont_P02662	CASA1_BOVIN	CSN1S1	Alpha-S1-casein	1	YLGYLEQLLR	YLGYLEQLLR	2	YLGYLEQLLR2	51.3319	23.0315	25.9922
Cont_P02769	Cont_P02769	ALBU_BOVIN	ALB	Albumin	1	GACLLPK	GAC(UniMod:4)LLPK	2	GAC(UniMod:4)LLPK2	30.8972	34.4264	20.105
Cont_P02769	Cont_P02769	ALBU_BOVIN	ALB	Albumin	1	KQTALVELLK	KQTALVELLK	3	KQTALVELLK3	15.0116	9.04513	8.93745
Cont_P02769	Cont_P02769	ALBU_BOVIN	ALB	Albumin	1	LVNELTEFAK	LVNELTEFAK	2	LVNELTEFAK2	35.4659	27.7257	44.9631
Cont_P02769	Cont_P02769	ALBU_BOVIN	ALB	Albumin	1	QTALVELLK	QTALVELLK	2	QTALVELLK2	26.0906	22.6817	16.5507
Cont_P02769	Cont_P02769	ALBU_BOVIN	ALB	Albumin	1	RHPEYAVSVLLR	RHPEYAVSVLLR	3	RHPEYAVSVLLR3	47.8691	22.5675	35.4074
Cont_P02769	Cont_P02769	ALBU_BOVIN	ALB	Albumin	1	TVMENFVAFVDK	TVMENFVAFVDK	2	TVMENFVAFVDK2	12.759	15.7287	9.21298
Cont_P04259	Cont_P04259	K2C6B_HUMAN	KRT6B	Keratin, type II cytoskeletal 6B	1	ATGGGLSSVGGGSSTIK	ATGGGLSSVGGGSSTIK	2	ATGGGLSSVGGGSSTIK2		25.2314
Cont_P04259	Cont_P04259	K2C6B_HUMAN	KRT6B	Keratin, type II cytoskeletal 6B	1	QLDNIVGER	QLDNIVGER	2	QLDNIVGER2	41.0475	48.4847	28.6853
Cont_P04259	Cont_P04259;Cont_P48668	K2C6B_HUMAN	KRT6B	Keratin, type II cytoskeletal 6B	0	SGFSSISVSR	SGFSSISVSR	2	SGFSSISVSR2	31.305	60.0683	14.2542
Cont_P04264	Cont_P04264	K2C1_HUMAN	KRT1	Keratin, type II cytoskeletal 1	1	AEAESLYQSK	AEAESLYQSK	2	AEAESLYQSK2	90.7418	121.258	113.406
Cont_P04264	Cont_P04264	K2C1_HUMAN	KRT1	Keratin, type II cytoskeletal 1	1	AQYEDIAQK	AQYEDIAQK	2	AQYEDIAQK2	172.383	194.94	155.529
Cont_P04264	Cont_P04264	K2C1_HUMAN	KRT1	Keratin, type II cytoskeletal 1	1	DVDGAYMTK	DVDGAYMTK	2	DVDGAYMTK2	122.988	164.098	111.614
Cont_P04264	Cont_P04264;Cont_Q3TTY5	K2C1_HUMAN	KRT1	Keratin, type II cytoskeletal 1	0	DYQELMNTK	DYQELMNTK	2	DYQELMNTK2	111.451	109.39	88.8065
Cont_P04264	Cont_P04264;Cont_P35908;Cont_Q7Z794;Cont_Q6IFZ6;Cont_Q9R0H5;Cont_Q6NXH9	K2C1_HUMAN	KRT1	Keratin, type II cytoskeletal 1	0	FLEQQNQVLQTK	FLEQQNQVLQTK	2	FLEQQNQVLQTK2	254.635	229.094	164.018
Cont_P04264	Cont_P04264	K2C1_HUMAN	KRT1	Keratin, type II cytoskeletal 1	1	FSSCGGGGGSFGAGGGFGSR	FSSC(UniMod:4)GGGGGSFGAGGGFGSR	3	FSSC(UniMod:4)GGGGGSFGAGGGFGSR3	41.8878	57.1236	50.2585
Cont_P04264	Cont_P04264	K2C1_HUMAN	KRT1	Keratin, type II cytoskeletal 1	1	GSGGGSSGGSIGGR	GSGGGSSGGSIGGR	2	GSGGGSSGGSIGGR2		60.1701
Cont_P04264	Cont_P04264;Cont_P35908	K2C1_HUMAN	KRT1	Keratin, type II cytoskeletal 1	0	IEISELNR	IEISELNR	2	IEISELNR2	789.079	698.541	536.635
Cont_P04264	Cont_P04264	K2C1_HUMAN	KRT1	Keratin, type II cytoskeletal 1	1	LALDLEIATYR	LALDLEIATYR	2	LALDLEIATYR2	177.58	173.143	123.907
Cont_P04264	Cont_P04264	K2C1_HUMAN	KRT1	Keratin, type II cytoskeletal 1	1	LNDLEDALQQAK	LNDLEDALQQAK	2	LNDLEDALQQAK2	78.8784	83.6238	60.2727
Cont_P04264	Cont_P04264	K2C1_HUMAN	KRT1	Keratin, type II cytoskeletal 1	1	NMQDMVEDYR	NMQDMVEDYR	2	NMQDMVEDYR2	27.8993	54.7807	27.6056
Cont_P04264	Cont_P04264	K2C1_HUMAN	KRT1	Keratin, type II cytoskeletal 1	1	QISNLQQSISDAEQR	QISNLQQSISDAEQR	3	QISNLQQSISDAEQR3	90.3177	120.488	74.8464
Cont_P04264	Cont_P04264	K2C1_HUMAN	KRT1	Keratin, type II cytoskeletal 1	1	SISISVAR	SISISVAR	2	SISISVAR2	531.706	409.793	375.321
Cont_P04264	Cont_P04264	K2C1_HUMAN	KRT1	Keratin, type II cytoskeletal 1	1	SKAEAESLYQSK	SKAEAESLYQSK	3	SKAEAESLYQSK3	84.3427	86.4831	72.1848
Cont_P04264	Cont_P04264;Cont_Q922U2;Cont_P50446;Cont_Q8BGZ7	K2C1_HUMAN	KRT1	Keratin, type II cytoskeletal 1	0	SLDLDSIIAEVK	SLDLDSIIAEVK	2	SLDLDSIIAEVK2	186.822	260.852	152.277
Cont_P04264	Cont_P04264;Cont_Q922U2;Cont_P50446;Cont_Q8BGZ7	K2C1_HUMAN	KRT1	Keratin, type II cytoskeletal 1	0	SLDLDSIIAEVK	SLDLDSIIAEVK	3	SLDLDSIIAEVK3	18.7282	29.914	18.7399
Cont_P04264	Cont_P04264	K2C1_HUMAN	KRT1	Keratin, type II cytoskeletal 1	1	SLNNQFASFIDK	SLNNQFASFIDK	2	SLNNQFASFIDK2	322.569	341.075	204.201
Cont_P04264	Cont_P04264	K2C1_HUMAN	KRT1	Keratin, type II cytoskeletal 1	1	SLVNLGGSK	SLVNLGGSK	2	SLVNLGGSK2	517.298	557.711	407.417
Cont_P04264	Cont_P04264	K2C1_HUMAN	KRT1	Keratin, type II cytoskeletal 1	1	THNLEPYFESFINNLR	THNLEPYFESFINNLR	3	THNLEPYFESFINNLR3	269.306	272.674	193.081
Cont_P04264	Cont_P04264	K2C1_HUMAN	KRT1	Keratin, type II cytoskeletal 1	1	TLLEGEESR	TLLEGEESR	2	TLLEGEESR2	820.86	796.066	685.811
Cont_P04264	Cont_P04264	K2C1_HUMAN	KRT1	Keratin, type II cytoskeletal 1	1	TNAENEFVTIK	TNAENEFVTIK	2	TNAENEFVTIK2	78.2329	79.8973	73.4956
Cont_P04264	Cont_P04264	K2C1_HUMAN	KRT1	Keratin, type II cytoskeletal 1	1	TNAENEFVTIKK	TNAENEFVTIKK	3	TNAENEFVTIKK3	39.939	59.3385	47.2995
Cont_P04264	Cont_P04264	K2C1_HUMAN	KRT1	Keratin, type II cytoskeletal 1	1	WELLQQVDTSTR	WELLQQVDTSTR	2	WELLQQVDTSTR2	144.895	150.666	107.89
Cont_P04264	Cont_P04259;Cont_P04264	K2C1_HUMAN	KRT1	Keratin, type II cytoskeletal 1	0	YEELQITAGR	YEELQITAGR	2	YEELQITAGR2	251.139	261.509	185.866
Cont_P08779	Cont_P02533;Cont_P08779;Cont_P13646;Cont_P19012;Cont_Q6IFX2;Cont_O77727	K1C16_HUMAN	KRT16	Keratin, type I cytoskeletal 16	0	ALEEANADLEVK	ALEEANADLEVK	2	ALEEANADLEVK2	7.48671	33.7841	10.165
Cont_P08779	Cont_P08779	K1C16_HUMAN	KRT16	Keratin, type I cytoskeletal 16	1	APSTYGGGLSVSSR	APSTYGGGLSVSSR	2	APSTYGGGLSVSSR2		60.52	5.76313
Cont_P08779	Cont_P08779	K1C16_HUMAN	KRT16	Keratin, type I cytoskeletal 16	1	DAETWFLSK	DAETWFLSK	2	DAETWFLSK2	27.0036	83.0369
Cont_P08779	Cont_P02533;Cont_P08779;Cont_Q9Z2K1;Cont_Q6IFX2;Cont_O77727	K1C16_HUMAN	KRT16	Keratin, type I cytoskeletal 16	0	DYSPYFK	DYSPYFK	2	DYSPYFK2	101.853	212.324	48.805
Cont_P08779	Cont_P08779	K1C16_HUMAN	KRT16	Keratin, type I cytoskeletal 16	1	EVFTSSSSSSSR	EVFTSSSSSSSR	2	EVFTSSSSSSSR2	16.0703	37.9161
Cont_P08779	Cont_P02533;Cont_P08779	K1C16_HUMAN	KRT16	Keratin, type I cytoskeletal 16	0	GSCGIGGGIGGGSSR	GSC(UniMod:4)GIGGGIGGGSSR	2	GSC(UniMod:4)GIGGGIGGGSSR2	44.5333	96.1909	8.54701
Cont_P08779	Cont_P08779	K1C16_HUMAN	KRT16	Keratin, type I cytoskeletal 16	1	IIAATIENAQPILQIDNAR	IIAATIENAQPILQIDNAR	3	IIAATIENAQPILQIDNAR3	20.9947	62.4228
Cont_P08779	Cont_P02533;Cont_P08779;Cont_Q04695;Cont_Q9Z2K1;Cont_O77727	K1C16_HUMAN	KRT16	Keratin, type I cytoskeletal 16	0	IRDWYQR	IRDWYQR	3	IRDWYQR3	36.0641	94.1402	20.1161
Cont_P08779	Cont_P02533;Cont_P08779	K1C16_HUMAN	KRT16	Keratin, type I cytoskeletal 16	0	ISSVLAGGSCR	ISSVLAGGSC(UniMod:4)R	2	ISSVLAGGSC(UniMod:4)R2	53.5528	137.907	19.7592
Cont_P08779	Cont_P02533;Cont_P08727;Cont_P08779;Cont_P13646;Cont_P19012;Cont_P35900;Cont_Q04695;Cont_Q8N1A0;Cont_P08730;Cont_Q9Z2K1;Cont_Q9QWL7;Cont_P19001;Cont_Q9D312;Cont_Q6IFX2	K1C16_HUMAN	KRT16	Keratin, type I cytoskeletal 16	0	LEQEIATYR	LEQEIATYR	2	LEQEIATYR2	183.431	182.05	119.291
Cont_P08779	Cont_P02533;Cont_P08779;Cont_Q9Z2K1	K1C16_HUMAN	KRT16	Keratin, type I cytoskeletal 16	0	QFTSSSSMK	QFTSSSSMK	2	QFTSSSSMK2		15.4155
Cont_P08779	Cont_P08779	K1C16_HUMAN	KRT16	Keratin, type I cytoskeletal 16	1	QTVEADVNGLR	QTVEADVNGLR	2	QTVEADVNGLR2		18.3102
Cont_P08779	Cont_P02533;Cont_P08727;Cont_P08779;Cont_P19012;Cont_Q04695;Cont_Q9QWL7;Cont_P19001;Cont_Q6IFX2	K1C16_HUMAN	KRT16	Keratin, type I cytoskeletal 16	0	RVLDELTLAR	RVLDELTLAR	3	RVLDELTLAR3	43.4621	52.9197	25.1064
Cont_P08779	Cont_P02533;Cont_P08779;Cont_P13646;Cont_P19012;Cont_P35900;Cont_Q04695;Cont_P08730;Cont_Q9Z2K1;Cont_Q9QWL7;Cont_Q9D312;Cont_Q6IFX2	K1C16_HUMAN	KRT16	Keratin, type I cytoskeletal 16	0	TRLEQEIATYR	TRLEQEIATYR	3	TRLEQEIATYR3	101.097	228.762	37.8351
Cont_P08779	Cont_P02533;Cont_P08727;Cont_P08779;Cont_P19012;Cont_Q04695;Cont_Q9QWL7;Cont_P19001;Cont_Q6IFX2	K1C16_HUMAN	KRT16	Keratin, type I cytoskeletal 16	0	VLDELTLAR	VLDELTLAR	2	VLDELTLAR2	601.609	620.711	407.783
Cont_P13645	Cont_P13645;Cont_P02535	K1C10_HUMAN	KRT10	Keratin, type I cytoskeletal 10	0	ALEESNYELEGK	ALEESNYELEGK	2	ALEESNYELEGK2	36.5783	23.4443	26.6487
Cont_P13645	Cont_P13645;Cont_Q7Z3Y7;Cont_Q7Z3Y8;Cont_Q7Z3Z0	K1C10_HUMAN	KRT10	Keratin, type I cytoskeletal 10	0	DAEAWFNEK	DAEAWFNEK	2	DAEAWFNEK2	108.94	79.6732	92.9785
Cont_P13645	Cont_P13645	K1C10_HUMAN	KRT10	Keratin, type I cytoskeletal 10	1	IRLENEIQTYR	IRLENEIQTYR	3	IRLENEIQTYR3	376.784	280.371	263.049
Cont_P13645	Cont_O76013;Cont_O76014;Cont_O76015;Cont_P02533;Cont_P05783;Cont_P08727;Cont_P08779;Cont_P13645;Cont_P13646;Cont_P19012;Cont_Q04695;Cont_Q14525;Cont_Q14532;Cont_Q15323;Cont_Q2M2I5;Cont_Q7Z3Y7;Cont_Q92764;Cont_Q61765;Cont_Q62168;Cont_Q497I4;Cont_P02535;Cont_P08730;Cont_Q9Z2K1;Cont_Q9QWL7;Cont_P05784;Cont_P19001;Cont_Q6IFX2;Cont_O77727;Cont_P02534	K1C10_HUMAN	KRT10	Keratin, type I cytoskeletal 10	0	LAADDFR	LAADDFR	2	LAADDFR2	1918.95	1588.17	1377.98
Cont_P13645	Cont_P02533;Cont_P08727;Cont_P08779;Cont_P13645;Cont_P19012;Cont_P35527;Cont_Q04695;Cont_Q99456;Cont_P08730;Cont_Q9QWL7;Cont_P05784;Cont_P19001	K1C10_HUMAN	KRT10	Keratin, type I cytoskeletal 10	0	LASYLDK	LASYLDK	2	LASYLDK2	1086.39	1132	785.915
Cont_P13645	Cont_P13645;Cont_P02535	K1C10_HUMAN	KRT10	Keratin, type I cytoskeletal 10	0	LENEIQTYR	LENEIQTYR	2	LENEIQTYR2	371.706	306.451	276.3
Cont_P13645	Cont_P13645	K1C10_HUMAN	KRT10	Keratin, type I cytoskeletal 10	1	LKYENEVALR	LKYENEVALR	2	LKYENEVALR2	46.4297	15.953	20.5869
Cont_P13645	Cont_P13645	K1C10_HUMAN	KRT10	Keratin, type I cytoskeletal 10	1	LKYENEVALR	LKYENEVALR	3	LKYENEVALR3	481.835	365.633	353.836
Cont_P13645	Cont_P13645	K1C10_HUMAN	KRT10	Keratin, type I cytoskeletal 10	1	NVQALEIELQSQLALK	NVQALEIELQSQLALK	3	NVQALEIELQSQLALK3	48.8353	43.2061	26.6582
Cont_P13645	Cont_P13645;Cont_P02535	K1C10_HUMAN	KRT10	Keratin, type I cytoskeletal 10	0	QSLEASLAETEGR	QSLEASLAETEGR	2	QSLEASLAETEGR2	46.1353	31.2606	32.6806
Cont_P13645	Cont_P13645;Cont_P13646;Cont_Q2M2I5;Cont_P02535;Cont_P08730;Cont_O77727	K1C10_HUMAN	KRT10	Keratin, type I cytoskeletal 10	0	QSVEADINGLR	QSVEADINGLR	2	QSVEADINGLR2	83.7572	68.4644	63.6057
Cont_P13645	Cont_P13645;Cont_P13646;Cont_P02535;Cont_P08730;Cont_O77727	K1C10_HUMAN	KRT10	Keratin, type I cytoskeletal 10	0	QSVEADINGLRR	QSVEADINGLRR	3	QSVEADINGLRR3	207.781	158.218	139.979
Cont_P13645	Cont_P13645;Cont_P02535	K1C10_HUMAN	KRT10	Keratin, type I cytoskeletal 10	0	SEITELR	SEITELR	2	SEITELR2	263.985	178.899	165.65
Cont_P13645	Cont_P13645	K1C10_HUMAN	KRT10	Keratin, type I cytoskeletal 10	1	SLLEGEGSSGGGGR	SLLEGEGSSGGGGR	2	SLLEGEGSSGGGGR2	144.29	103.961	130.559
Cont_P13645	Cont_P13645	K1C10_HUMAN	KRT10	Keratin, type I cytoskeletal 10	1	SQYEQLAEQNR	SQYEQLAEQNR	2	SQYEQLAEQNR2	84.0303	54.6749	54.9283
Cont_P13645	Cont_P13645	K1C10_HUMAN	KRT10	Keratin, type I cytoskeletal 10	1	SQYEQLAEQNR	SQYEQLAEQNR	3	SQYEQLAEQNR3	31.85	38.7726	38.0998
Cont_P13645	Cont_P13645	K1C10_HUMAN	KRT10	Keratin, type I cytoskeletal 10	1	SQYEQLAEQNRK	SQYEQLAEQNRK	3	SQYEQLAEQNRK3	167.718	133.924	145.832
Cont_P13645	Cont_P13645;Cont_O77727	K1C10_HUMAN	KRT10	Keratin, type I cytoskeletal 10	0	VLDELTLTK	VLDELTLTK	2	VLDELTLTK2	369.843	308.427	278.901
Cont_P13645	Cont_P02533;Cont_P08779;Cont_P13645;Cont_Q7Z3Y7;Cont_Q7Z3Y8;Cont_Q7Z3Y9;Cont_Q7Z3Z0;Cont_P02535;Cont_Q9Z2K1	K1C10_HUMAN	KRT10	Keratin, type I cytoskeletal 10	0	VTMQNLNDR	VTMQNLNDR	2	VTMQNLNDR2	381.659	317.948	185.219
Cont_P13645	Cont_P13645	K1C10_HUMAN	KRT10	Keratin, type I cytoskeletal 10	1	YENEVALR	YENEVALR	2	YENEVALR2	68.4453	56.6476	53.378
Cont_P13647	Cont_O95678;Cont_P02538;Cont_P04259;Cont_P13647;Cont_P48668;Cont_Q14CN4;Cont_Q922U2;Cont_P50446;Cont_Q6IME9	K2C5_HUMAN	KRT5	Keratin, type II cytoskeletal 5	0	DVDAAYMNK	DVDAAYMNK	2	DVDAAYMNK2	17.8208	64.2762	14.5445
Cont_P13647	Cont_O43790;Cont_O95678;Cont_P02538;Cont_P04259;Cont_P05787;Cont_P08729;Cont_P12035;Cont_P13647;Cont_P48668;Cont_P78385;Cont_P78386;Cont_Q01546;Cont_Q14533;Cont_Q5XKE5;Cont_Q8N1N4;Cont_Q9NSB2;Cont_P07744;Cont_Q922U2;Cont_P50446;Cont_Q9DCV7;Cont_Q8BGZ7;Cont_Q8VED5;Cont_P15241;Cont_P25691	K2C5_HUMAN	KRT5	Keratin, type II cytoskeletal 5	0	FLEQQNK	FLEQQNK	2	FLEQQNK2	53.3019	138.301	41.9669
Cont_P13647	Cont_P02538;Cont_P04259;Cont_P13647;Cont_P48668;Cont_Q5XKE5;Cont_Q922U2;Cont_P50446	K2C5_HUMAN	KRT5	Keratin, type II cytoskeletal 5	0	GRLDSELR	GRLDSELR	3	GRLDSELR3	49.8909	47.4725	32.4648
Cont_P13647	Cont_P13647	K2C5_HUMAN	KRT5	Keratin, type II cytoskeletal 5	1	ISISTSGGSFR	ISISTSGGSFR	2	ISISTSGGSFR2	58.7444	39.3288	47.0243
Cont_P13647	Cont_P02538;Cont_P13647;Cont_P48668	K2C5_HUMAN	KRT5	Keratin, type II cytoskeletal 5	0	QLDSIVGER	QLDSIVGER	2	QLDSIVGER2	227.206	206.644	171.465
Cont_P13647	Cont_P02538;Cont_P04259;Cont_P13647;Cont_P48668	K2C5_HUMAN	KRT5	Keratin, type II cytoskeletal 5	0	QNLEPLFEQYINNLR	QNLEPLFEQYINNLR	3	QNLEPLFEQYINNLR3	39.6475	68.4327	44.4196
Cont_P13647	Cont_P02538;Cont_P13647;Cont_P48668	K2C5_HUMAN	KRT5	Keratin, type II cytoskeletal 5	0	RQLDSIVGER	RQLDSIVGER	3	RQLDSIVGER3	38.5724	39.4831	36.1137
Cont_P13647	Cont_P02538;Cont_P04259;Cont_P13647;Cont_P48668	K2C5_HUMAN	KRT5	Keratin, type II cytoskeletal 5	0	WTLLQEQGTK	WTLLQEQGTK	2	WTLLQEQGTK2	61.1866	167.583	47.4504
Cont_P13647	Cont_P13647;Cont_Q922U2	K2C5_HUMAN	KRT5	Keratin, type II cytoskeletal 5	0	YEELQQTAGR	YEELQQTAGR	2	YEELQQTAGR2	7.06699	12.2081	6.12464
Cont_P35527	Cont_P35527	K1C9_HUMAN	KRT9	Keratin, type I cytoskeletal 9	1	FSSSSGYGGGSSR	FSSSSGYGGGSSR	2	FSSSSGYGGGSSR2	61.2901	76.5564	84.1719
Cont_P35527	Cont_P35527	K1C9_HUMAN	KRT9	Keratin, type I cytoskeletal 9	1	GPAAIQK	GPAAIQK	2	GPAAIQK2	55.022	72.4359	59.1008
Cont_P35527	Cont_P35527	K1C9_HUMAN	KRT9	Keratin, type I cytoskeletal 9	1	HGVQELEIELQSQLSK	HGVQELEIELQSQLSK	3	HGVQELEIELQSQLSK3	54.3533	53.1218	49.5518
Cont_P35527	Cont_P35527	K1C9_HUMAN	KRT9	Keratin, type I cytoskeletal 9	1	IKFEMEQNLR	IKFEMEQNLR	2	IKFEMEQNLR2	6.24858	17.7736	17.3819
Cont_P35527	Cont_P35527	K1C9_HUMAN	KRT9	Keratin, type I cytoskeletal 9	1	IKFEMEQNLR	IKFEMEQNLR	3	IKFEMEQNLR3	74.1162	107.252	71.5074
Cont_P35527	Cont_P35527	K1C9_HUMAN	KRT9	Keratin, type I cytoskeletal 9	1	MTLDDFR	MTLDDFR	2	MTLDDFR2	256.487	356.029	227.225
Cont_P35527	Cont_P35527	K1C9_HUMAN	KRT9	Keratin, type I cytoskeletal 9	1	QEYEQLIAK	QEYEQLIAK	2	QEYEQLIAK2	43.8785	55.1202	39.5033
Cont_P35527	Cont_P35527	K1C9_HUMAN	KRT9	Keratin, type I cytoskeletal 9	1	QGVDADINGLR	QGVDADINGLR	2	QGVDADINGLR2	92.7667	107.393	72.7877
Cont_P35527	Cont_P35527	K1C9_HUMAN	KRT9	Keratin, type I cytoskeletal 9	1	QVLDNLTMEK	QVLDNLTMEK	2	QVLDNLTMEK2	24.8533	61.3727	34.0276
Cont_P35527	Cont_P35527	K1C9_HUMAN	KRT9	Keratin, type I cytoskeletal 9	1	SGGGGGGGLGSGGSIR	SGGGGGGGLGSGGSIR	2	SGGGGGGGLGSGGSIR2	156.553	152.505	178.576
Cont_P35527	Cont_P35527	K1C9_HUMAN	KRT9	Keratin, type I cytoskeletal 9	1	SGGGGGGGLGSGGSIR	SGGGGGGGLGSGGSIR	3	SGGGGGGGLGSGGSIR3	18.9746	17.2313	20.3345
Cont_P35527	Cont_P35527	K1C9_HUMAN	KRT9	Keratin, type I cytoskeletal 9	1	STMQELNSR	STMQELNSR	2	STMQELNSR2	143.193	143.355	134.276
Cont_P35527	Cont_P35527	K1C9_HUMAN	KRT9	Keratin, type I cytoskeletal 9	1	TLLDIDNTR	TLLDIDNTR	2	TLLDIDNTR2	293.34	366.749	294.382
Cont_P35908	Cont_P35908	K22E_HUMAN	KRT2	Keratin, type II cytoskeletal 2 epidermal	1	AAFGGSGGR	AAFGGSGGR	2	AAFGGSGGR2	48.8793	41.118	37.3792
Cont_P35908	Cont_P02538;Cont_P04259;Cont_P19013;Cont_P35908;Cont_P48668;Cont_Q01546	K22E_HUMAN	KRT2	Keratin, type II cytoskeletal 2 epidermal	0	AQYEEIAQR	AQYEEIAQR	2	AQYEEIAQR2	123.621	143.458	76.1815
Cont_P35908	Cont_P35908	K22E_HUMAN	KRT2	Keratin, type II cytoskeletal 2 epidermal	1	DVDNAYMIK	DVDNAYMIK	2	DVDNAYMIK2	65.7994	47.9036	41.9034
Cont_P35908	Cont_O95678;Cont_P02538;Cont_P04259;Cont_P05787;Cont_P08729;Cont_P12035;Cont_P13647;Cont_P19013;Cont_P35908;Cont_P48668;Cont_Q01546;Cont_Q14CN4;Cont_Q3SY84;Cont_Q5XKE5;Cont_Q7RTS7;Cont_Q7Z794;Cont_Q86Y46;Cont_Q9NSB2;Cont_Q6IFZ6;Cont_Q3TTY5;Cont_P07744;Cont_Q922U2;Cont_P50446;Cont_Q9DCV7;Cont_Q9R0H5;Cont_Q6IME9;Cont_Q6NXH9;Cont_Q8BGZ7;Cont_Q8VED5	K22E_HUMAN	KRT2	Keratin, type II cytoskeletal 2 epidermal	0	FASFIDK	FASFIDK	2	FASFIDK2	486.41	575.119	273.857
Cont_P35908	Cont_P35908;Cont_Q3TTY5	K22E_HUMAN	KRT2	Keratin, type II cytoskeletal 2 epidermal	0	GFSSGSAVVSGGSR	GFSSGSAVVSGGSR	2	GFSSGSAVVSGGSR2	68.7962	51.7375	59.6458
Cont_P35908	Cont_P35908	K22E_HUMAN	KRT2	Keratin, type II cytoskeletal 2 epidermal	1	GGSISGGGYGSGGGK	GGSISGGGYGSGGGK	2	GGSISGGGYGSGGGK2	36.0998	21.1948	28.8653
Cont_P35908	Cont_P35908	K22E_HUMAN	KRT2	Keratin, type II cytoskeletal 2 epidermal	1	HGGGGGGFGGGGFGSR	HGGGGGGFGGGGFGSR	3	HGGGGGGFGGGGFGSR3	181.881	102.885	149.671
Cont_P35908	Cont_O95678;Cont_P02538;Cont_P04259;Cont_P12035;Cont_P13647;Cont_P35908;Cont_P48668;Cont_Q01546;Cont_Q5XKE5;Cont_P07744;Cont_Q922U2;Cont_P50446;Cont_Q8BGZ7	K22E_HUMAN	KRT2	Keratin, type II cytoskeletal 2 epidermal	0	LALDVEIATYR	LALDVEIATYR	2	LALDVEIATYR2	142.985	145.307	95.7175
Cont_P35908	Cont_P35908	K22E_HUMAN	KRT2	Keratin, type II cytoskeletal 2 epidermal	1	LNDLEEALQQAK	LNDLEEALQQAK	2	LNDLEEALQQAK2	36.0097	26.5372	11.3774
Cont_P35908	Cont_P35908	K22E_HUMAN	KRT2	Keratin, type II cytoskeletal 2 epidermal	1	LQGEIAHVK	LQGEIAHVK	2	LQGEIAHVK2	30.8982	22.6718	23.1642
Cont_P35908	Cont_P35908	K22E_HUMAN	KRT2	Keratin, type II cytoskeletal 2 epidermal	1	LQGEIAHVK	LQGEIAHVK	3	LQGEIAHVK3	35.2392	30.5407	22.2049
Cont_P35908	Cont_O95678;Cont_P02538;Cont_P04259;Cont_P13647;Cont_P35908;Cont_P48668;Cont_Q5XKE5;Cont_Q8VED5	K22E_HUMAN	KRT2	Keratin, type II cytoskeletal 2 epidermal	0	NLDLDSIIAEVK	NLDLDSIIAEVK	2	NLDLDSIIAEVK2	97.6772	122.672	76.1845
Cont_P35908	Cont_P35908	K22E_HUMAN	KRT2	Keratin, type II cytoskeletal 2 epidermal	1	NVQDAIADAEQR	NVQDAIADAEQR	2	NVQDAIADAEQR2	24.4888	19.454	17.6995
Cont_P35908	Cont_P35908	K22E_HUMAN	KRT2	Keratin, type II cytoskeletal 2 epidermal	1	SISISVAGGGGGFGAAGGFGGR	SISISVAGGGGGFGAAGGFGGR	3	SISISVAGGGGGFGAAGGFGGR3	23.963	20.4535	18.5419
Cont_P35908	Cont_P35908	K22E_HUMAN	KRT2	Keratin, type II cytoskeletal 2 epidermal	1	SLVGLGGTK	SLVGLGGTK	2	SLVGLGGTK2	416.783	240.74	279.832
Cont_P35908	Cont_P35908	K22E_HUMAN	KRT2	Keratin, type II cytoskeletal 2 epidermal	1	STSSFSCLSR	STSSFSC(UniMod:4)LSR	2	STSSFSC(UniMod:4)LSR2	39.6721	31.7832	77.1187
Cont_P35908	Cont_P35908	K22E_HUMAN	KRT2	Keratin, type II cytoskeletal 2 epidermal	1	TAAENDFVTLK	TAAENDFVTLK	2	TAAENDFVTLK2	51.5073	33.7059	49.9413
Cont_P35908	Cont_P35908	K22E_HUMAN	KRT2	Keratin, type II cytoskeletal 2 epidermal	1	VDLLNQEIEFLK	VDLLNQEIEFLK	2	VDLLNQEIEFLK2	58.2323	53.2808	41.8289
Cont_P35908	Cont_P35908;Cont_Q3TTY5	K22E_HUMAN	KRT2	Keratin, type II cytoskeletal 2 epidermal	0	VDPEIQNVK	VDPEIQNVK	2	VDPEIQNVK2	3084.81	2273.62	2674.31
Cont_P35908	Cont_P35908	K22E_HUMAN	KRT2	Keratin, type II cytoskeletal 2 epidermal	1	YEELQVTVGR	YEELQVTVGR	2	YEELQVTVGR2	95.6188	59.8637	62.7453
Cont_P35908	Cont_P35908	K22E_HUMAN	KRT2	Keratin, type II cytoskeletal 2 epidermal	1	YLDGLTAER	YLDGLTAER	2	YLDGLTAER2	358.231	277.75	264.323
Cont_P60712	P93374;A0A1S3X9U8;A0A1S4ACM6;A0A1S4CAD2;A0A1S4DMA6;Cont_P60712;Cont_P68138	ACTB_BOVIN	ACTB	Actin, cytoplasmic 1	0	DLTDYLMK	DLTDYLMK	2	DLTDYLMK2	203.193	176.06	141.94
Cont_P60712	P93371;Q05214;A0A1S3YSA4;A0A1S3ZMG8;A0A1S4AA87;A0A1S4AE13;A0A1S4BAV7;A0A1S4C1C0;A0A1S4C557;A0A1S4CQ71;Cont_P60712;Q8H1A1	ACTB_BOVIN	ACTB	Actin, cytoplasmic 1	0	GYSFTTTAER	GYSFTTTAER	2	GYSFTTTAER2	476.247	437.626	431.844
Cont_P60712	P93375;A0A1S3X9U8;A0A1S4DMA6;Cont_P60712;Cont_P68138	ACTB_BOVIN	ACTB	Actin, cytoplasmic 1	0	HQGVMVGMGQK	HQGVMVGMGQK	3	HQGVMVGMGQK3	82.6401	76.3375	61.8235
Cont_P68103	P43643;A0A1S3ZY31;A0A1S3ZZV1;A0A1S4BVP1;A0A1S4D4L2;A0A1S4D8J9;A0A1S4DJU8;P93769;Cont_P68103;Q6XX19	EF1A1_BOVIN	EEF1A1	Elongation factor 1-alpha 1	0	IGGIGTVPVGR	IGGIGTVPVGR	2	IGGIGTVPVGR2	6401.61	6994.24	7420.43
Cont_P68103	P43643;A0A1S3ZY31;A0A1S3ZZV1;A0A1S4BVP1;A0A1S4D4L2;A0A1S4D8J9;A0A1S4DJU8;P93769;Cont_P68103;Q6XX19	EF1A1_BOVIN	EEF1A1	Elongation factor 1-alpha 1	0	IGGIGTVPVGR	IGGIGTVPVGR	3	IGGIGTVPVGR3	174.827	211.526	204.396
Cont_P68103	P43643;A0A1S3ZY31;A0A1S3ZZV1;A0A1S4BVP1;A0A1S4D4L2;A0A1S4D8J9;A0A1S4DJU8;P93769;Cont_P68103;Q6XX19	EF1A1_BOVIN	EEF1A1	Elongation factor 1-alpha 1	0	LPLQDVYK	LPLQDVYK	2	LPLQDVYK2	4839.31	5595.4	5717.1
Cont_P68103	P43643;A0A1S3ZY31;A0A1S4BVP1;A0A1S4D4L2;A0A1S4D8J9;A0A1S4DJU8;P93769;A0A1S3XGC5;Cont_P68103	EF1A1_BOVIN	EEF1A1	Elongation factor 1-alpha 1	0	QTVAVGVIK	QTVAVGVIK	2	QTVAVGVIK2	2563.37	2807.03	2464.17
Cont_P68103	P43643;A0A1S3ZY31;A0A1S3ZZV1;A0A1S4BVP1;A0A1S4D4L2;A0A1S4DJU8;P93769;A0A1S3X9P5;A0A1S4D4G0;Cont_P68103	EF1A1_BOVIN	EEF1A1	Elongation factor 1-alpha 1	0	STTTGHLIYK	STTTGHLIYK	2	STTTGHLIYK2	401.161	602.513	571.713
Cont_P68103	P43643;A0A1S3ZY31;A0A1S3ZZV1;A0A1S4BVP1;A0A1S4D4L2;A0A1S4DJU8;P93769;A0A1S3X9P5;A0A1S4D4G0;Cont_P68103	EF1A1_BOVIN	EEF1A1	Elongation factor 1-alpha 1	0	STTTGHLIYK	STTTGHLIYK	3	STTTGHLIYK3	1763.57	2333.44	2242.75
Cont_P68103	P43643;A0A1S3ZY31;A0A1S3ZZV1;A0A1S4BVP1;A0A1S4D4L2;A0A1S4D8J9;A0A1S4DJU8;P93769;A0A1S3X9P5;A0A1S3XT35;A0A1S4D4G0;Cont_P68103	EF1A1_BOVIN	EEF1A1	Elongation factor 1-alpha 1	0	YAWVLDK	YAWVLDK	2	YAWVLDK2	116.408		113.938
Cont_Q04695	Cont_P02533;Cont_Q04695;Cont_Q9QWL7	K1C17_HUMAN	KRT17	Keratin, type I cytoskeletal 17	0	EVATNSELVQSGK	EVATNSELVQSGK	2	EVATNSELVQSGK2		15.3505
Cont_Q04695	Cont_Q04695	K1C17_HUMAN	KRT17	Keratin, type I cytoskeletal 17	1	LSGGLGAGSCR	LSGGLGAGSC(UniMod:4)R	2	LSGGLGAGSC(UniMod:4)R2		13.7969
Cont_Q2HJ86	Q8VXC9;Q8VXD0;A0A1S3XAC3;A0A1S3ZMU7;A0A1S4AFG1;A0A1S4DJZ2;Cont_Q2HJ86;A0A0S0N5Y9	TBA1D_BOVIN	TUBA1D	Tubulin alpha-1D chain	0	AVFVDLEPTVIDEVR	AVFVDLEPTVIDEVR	3	AVFVDLEPTVIDEVR3	84.4216	73.1009	93.7188
Cont_Q2HJ86	Q8VXC9;Q8VXD0;A0A1S3ZMU7;A0A1S4AFG1;Cont_P81948;Cont_Q2HJ86;A0A0S0N5Y9	TBA1D_BOVIN	TUBA1D	Tubulin alpha-1D chain	0	GHYTIGK	GHYTIGK	2	GHYTIGK2	36.9442	43.7225	76.7695
Cont_Q2HJ86	Q8VXC9;Q8VXD0;A0A1S3ZMU7;A0A1S4AFG1;Cont_Q2HJ86;A0A0S0N5Y9	TBA1D_BOVIN	TUBA1D	Tubulin alpha-1D chain	0	TIQFVDWCPTGFK	TIQFVDWC(UniMod:4)PTGFK	3	TIQFVDWC(UniMod:4)PTGFK3	31.9796	40.6401	80.3243
Cont_Q2KJD0	A0A0S0N6E8;A0A1S3YDP0;A0A1S3YYR6;A0A1S3ZAC9;A0A1S4AWT9;A0A1S4C858;A0A1S4CEZ1;Cont_Q2KJD0	TBB5_BOVIN	TUBB5	Tubulin beta-5 chain	0	EVDEQMLNVQNK	EVDEQMLNVQNK	2	EVDEQMLNVQNK2	9.73075	36.4515	32.9778
Cont_Q5D862	Cont_Q5D862	FILA2_HUMAN	FLG2	Filaggrin-2	1	SVVTVIDVFYK	SVVTVIDVFYK	2	SVVTVIDVFYK2	15.0683	14.6739
Cont_Q6IFX2	Cont_P02533;Cont_Q6IFX2	K1C42_MOUSE	Krt42	Keratin, type I cytoskeletal 42	0	DAEEWFFTK	DAEEWFFTK	2	DAEEWFFTK2	30.8306	36.898	11.6356
A0A024AXE8	A0A024AXE8;A0A1S3YXM1;A0A1S3ZGR0;A0A1S3ZH60;A0A1S3ZHC6	A0A024AXE8_TOBAC	LOC107770552	Cinnamoyl-CoA reductase 1-like	0	AGEVVCVTGGSGYIGSWLVR	AGEVVC(UniMod:4)VTGGSGYIGSWLVR	3	AGEVVC(UniMod:4)VTGGSGYIGSWLVR3	23.9533	16.3985	13.8564
A0A024AXE8	A0A024AXE8	A0A024AXE8_TOBAC	LOC107770552	Cinnamoyl-CoA reductase 1-like	1	ASWEFAK	ASWEFAK	2	ASWEFAK2	27.9701	35.158	34.1125
A0A024AXE8	A0A024AXE8	A0A024AXE8_TOBAC	LOC107770552	Cinnamoyl-CoA reductase 1-like	1	DSVESLK	DSVESLK	2	DSVESLK2	31.095	40.6333	29.5156
A0A024AXE8	A0A024AXE8	A0A024AXE8_TOBAC	LOC107770552	Cinnamoyl-CoA reductase 1-like	1	DTQPGLLR	DTQPGLLR	2	DTQPGLLR2	100.183	77.6653	101.372
A0A024AXE8	A0A024AXE8;A0A1S3YXM1;A0A1S3ZGR0;A0A1S3ZH60;A0A1S3ZHC6	A0A024AXE8_TOBAC	LOC107770552	Cinnamoyl-CoA reductase 1-like	0	GTMNVLTASK	GTMNVLTASK	2	GTMNVLTASK2	43.5477	51.347	45.6443
A0A024AXE8	A0A024AXE8;A0A1S3YXM1;A0A1S3ZGR0;A0A1S3ZH60;A0A1S3ZHC6	A0A024AXE8_TOBAC	LOC107770552	Cinnamoyl-CoA reductase 1-like	0	HLLALEGAESR	HLLALEGAESR	3	HLLALEGAESR3	43.4298	34.6436	36.9332
A0A024AXE8	A0A024AXE8	A0A024AXE8_TOBAC	LOC107770552	Cinnamoyl-CoA reductase 1-like	1	VAELYPEYNIPR	VAELYPEYNIPR	2	VAELYPEYNIPR2	53.3245	56.2596	56.1339
A0A059TCI1;A0A1S4CU07	A0A059TCI1;A0A1S4CU07	A0A059TCI1_TOBAC;A0A1S4CU07_TOBAC	LOC107761445;LOC107822566	Cysteine proteinase inhibitor	0	EQVVAGTMYYITLEATEGGK	EQVVAGTMYYITLEATEGGK	3	EQVVAGTMYYITLEATEGGK3	51.5513	47.8327	48.0577
A0A059TCI1;A0A1S4CU07	A0A059TCI1;A0A075F933;A0A1S4BYK4;A0A1S4BYK5;A0A1S4CU07	A0A059TCI1_TOBAC;A0A1S4CU07_TOBAC	LOC107761445;LOC107822566	Cysteine proteinase inhibitor	0	FAVDEHNK	FAVDEHNK	2	FAVDEHNK2	13.887	11.1825	11.5346
A0A059TCI1;A0A1S4CU07	A0A059TCI1;A0A075F933;A0A1S4BYK4;A0A1S4BYK5;A0A1S4CU07	A0A059TCI1_TOBAC;A0A1S4CU07_TOBAC	LOC107761445;LOC107822566	Cysteine proteinase inhibitor	0	FAVDEHNKK	FAVDEHNKK	2	FAVDEHNKK2	11.8889	6.67982	15.9911
A0A059TCI1;A0A1S4CU07	A0A059TCI1;A0A075F933;A0A1S4BYK4;A0A1S4BYK5;A0A1S4CU07	A0A059TCI1_TOBAC;A0A1S4CU07_TOBAC	LOC107761445;LOC107822566	Cysteine proteinase inhibitor	0	FAVDEHNKK	FAVDEHNKK	3	FAVDEHNKK3	191.263	156.273	172.196
A0A059TCI1;A0A1S4CU07	A0A059TCI1;A0A059TCI3;A0A1S4CU07	A0A059TCI1_TOBAC;A0A1S4CU07_TOBAC	LOC107761445;LOC107822566	Cysteine proteinase inhibitor	0	KQNALLEFGK	KQNALLEFGK	3	KQNALLEFGK3	44.9979	47.3432	39.9233
A0A059TCI1;A0A1S4CU07	A0A059TCI1;A0A059TCI3;A0A1S4CU07	A0A059TCI1_TOBAC;A0A1S4CU07_TOBAC	LOC107761445;LOC107822566	Cysteine proteinase inhibitor	0	QNALLEFGK	QNALLEFGK	2	QNALLEFGK2	433.85	399.97	375.806
A0A059TCI1;A0A1S4CU07	A0A059TCI1;A0A1S4CU07	A0A059TCI1_TOBAC;A0A1S4CU07_TOBAC	LOC107761445;LOC107822566	Cysteine proteinase inhibitor	0	VWVKPWQNFK	VWVKPWQNFK	3	VWVKPWQNFK3	184.391	163.356	257.748
A0A059TCM2;A0A1S3XED7	A0A059TCM2;A0A1S3XED7	A0A059TCM2_TOBAC;A0A1S3XED7_TOBAC	LOC107764160;LOC107777707	Cystein protease inhibitor 4	0	FAVNEYNK	FAVNEYNK	2	FAVNEYNK2		52.6949	55.3038
A0A059TCM2;A0A1S3XED7	A0A059TCM2;A0A1S3XED7	A0A059TCM2_TOBAC;A0A1S3XED7_TOBAC	LOC107764160;LOC107777707	Cystein protease inhibitor 4	0	GATQVVAGTNYR	GATQVVAGTNYR	2	GATQVVAGTNYR2		4.5806	10.2647
A0A059TCM2;A0A1S3XED7	A0A059TCM2;A0A1S3XED7	A0A059TCM2_TOBAC;A0A1S3XED7_TOBAC	LOC107764160;LOC107777707	Cystein protease inhibitor 4	0	LVISANDGGR	LVISANDGGR	2	LVISANDGGR2	99.7566	84.3533	109.214
A0A059TCM2;A0A1S3XED7	A0A059TCM2;A0A1S3XED7	A0A059TCM2_TOBAC;A0A1S3XED7_TOBAC	LOC107764160;LOC107777707	Cystein protease inhibitor 4	0	YLAVVWEKPWENFR	YLAVVWEKPWENFR	3	YLAVVWEKPWENFR3		19.2923	18.6236
A0A060INU6	A0A060INU6	A0A060INU6_NICBE		Acyl-[acyl-carrier-protein] desaturase	1	VADLTGLSGQGR	VADLTGLSGQGR	2	VADLTGLSGQGR2	44.5424	61.6111	61.3294
A0A060Q2U8	A0A1S4CDK9;A0A1S4DD20;A0A060Q2U8;A0A0A8J4Z6	A0A060Q2U8_NICBE	NbACY	N-acyl-aliphatic-L-amino acid amidohydrolase	0	AAQFDLVK	AAQFDLVK	2	AAQFDLVK2	110.598	81.7302	94.1122
A0A060Q2U8	A0A1S4CDK9;A0A1S4DD20;A0A060Q2U8;A0A0A8J4Z6	A0A060Q2U8_NICBE	NbACY	N-acyl-aliphatic-L-amino acid amidohydrolase	0	ANAGVGKPEIFPASTDAR	ANAGVGKPEIFPASTDAR	3	ANAGVGKPEIFPASTDAR3	39.8644	25.294	38.6375
A0A060Q2U8	A0A1S4CDK9;A0A1S4DD20;A0A060Q2U8;A0A0A8J4Z6	A0A060Q2U8_NICBE	NbACY	N-acyl-aliphatic-L-amino acid amidohydrolase	0	ASGFQPTR	ASGFQPTR	2	ASGFQPTR2	44.7456	37.0731	40.7844
A0A060Q2U8	A0A1S4CDK9;A0A1S4DD20;A0A060Q2U8;A0A0A8J4Z6	A0A060Q2U8_NICBE	NbACY	N-acyl-aliphatic-L-amino acid amidohydrolase	0	CVGLQYLEAIR	C(UniMod:4)VGLQYLEAIR	2	C(UniMod:4)VGLQYLEAIR2	71.707	42.8611	72.1863
A0A060Q2U8	A0A060Q2U8	A0A060Q2U8_NICBE	NbACY	N-acyl-aliphatic-L-amino acid amidohydrolase	1	FADSDVFVK	FADSDVFVK	2	FADSDVFVK2	65.9731	51.6741	54.7564
A0A060Q2U8	A0A060Q2U8	A0A060Q2U8_NICBE	NbACY	N-acyl-aliphatic-L-amino acid amidohydrolase	1	GIDVYGSIIK	GIDVYGSIIK	2	GIDVYGSIIK2	400.372	277.552	312.051
A0A060Q2U8	A0A1S4CDK9;A0A1S4DD20;A0A060Q2U8;A0A0A8J4Z6	A0A060Q2U8_NICBE	NbACY	N-acyl-aliphatic-L-amino acid amidohydrolase	0	IAEEWAPASR	IAEEWAPASR	2	IAEEWAPASR2	45.1044	31.3894	37.4567
A0A060Q2U8	A0A1S4CDK9;A0A060Q2U8;A0A0A8J4Z6	A0A060Q2U8_NICBE	NbACY	N-acyl-aliphatic-L-amino acid amidohydrolase	0	LYDNSAMENLLK	LYDNSAMENLLK	2	LYDNSAMENLLK2	32.9489	22.4327	39.5793
A0A060Q2U8	A0A1S4CDK9;A0A1S4DD20;A0A060Q2U8;A0A0A8J4Z6	A0A060Q2U8_NICBE	NbACY	N-acyl-aliphatic-L-amino acid amidohydrolase	0	SLNLESQTLELVK	SLNLESQTLELVK	2	SLNLESQTLELVK2	42.0582	27.4084	28.3329
A0A060Q2U8	A0A1S4CDK9;A0A1S4DD20;A0A060Q2U8;A0A0A8J4Z6	A0A060Q2U8_NICBE	NbACY	N-acyl-aliphatic-L-amino acid amidohydrolase	0	SPWWLVVK	SPWWLVVK	2	SPWWLVVK2	100.466	64.7758	87.4516
A0A060Q2U8	A0A060Q2U8	A0A060Q2U8_NICBE	NbACY	N-acyl-aliphatic-L-amino acid amidohydrolase	1	WAHPPFSAHLDPTSGNIYAR	WAHPPFSAHLDPTSGNIYAR	4	WAHPPFSAHLDPTSGNIYAR4	47.4888	47.0434	40.118
A0A068JFR6	A0A068JFR6;A0A1S4DK08;A0A1S4DK35	A0A068JFR6_TOBAC	LOC107804179	Triosephosphate isomerase, cytosolic	0	AILGESDEFVGDK	AILGESDEFVGDK	2	AILGESDEFVGDK2	368.425	353.736	382.838
A0A068JFR6	A0A068JFR6	A0A068JFR6_TOBAC	LOC107804179	Triosephosphate isomerase, cytosolic	1	ELAGQPDIDGFLVGGASLKPEFIDIIK	ELAGQPDIDGFLVGGASLKPEFIDIIK	4	ELAGQPDIDGFLVGGASLKPEFIDIIK4	14.5918	10.7005	18.6356
A0A068JFR6	A0A068JFR6;A0A1S4DK08;A0A1S4DK35	A0A068JFR6_TOBAC	LOC107804179	Triosephosphate isomerase, cytosolic	0	ESGSTIDVVAAQTK	ESGSTIDVVAAQTK	2	ESGSTIDVVAAQTK2	622.218	636.828	548.809
A0A068JFR6	A0A068JFR6;A0A1S4DK08;A0A1S4DK35	A0A068JFR6_TOBAC	LOC107804179	Triosephosphate isomerase, cytosolic	0	ESGSTIDVVAAQTK	ESGSTIDVVAAQTK	3	ESGSTIDVVAAQTK3	191.289	190.677	139.603
A0A068JFR6	A0A068JFR6;A0A1S4DK08;A0A1S4DK35	A0A068JFR6_TOBAC	LOC107804179	Triosephosphate isomerase, cytosolic	0	NELRPDFHVAAQNCWVK	NELRPDFHVAAQNC(UniMod:4)WVK	3	NELRPDFHVAAQNC(UniMod:4)WVK3	107.442	115.277	125.111
A0A068JFR6	A0A068JFR6;A0A1S4DK08;A0A1S4DK35	A0A068JFR6_TOBAC	LOC107804179	Triosephosphate isomerase, cytosolic	0	NELRPDFHVAAQNCWVK	NELRPDFHVAAQNC(UniMod:4)WVK	4	NELRPDFHVAAQNC(UniMod:4)WVK4	160.697	164.331	159.083
A0A068JFR6	A0A068JFR6;A0A1S4DK08;A0A1S4DK35	A0A068JFR6_TOBAC	LOC107804179	Triosephosphate isomerase, cytosolic	0	RAILGESDEFVGDK	RAILGESDEFVGDK	3	RAILGESDEFVGDK3	26.4435	29.0928	23.9467
A0A068JFR6	A0A068JFR6;A0A1S4DK08;A0A1S4DK35	A0A068JFR6_TOBAC	LOC107804179	Triosephosphate isomerase, cytosolic	0	TFFVGGNWK	TFFVGGNWK	2	TFFVGGNWK2	2938.94	2445.03	2911.1
A0A068JFR6	A0A068JFR6;A0A1S4DK08;A0A1S4DK35	A0A068JFR6_TOBAC	LOC107804179	Triosephosphate isomerase, cytosolic	0	VASPAQAQEVHAELR	VASPAQAQEVHAELR	3	VASPAQAQEVHAELR3	498.965	480.151	447.331
A0A068JFR6	A0A068JFR6;A0A1S4DK08;A0A1S4DK35	A0A068JFR6_TOBAC	LOC107804179	Triosephosphate isomerase, cytosolic	0	VASPAQAQEVHAELRK	VASPAQAQEVHAELRK	3	VASPAQAQEVHAELRK3	92.3899	98.0569	66.1414
A0A068JFR6	A0A068JFR6;A0A1S4DK08;A0A1S4DK35	A0A068JFR6_TOBAC	LOC107804179	Triosephosphate isomerase, cytosolic	0	VASPAQAQEVHAELRK	VASPAQAQEVHAELRK	4	VASPAQAQEVHAELRK4	370.597	333.251	315.269
A0A068JFR6	A0A068JFR6;A0A1S4DK08;A0A1S4DK35	A0A068JFR6_TOBAC	LOC107804179	Triosephosphate isomerase, cytosolic	0	VAYAISQGLK	VAYAISQGLK	2	VAYAISQGLK2	2099.34	1774.27	1970.37
A0A068JFR6	A0A068JFR6;A0A1S4AAL1;A0A1S4D3H6;A0A1S4DK08;A0A1S4DK35	A0A068JFR6_TOBAC	LOC107804179	Triosephosphate isomerase, cytosolic	0	VIACVGETLEQR	VIAC(UniMod:4)VGETLEQR	2	VIAC(UniMod:4)VGETLEQR2	1140.61	1143.04	1079.27
A0A068JFR6	A0A068JFR6;A0A1S4AAL1;A0A1S4D3H6;A0A1S4DK08;A0A1S4DK35	A0A068JFR6_TOBAC	LOC107804179	Triosephosphate isomerase, cytosolic	0	VIACVGETLEQR	VIAC(UniMod:4)VGETLEQR	3	VIAC(UniMod:4)VGETLEQR3	376.536	407.583	343.972
A0A068JFR6	A0A068JFR6;A0A1S4DK08;A0A1S4DK35	A0A068JFR6_TOBAC	LOC107804179	Triosephosphate isomerase, cytosolic	0	VVIAYEPVWAIGTGK	VVIAYEPVWAIGTGK	3	VVIAYEPVWAIGTGK3	987.654	969.168	954.218
A0A068JFR6	A0A068JFR6;A0A1S4DK08;A0A1S4DK35	A0A068JFR6_TOBAC	LOC107804179	Triosephosphate isomerase, cytosolic	0	WLQANVSAEVAASTR	WLQANVSAEVAASTR	3	WLQANVSAEVAASTR3	196.606	181.329	178.901
A0A068JKR2	A0A068JKR2	A0A068JKR2_NICBE	PR-10	Pathogenesis-related protein PR-10	1	DQAMELFK	DQAMELFK	2	DQAMELFK2	103.32	108.773	89.3383
A0A068JKR2	A0A1S4CVY1;A0A1S4DIC4;A0A068JKR2	A0A068JKR2_NICBE	PR-10	Pathogenesis-related protein PR-10	0	FEASGNGGCICK	FEASGNGGC(UniMod:4)IC(UniMod:4)K	2	FEASGNGGC(UniMod:4)IC(UniMod:4)K2	34.522	20.5407	42.2898
A0A068JKR2	A0A068JKR2	A0A068JKR2_NICBE	PR-10	Pathogenesis-related protein PR-10	1	GVTTYTHEVTTSASPTR	GVTTYTHEVTTSASPTR	3	GVTTYTHEVTTSASPTR3	58.1054	31.3225	40.9782
A0A068JKR2	A0A1S4CVY1;A0A1S4DIC4;A0A068JKR2	A0A068JKR2_NICBE	PR-10	Pathogenesis-related protein PR-10	0	IHVIDDK	IHVIDDK	2	IHVIDDK2	62.8096	42.3984	57.9482
A0A068JKR2	A0A1S4DIC4;A0A068JKR2	A0A068JKR2_NICBE	PR-10	Pathogenesis-related protein PR-10	0	LEFVTYDIK	LEFVTYDIK	2	LEFVTYDIK2	73.5484	77.6918	74.2917
A0A068JKR2	A0A1S4DIC4;A0A068JKR2	A0A068JKR2_NICBE	PR-10	Pathogenesis-related protein PR-10	0	MNFVEGSPIK	MNFVEGSPIK	2	MNFVEGSPIK2	189.246	175.442	206.469
A0A068JKR2	A0A068JKR2	A0A068JKR2_NICBE	PR-10	Pathogenesis-related protein PR-10	1	NIEIVEGDGGAGSIK	NIEIVEGDGGAGSIK	2	NIEIVEGDGGAGSIK2	32.0541	33.1053	31.0605
A0A068JKR2	A0A1S3XZD9;A0A1S4AQY8;A0A1S4CVM4;A0A1S4CVY1;A0A1S4DIC4;H2ESL0;A0A068JKR2	A0A068JKR2_NICBE	PR-10	Pathogenesis-related protein PR-10	0	YSLIEGDVLGDK	YSLIEGDVLGDK	2	YSLIEGDVLGDK2	89.5626	101.114	80.1801
A0A068LKK5;A0A1S3ZBZ1	A0A068LKK5;A0A1S3XV34;A0A1S3ZBZ1;A0A1S3ZJF1;A0A1S3ZJV3;A0A1S3ZTK6	A0A068LKK5_TOBAC;A0A1S3ZBZ1_TOBAC	LOC107769078;LOC107785229	18.2 kDa class I heat shock protein-like	0	ETSAFANAR	ETSAFANAR	2	ETSAFANAR2	177.167	32.3532	29.7931
A0A068LKK5;A0A1S3ZBZ1	A0A068LKK5;A0A1S3ZBZ1	A0A068LKK5_TOBAC;A0A1S3ZBZ1_TOBAC	LOC107769078;LOC107785229	18.2 kDa class I heat shock protein-like	0	MDVPGIK	MDVPGIK	2	MDVPGIK2	311.334	48.3555	42.8967
A0A075EYP9;A0A1S4DFY2	A0A075EYP9;A0A1S4DFY2	A0A075EYP9_TOBAC;A0A1S4DFY2_TOBAC	LOC107829303;infA	Translation initiation factor IF-1, chloroplastic	0	LDNADVVLGYISGK	LDNADVVLGYISGK	2	LDNADVVLGYISGK2	5.10904	8.92769	15.1623
A0A075EYP9;A0A1S4DFY2	A0A075EYP9;A0A1S4DFY2	A0A075EYP9_TOBAC;A0A1S4DFY2_TOBAC	LOC107829303;infA	Translation initiation factor IF-1, chloroplastic	0	VKLDNADVVLGYISGK	VKLDNADVVLGYISGK	3	VKLDNADVVLGYISGK3	24.7066	39.151	57.8183
A0A075EYP9;A0A1S4DFY2	A0A075EYP9;A0A1S4DFY2	A0A075EYP9_TOBAC;A0A1S4DFY2_TOBAC	LOC107829303;infA	Translation initiation factor IF-1, chloroplastic	0	WTHEGSITESLPNGMFR	WTHEGSITESLPNGMFR	3	WTHEGSITESLPNGMFR3	81.1725	82.7104	68.9308
A0A075EYQ1;A0A1S3XVB4;A0A1S3XVI5	A0A075EYQ1;A0A1S3XVB4;A0A1S3XVI5	A0A075EYQ1_TOBAC;A0A1S3XVB4_TOBAC;A0A1S3XVI5_TOBAC	LOC107769200;chMDH	Malate dehydrogenase [NADP], chloroplastic	0	ALNAVASR	ALNAVASR	2	ALNAVASR2	408.468	429.527	417.298
A0A075EYQ1;A0A1S3XVB4;A0A1S3XVI5	A0A075EYQ1;A0A1S3XVB4;A0A1S3XVI5	A0A075EYQ1_TOBAC;A0A1S3XVB4_TOBAC;A0A1S3XVI5_TOBAC	LOC107769200;chMDH	Malate dehydrogenase [NADP], chloroplastic	0	GGALIQK	GGALIQK	2	GGALIQK2	35.988	40.0889	36.1357
A0A075EYQ4;V5KX32	A0A075EYQ4;A0A075F2H4;V5KWX0;V5KX32	A0A075EYQ4_TOBAC;V5KX32_NICBE	Fni3	E2 ubiquitin-conjugating enzyme	0	IYHPNIDK	IYHPNIDK	2	IYHPNIDK2	30.5895	15.7787	26.1017
A0A075EYQ4;V5KX32	A0A075EYQ4;A0A075F2H4;V5KWX0;V5KX32	A0A075EYQ4_TOBAC;V5KX32_NICBE	Fni3	E2 ubiquitin-conjugating enzyme	0	IYHPNIDK	IYHPNIDK	3	IYHPNIDK3	104.95	102.442	105.356
A0A075EYQ4;V5KX32	A0A075EYQ4;A0A075F2H4;V5KWX0;V5KX32	A0A075EYQ4_TOBAC;V5KX32_NICBE	Fni3	E2 ubiquitin-conjugating enzyme	0	SNEAEAVETAK	SNEAEAVETAK	2	SNEAEAVETAK2	18.5902	23.9127	24.3245
A0A075EYQ4;V5KX32	A0A075EYQ4;A0A075F2H4;V5KWX0;V5KX32	A0A075EYQ4_TOBAC;V5KX32_NICBE	Fni3	E2 ubiquitin-conjugating enzyme	0	WSPALQIR	WSPALQIR	2	WSPALQIR2	530.684	408.66	415.903
A0A075EYQ4;V5KX32	A0A075EYQ4;A0A075F2H4;V5KWX0;V5KX32	A0A075EYQ4_TOBAC;V5KX32_NICBE	Fni3	E2 ubiquitin-conjugating enzyme	0	YFNVMILGPTQSPYEGGVFK	YFNVMILGPTQSPYEGGVFK	3	YFNVMILGPTQSPYEGGVFK3	63.1433	42.2132	45.7194
A0A075EYQ6	P69040;A0A075EYQ6;A0A1S4A482;A0A1S4CMV2;A0A1S4CVR8	A0A075EYQ6_TOBAC	eIF-5A3	Eukaryotic translation initiation factor 5A	0	CHFVAIDIFTGK	C(UniMod:4)HFVAIDIFTGK	2	C(UniMod:4)HFVAIDIFTGK2	20.4682	32.3408	38.6734
A0A075EYQ6	P69040;A0A075EYQ6;A0A1S4A482;A0A1S4CMV2;A0A1S4CVR8	A0A075EYQ6_TOBAC	eIF-5A3	Eukaryotic translation initiation factor 5A	0	CHFVAIDIFTGK	C(UniMod:4)HFVAIDIFTGK	3	C(UniMod:4)HFVAIDIFTGK3	178.463	180.694	294.06
A0A075EYQ6	P69040;A0A075EYQ6;A0A1S4A482;A0A1S4CMV2;A0A1S4CVR8	A0A075EYQ6_TOBAC	eIF-5A3	Eukaryotic translation initiation factor 5A	0	DGFAEGK	DGFAEGK	2	DGFAEGK2	258.655	270.586	265.263
A0A075EYQ6	P69040;A0A075EYQ6;A0A077D849;A0A1S3YXL3;A0A1S3ZPB2;A0A1S4A482;A0A1S4AUN0;A0A1S4CMV2;A0A1S4CVR8;A0A240EUV6	A0A075EYQ6_TOBAC	eIF-5A3	Eukaryotic translation initiation factor 5A	0	KLEDIVPSSHNCDVPHVNR	KLEDIVPSSHNC(UniMod:4)DVPHVNR	4	KLEDIVPSSHNC(UniMod:4)DVPHVNR4	42.0117	44.2225	57.4104
A0A075EYQ6	A0A075EYQ6	A0A075EYQ6_TOBAC	eIF-5A3	Eukaryotic translation initiation factor 5A	1	LPTDDNLLTQIK	LPTDDNLLTQIK	2	LPTDDNLLTQIK2	130.461	153.36	121.814
A0A075EYQ6	A0A075EYQ6	A0A075EYQ6_TOBAC	eIF-5A3	Eukaryotic translation initiation factor 5A	1	LPTDDNLLTQIK	LPTDDNLLTQIK	3	LPTDDNLLTQIK3	23.9417	26.7954	15.8816
A0A075EYQ6	P69040;A0A075EYQ6;A0A077D849;A0A1S3YXL3;A0A1S3ZPB2;A0A1S4A482;A0A1S4AUN0;A0A1S4CMV2;A0A1S4CVR8;A0A240EUV6	A0A075EYQ6_TOBAC	eIF-5A3	Eukaryotic translation initiation factor 5A	0	TYPQQAGTIR	TYPQQAGTIR	2	TYPQQAGTIR2	997.192	1138.55	1217.36
A0A075EYQ6	P69040;A0A075EYQ6;A0A077D849;A0A1S3YXL3;A0A1S3ZPB2;A0A1S4A482;A0A1S4AUN0;A0A1S4CMV2;A0A1S4CVR8;A0A240EUV6	A0A075EYQ6_TOBAC	eIF-5A3	Eukaryotic translation initiation factor 5A	0	VVEVSTSK	VVEVSTSK	2	VVEVSTSK2	266.215	286.05	408.189
A0A075F1U0	A0A075F1U0;A0A1S4BAJ0	A0A075F1U0_TOBAC	CHRD	Constitutive plastid-lipid associated protein	0	ANNFVFVSGVLGLVPETGK	ANNFVFVSGVLGLVPETGK	3	ANNFVFVSGVLGLVPETGK3	281.265	249.758	239.012
A0A075F1U0	A0A075F1U0;A0A1S4BAJ0	A0A075F1U0_TOBAC	CHRD	Constitutive plastid-lipid associated protein	0	APAALGPYSQAIK	APAALGPYSQAIK	2	APAALGPYSQAIK2	457.185	454.792	419.977
A0A075F1U0	A0A075F1U0;A0A1S4BAJ0	A0A075F1U0_TOBAC	CHRD	Constitutive plastid-lipid associated protein	0	APAALGPYSQAIK	APAALGPYSQAIK	3	APAALGPYSQAIK3	37.7973	25.3642	34.208
A0A075F1U0	A0A075F1U0;A0A1S4BAJ0	A0A075F1U0_TOBAC	CHRD	Constitutive plastid-lipid associated protein	0	ASGVSYSAVVK	ASGVSYSAVVK	2	ASGVSYSAVVK2	915.355	882.413	840.951
A0A075F1U0	A0A075F1U0;A0A1S4BAJ0	A0A075F1U0_TOBAC	CHRD	Constitutive plastid-lipid associated protein	0	ATYQVAALPMDAR	ATYQVAALPMDAR	2	ATYQVAALPMDAR2	496.999	619.788	592.063
A0A075F1U0	A0A075F1U0;A0A1S4BAJ0	A0A075F1U0_TOBAC	CHRD	Constitutive plastid-lipid associated protein	0	ATYQVAALPMDAR	ATYQVAALPMDAR	3	ATYQVAALPMDAR3	201.947	247.085	236.022
A0A075F1U0	A0A075F1U0	A0A075F1U0_TOBAC	CHRD	Constitutive plastid-lipid associated protein	1	EAVHTDKAPAALGPYSQAIK	EAVHTDKAPAALGPYSQAIK	3	EAVHTDKAPAALGPYSQAIK3	21.0872	29.1855	19.0168
A0A075F1U0	A0A075F1U0	A0A075F1U0_TOBAC	CHRD	Constitutive plastid-lipid associated protein	1	EAVHTDKAPAALGPYSQAIK	EAVHTDKAPAALGPYSQAIK	4	EAVHTDKAPAALGPYSQAIK4	147.835	148.91	138.289
A0A075F1U0	A0A075F1U0	A0A075F1U0_TOBAC	CHRD	Constitutive plastid-lipid associated protein	1	FVSDSVEDQTEQVLK	FVSDSVEDQTEQVLK	3	FVSDSVEDQTEQVLK3	19.3422	21.835	22.3897
A0A075F1U0	A0A075F1U0;A0A1S4BAJ0	A0A075F1U0_TOBAC	CHRD	Constitutive plastid-lipid associated protein	0	NMGEILK	NMGEILK	2	NMGEILK2	646.914	667.831	659.348
A0A075F1U0	A0A075F1U0;A0A1S4BAJ0	A0A075F1U0_TOBAC	CHRD	Constitutive plastid-lipid associated protein	0	TTILLADLK	TTILLADLK	2	TTILLADLK2	777.265	818.253	844.884
A0A075F1U0	A0A075F1U0	A0A075F1U0_TOBAC	CHRD	Constitutive plastid-lipid associated protein	1	TVNEIYAK	TVNEIYAK	2	TVNEIYAK2	226.665	149.829	237.811
A0A075F1U0	A0A075F1U0;A0A1S4BAJ0	A0A075F1U0_TOBAC	CHRD	Constitutive plastid-lipid associated protein	0	YFQSPAPAR	YFQSPAPAR	2	YFQSPAPAR2	872.343	942.996	867.019
A0A075F1U5;A0A1S3YG72	A0A075F1U5;A0A1S3YG72;A0A1S4BXI3	A0A075F1U5_TOBAC;A0A1S3YG72_TOBAC	LOC107775688;ptpkis1	Phosphoglucan phosphatase DSP4, amyloplastic-like isoform X2	0	DFDAFDLR	DFDAFDLR	2	DFDAFDLR2	42.6017	47.0945	50.1223
A0A075F1U5;A0A1S3YG72	A0A075F1U5;A0A1S3YG72;A0A1S4BXI3	A0A075F1U5_TOBAC;A0A1S3YG72_TOBAC	LOC107775688;ptpkis1	Phosphoglucan phosphatase DSP4, amyloplastic-like isoform X2	0	GLWTLQR	GLWTLQR	2	GLWTLQR2	55.2489	69.8311	69.3416
A0A075F1U5;A0A1S3YG72	A0A075F1U5;A0A1S3YG72	A0A075F1U5_TOBAC;A0A1S3YG72_TOBAC	LOC107775688;ptpkis1	Phosphoglucan phosphatase DSP4, amyloplastic-like isoform X2	0	LGEAFNLLMSK	LGEAFNLLMSK	2	LGEAFNLLMSK2	11.4787	19.6693	13.1696
A0A075F1U5;A0A1S3YG72	A0A075F1U5;A0A1S3YG72;A0A1S4BXI3	A0A075F1U5_TOBAC;A0A1S3YG72_TOBAC	LOC107775688;ptpkis1	Phosphoglucan phosphatase DSP4, amyloplastic-like isoform X2	0	SATADILTGLK	SATADILTGLK	2	SATADILTGLK2	7.22266	21.3536	12.9941
A0A075F933;A0A1S4BYK4;A0A1S4BYK5	A0A075F933;A0A1S4BYK4;A0A1S4BYK5	A0A075F933_TOBAC;A0A1S4BYK4_TOBAC;A0A1S4BYK5_TOBAC	CYS3;LOC107813255	Cysteine proteinase inhibitor	0	ENAMIELAR	ENAMIELAR	2	ENAMIELAR2	96.1406	88.9588	94.7224
A0A075F933;A0A1S4BYK4;A0A1S4BYK5	A0A075F933;A0A1S4BYK4;A0A1S4BYK5	A0A075F933_TOBAC;A0A1S4BYK4_TOBAC;A0A1S4BYK5_TOBAC	CYS3;LOC107813255	Cysteine proteinase inhibitor	0	VWVKPWLNFK	VWVKPWLNFK	3	VWVKPWLNFK3	56.9795	48.5385	59.685
A0A075F9G5	A0A075F9G5;A0A1S4CXY3	A0A075F9G5_TOBAC	CYS2	Cysteine protease inhibitor	0	GETQVVAGTNYR	GETQVVAGTNYR	2	GETQVVAGTNYR2	47.3483	39.1084	48.9501
A0A075F9G5	A0A075F9G5	A0A075F9G5_TOBAC	CYS2	Cysteine protease inhibitor	1	LEFQNIAK	LEFQNIAK	2	LEFQNIAK2	273.067	239.54	305.59
A0A075F9G5	A0A075F9G5;A0A1S4CXY3	A0A075F9G5_TOBAC	CYS2	Cysteine protease inhibitor	0	YLAVVWDKPWEK	YLAVVWDKPWEK	3	YLAVVWDKPWEK3	315.597	278.351	349.409
A0A075QQ08;Q66UV4	A0A075QQ08;Q66UV4;A0A1S3Y855;A0A9B4HKZ2;A0A9B4NYM4;Q00LS7	IF4E1_TOBAC;IF4E2_TOBAC	eIF4E	Eukaryotic translation initiation factor 4E-1	0	NAANETAQVSIGK	NAANETAQVSIGK	2	NAANETAQVSIGK2	7.31766	2.78828	6.93575
A0A075QVP3	A0A075QLS4;A0A075QRH1;A0A075QVP3	A0A075QVP3_TOBAC	LOC107808007	mRNA cap-binding protein	0	FNEDILSVWNR	FNEDILSVWNR	2	FNEDILSVWNR2		20.4176	16.9258
A0A075QVP3	A0A075QVP3	A0A075QVP3_TOBAC	LOC107808007	mRNA cap-binding protein	1	FVFWYTR	FVFWYTR	2	FVFWYTR2		19.2836
A0A076FNH2;A0A1S3XJJ1	A0A076FNH2;A0A1S3XJJ1	A0A076FNH2_TOBAC;A0A1S3XJJ1_TOBAC	LOC107765960;LOC107832641	Probable Solanesyl-diphosphate synthase 3, chloroplastic	0	AALEEIVK	AALEEIVK	2	AALEEIVK2	59.5345	67.134	71.9351
A0A076FNH2;A0A1S3XJJ1	A0A076FNH2;A0A1S3XJJ1	A0A076FNH2_TOBAC;A0A1S3XJJ1_TOBAC	LOC107765960;LOC107832641	Probable Solanesyl-diphosphate synthase 3, chloroplastic	0	ATAAISGLK	ATAAISGLK	2	ATAAISGLK2	68.3309	53.5714	72.3618
A0A076FNH2;A0A1S3XJJ1	A0A076FNH2;A0A1S3XJJ1	A0A076FNH2_TOBAC;A0A1S3XJJ1_TOBAC	LOC107765960;LOC107832641	Probable Solanesyl-diphosphate synthase 3, chloroplastic	0	GNLTAPVLFALEK	GNLTAPVLFALEK	2	GNLTAPVLFALEK2	29.6915	39.5654	42.689
A0A076FNH2;A0A1S3XJJ1	A0A076FNH2;A0A1S3XJJ1	A0A076FNH2_TOBAC;A0A1S3XJJ1_TOBAC	LOC107765960;LOC107832641	Probable Solanesyl-diphosphate synthase 3, chloroplastic	0	NIIESEFR	NIIESEFR	2	NIIESEFR2	119.957	133.659	98.381
A0A076FNH2;A0A1S3XJJ1	A0A076FNH2;A0A1S3XJJ1	A0A076FNH2_TOBAC;A0A1S3XJJ1_TOBAC	LOC107765960;LOC107832641	Probable Solanesyl-diphosphate synthase 3, chloroplastic	0	TASLIAASTK	TASLIAASTK	2	TASLIAASTK2	66.52	50.9622	53.0072
A0A076FNH2;A0A1S3XJJ1	A0A076FNH2;A0A1S3XJJ1	A0A076FNH2_TOBAC;A0A1S3XJJ1_TOBAC	LOC107765960;LOC107832641	Probable Solanesyl-diphosphate synthase 3, chloroplastic	0	VRPALVFLVSR	VRPALVFLVSR	3	VRPALVFLVSR3	21.3209	27.0095	38.5812
A0A076KWG3;A0A1S4B6C0	A0A076KWG3;A0A1S4B6C0	A0A076KWG3_TOBAC;A0A1S4B6C0_TOBAC	LOC107792012;LOC107804952	Transaldolase	0	AANAQAALAYK	AANAQAALAYK	2	AANAQAALAYK2	118.441	84.3865	89.1267
A0A076KWG3;A0A1S4B6C0	A0A076KWG3;A0A1S4B6C0	A0A076KWG3_TOBAC;A0A1S4B6C0_TOBAC	LOC107792012;LOC107804952	Transaldolase	0	DIESVYWELVVK	DIESVYWELVVK	2	DIESVYWELVVK2	46.9081	32.4295	31.9123
A0A076KWG3;A0A1S4B6C0	A0A076KWG3;A0A1S4B6C0	A0A076KWG3_TOBAC;A0A1S4B6C0_TOBAC	LOC107792012;LOC107804952	Transaldolase	0	ELVQAGK	ELVQAGK	2	ELVQAGK2	49.484	42.1529	42.9427
A0A076KWG3;A0A1S4B6C0	A0A076KWG3;A0A1S4B6C0	A0A076KWG3_TOBAC;A0A1S4B6C0_TOBAC	LOC107792012;LOC107804952	Transaldolase	0	GVTSNPAIFQK	GVTSNPAIFQK	2	GVTSNPAIFQK2	92.886	77.1901	104.039
A0A076KWG3;A0A1S4B6C0	A0A076KWG3;A0A1S4B6C0	A0A076KWG3_TOBAC;A0A1S4B6C0_TOBAC	LOC107792012;LOC107804952	Transaldolase	0	IGTPEALDLR	IGTPEALDLR	2	IGTPEALDLR2	79.426	102.091	103.46
A0A076KWG3;A0A1S4B6C0	A0A076KWG3;A0A1S4B6C0	A0A076KWG3_TOBAC;A0A1S4B6C0_TOBAC	LOC107792012;LOC107804952	Transaldolase	0	IPATAPCIPSIK	IPATAPC(UniMod:4)IPSIK	2	IPATAPC(UniMod:4)IPSIK2	15.3598	18.0166	17.3006
A0A076KWG3;A0A1S4B6C0	A0A076KWG3;A0A1S4B6C0	A0A076KWG3_TOBAC;A0A1S4B6C0_TOBAC	LOC107792012;LOC107804952	Transaldolase	0	LFESIYDK	LFESIYDK	2	LFESIYDK2	106.968	104.504	119.943
A0A076KWG3;A0A1S4B6C0	A0A076KWG3;A0A1S4B6C0	A0A076KWG3_TOBAC;A0A1S4B6C0_TOBAC	LOC107792012;LOC107804952	Transaldolase	0	LLWASTSVK	LLWASTSVK	2	LLWASTSVK2	364.421	265.202	297.199
A0A076KWG3;A0A1S4B6C0	A0A076KWG3;A0A1S4B6C0	A0A076KWG3_TOBAC;A0A1S4B6C0_TOBAC	LOC107792012;LOC107804952	Transaldolase	0	SFDSLLDSLQEK	SFDSLLDSLQEK	2	SFDSLLDSLQEK2	91.8314	58.4662	83.9776
A0A076KWG3;A0A1S4B6C0	A0A076KWG3;A0A1S4B6C0	A0A076KWG3_TOBAC;A0A1S4B6C0_TOBAC	LOC107792012;LOC107804952	Transaldolase	0	TTLHDLYER	TTLHDLYER	2	TTLHDLYER2	11.2808	16.4294	11.3014
A0A076KWG3;A0A1S4B6C0	A0A076KWG3;A0A1S4B6C0	A0A076KWG3_TOBAC;A0A1S4B6C0_TOBAC	LOC107792012;LOC107804952	Transaldolase	0	TTLHDLYER	TTLHDLYER	3	TTLHDLYER3	90.0792	75.8933	71.9722
A0A076KWG3;A0A1S4B6C0	A0A076KWG3;A0A1S4B6C0	A0A076KWG3_TOBAC;A0A1S4B6C0_TOBAC	LOC107792012;LOC107804952	Transaldolase	0	VDTLVDK	VDTLVDK	2	VDTLVDK2	152.843	135.742	127.155
A0A076KWG3;A0A1S4B6C0	A0A076KWG3;A0A1S4B6C0	A0A076KWG3_TOBAC;A0A1S4B6C0_TOBAC	LOC107792012;LOC107804952	Transaldolase	0	VTSVASFFVSR	VTSVASFFVSR	2	VTSVASFFVSR2	409.353	280.168	359.192
A0A076KX83	A0A076KX83	A0A076KX83_TOBAC	LOC107773449	Non-symbiotic hemoglobin 1-like	1	DSNVPLEQNAK	DSNVPLEQNAK	2	DSNVPLEQNAK2		8.36843	12.1023
A0A076KX83	A0A076KX83;A0A1S4BSI4	A0A076KX83_TOBAC	LOC107773449	Non-symbiotic hemoglobin 1-like	0	FALLETIK	FALLETIK	2	FALLETIK2	57.4199	33.5639	41.275
A0A076L1Y1;A0A1S3XHK0;A0A1S4DIE1	A0A076L1Y1;A0A1S3XHK0;A0A1S4DIE1	A0A076L1Y1_TOBAC;A0A1S3XHK0_TOBAC;A0A1S4DIE1_TOBAC	LOC107765079;LOC107793205;LOC107830195	Chlorophyll a-b binding protein, chloroplastic	0	ALEVIHGR	ALEVIHGR	2	ALEVIHGR2	14.4326	10.2419	12.3992
A0A076L1Y1;A0A1S3XHK0;A0A1S4DIE1	A0A076L1Y1;A0A1S3XHK0;A0A1S4DIE1	A0A076L1Y1_TOBAC;A0A1S3XHK0_TOBAC;A0A1S4DIE1_TOBAC	LOC107765079;LOC107793205;LOC107830195	Chlorophyll a-b binding protein, chloroplastic	0	VDFKEPVWFK	VDFKEPVWFK	3	VDFKEPVWFK3	50.2407	51.7388	46.5553
A0A076L1Z5	A0A076L1Z5	A0A076L1Z5_TOBAC	LOC107810092	Remorin 2	1	LSAVGTWENTK	LSAVGTWENTK	2	LSAVGTWENTK2		24.6028	24.2028
A0A076L1Z7;A0A1S4B8P1	A0A076L1Z7;A0A1S3Y6F3;A0A1S4B8P1	A0A076L1Z7_TOBAC;A0A1S4B8P1_TOBAC	LOC107805741;LOC107807219	peptide-methionine (S)-S-oxide reductase	0	AEEYHQQYLAK	AEEYHQQYLAK	2	AEEYHQQYLAK2		4.56973	6.60319
A0A076L1Z7;A0A1S4B8P1	A0A076L1Z7;A0A1S3Y6F3;A0A1S4B8P1	A0A076L1Z7_TOBAC;A0A1S4B8P1_TOBAC	LOC107805741;LOC107807219	peptide-methionine (S)-S-oxide reductase	0	AEEYHQQYLAK	AEEYHQQYLAK	3	AEEYHQQYLAK3	130.503	132.107	103.969
A0A076L1Z7;A0A1S4B8P1	A0A076L1Z7;A0A1S4B8P1	A0A076L1Z7_TOBAC;A0A1S4B8P1_TOBAC	LOC107805741;LOC107807219	peptide-methionine (S)-S-oxide reductase	0	ECNFDTLLDVFWDR	EC(UniMod:4)NFDTLLDVFWDR	3	EC(UniMod:4)NFDTLLDVFWDR3		14.6647	2.4738
A0A076L1Z7;A0A1S4B8P1	A0A076L1Z7;A0A1S4AZW1;A0A1S4B8P1;A0A1S4D5G4	A0A076L1Z7_TOBAC;A0A1S4B8P1_TOBAC	LOC107805741;LOC107807219	peptide-methionine (S)-S-oxide reductase	0	HDPTTLNR	HDPTTLNR	2	HDPTTLNR2	163.237	203.653	179.305
A0A076L1Z7;A0A1S4B8P1	A0A076L1Z7;A0A1S3Y6F3;A0A1S4B8P1;A0A1S4CEC4	A0A076L1Z7_TOBAC;A0A1S4B8P1_TOBAC	LOC107805741;LOC107807219	peptide-methionine (S)-S-oxide reductase	0	NIVTEILPAK	NIVTEILPAK	2	NIVTEILPAK2	599.194	521.161	481.206
A0A076L1Z7;A0A1S4B8P1	A0A076L1Z7;A0A1S3Y6F3;A0A1S4B8P1;A0A1S4CEC4	A0A076L1Z7_TOBAC;A0A1S4B8P1_TOBAC	LOC107805741;LOC107807219	peptide-methionine (S)-S-oxide reductase	0	NIVTEILPAKK	NIVTEILPAKK	2	NIVTEILPAKK2	40.7852	35.01	28.8333
A0A076L1Z7;A0A1S4B8P1	A0A076L1Z7;A0A1S3Y6F3;A0A1S4B8P1;A0A1S4CEC4	A0A076L1Z7_TOBAC;A0A1S4B8P1_TOBAC	LOC107805741;LOC107807219	peptide-methionine (S)-S-oxide reductase	0	NIVTEILPAKK	NIVTEILPAKK	3	NIVTEILPAKK3	263.712	230.657	189.549
A0A076L1Z7;A0A1S4B8P1	A0A076L1Z7;A0A1S3Y6F3;A0A1S4B8P1;A0A1S4CEC4	A0A076L1Z7_TOBAC;A0A1S4B8P1_TOBAC	LOC107805741;LOC107807219	peptide-methionine (S)-S-oxide reductase	0	QGNDVGTQYR	QGNDVGTQYR	2	QGNDVGTQYR2	119.343	121.658	99.3498
A0A076L1Z7;A0A1S4B8P1	A0A076L1Z7;A0A1S3Y6F3;A0A1S4B8P1;A0A1S4CEC4	A0A076L1Z7_TOBAC;A0A1S4B8P1_TOBAC	LOC107805741;LOC107807219	peptide-methionine (S)-S-oxide reductase	0	SGIYFYTPEQEK	SGIYFYTPEQEK	2	SGIYFYTPEQEK2	305.6	294.139	266.133
A0A076L1Z7;A0A1S4B8P1	A0A076L1Z7;A0A1S3Y6F3;A0A1S4B8P1;A0A1S4CEC4	A0A076L1Z7_TOBAC;A0A1S4B8P1_TOBAC	LOC107805741;LOC107807219	peptide-methionine (S)-S-oxide reductase	0	SGIYFYTPEQEK	SGIYFYTPEQEK	3	SGIYFYTPEQEK3	35.8852	35.6225	31.312
A0A076L2E1;A0A1S3XFC3;A0A1S3ZSD7;A0A1S4B938;A0A1S4D312	A0A076L2E1;A0A1S3XFC3;A0A1S3ZSD7;A0A1S4B938;A0A1S4D312;Q1W1W5	A0A076L2E1_TOBAC;A0A1S3XFC3_TOBAC;A0A1S3ZSD7_TOBAC;A0A1S4B938_TOBAC;A0A1S4D312_TOBAC	LOC107764413;LOC107789854;LOC107797283;LOC107805856;LOC107825427	Nascent polypeptide-associated complex subunit beta	0	LAEQFQK	LAEQFQK	2	LAEQFQK2	30.5898	50.4818	42.702
A0A076L2E2;A0A1S3ZK73	A0A076L2E2;A0A1S3ZK73	A0A076L2E2_TOBAC;A0A1S3ZK73_TOBAC	LOC107787568;LOC107815372	40S ribosomal protein S25	0	LITPSVLSDR	LITPSVLSDR	2	LITPSVLSDR2	280.344	256.521	333.355
A0A076L2E2;A0A1S3ZK73	A0A076L2E2;A0A1S3ZK73	A0A076L2E2_TOBAC;A0A1S3ZK73_TOBAC	LOC107787568;LOC107815372	40S ribosomal protein S25	0	MVSAHASQQIYTR	MVSAHASQQIYTR	3	MVSAHASQQIYTR3	58.6572	41.2748	69.3156
A0A076L2E2;A0A1S3ZK73	A0A076L2E2;A0A1S3ZK73	A0A076L2E2_TOBAC;A0A1S3ZK73_TOBAC	LOC107787568;LOC107815372	40S ribosomal protein S25	0	VNNMVLFDK	VNNMVLFDK	2	VNNMVLFDK2	71.85	83.413	96.986
A0A076L2G1	A0A076L2G1;A0A1S3ZKL5;A0A1S3ZKN7;A0A1S4BFB0;A0A1S4BTY9	A0A076L2G1_TOBAC	LOC107787523	Sulfurtransferase	0	ARFDGVAPEPR	ARFDGVAPEPR	3	ARFDGVAPEPR3	40.7007	52.3937	42.8959
A0A076L2G1	A0A076L2G1;A0A1S3ZKL5;A0A1S3ZKN7;A0A1S4BFB0;A0A1S4BTY9	A0A076L2G1_TOBAC	LOC107787523	Sulfurtransferase	0	ASAASEAIEK	ASAASEAIEK	2	ASAASEAIEK2	31.3967	47.6834	43.7232
A0A076L2G1	A0A076L2G1	A0A076L2G1_TOBAC	LOC107787523	Sulfurtransferase	1	DGVIVYDGK	DGVIVYDGK	2	DGVIVYDGK2	64.6321	43.8434	44.4195
A0A076L2G1	A0A076L2G1;A0A1S3ZKL5;A0A1S3ZKN7;A0A1S4BFB0;A0A1S4BTY9	A0A076L2G1_TOBAC	LOC107787523	Sulfurtransferase	0	FDGVAPEPR	FDGVAPEPR	2	FDGVAPEPR2	134.369	137.385	145.883
A0A076L2G1	A0A076L2G1;A0A1S3ZKL5;A0A1S3ZKN7;A0A1S4BFB0;A0A1S4BTY9	A0A076L2G1_TOBAC	LOC107787523	Sulfurtransferase	0	GIFSAAR	GIFSAAR	2	GIFSAAR2	242.276	275.592	283.579
A0A076L2G1	A0A076L2G1;A0A1S3ZKL5;A0A1S3ZKN7;A0A1S4BFB0;A0A1S4BTY9	A0A076L2G1_TOBAC	LOC107787523	Sulfurtransferase	0	VWVLDGGLPR	VWVLDGGLPR	2	VWVLDGGLPR2	570.487	580.88	605.361
A0A076L2G1	A0A076L2G1	A0A076L2G1_TOBAC	LOC107787523	Sulfurtransferase	1	VYQGQTVAPITFR	VYQGQTVAPITFR	2	VYQGQTVAPITFR2	40.4484	43.9333	38.7659
A0A076L4N7;A0A1S3ZRI7	A0A1S3ZRI7;A0A076L4N7;A0A1S4D890	A0A076L4N7_TOBAC;A0A1S3ZRI7_TOBAC	LOC107789702;LOC107789793	40S ribosomal protein S13-like	0	AHGLAPEIPEDLYHLIK	AHGLAPEIPEDLYHLIK	3	AHGLAPEIPEDLYHLIK3	19.2454	24.9563	31.0659
A0A076L4N7;A0A1S3ZRI7	A0A1S3ZRI7;A0A076L4N7;A0A1S4D890	A0A076L4N7_TOBAC;A0A1S3ZRI7_TOBAC	LOC107789702;LOC107789793	40S ribosomal protein S13-like	0	AHGLAPEIPEDLYHLIK	AHGLAPEIPEDLYHLIK	4	AHGLAPEIPEDLYHLIK4	33.1468	56.6258	64.9526
A0A076L4N7;A0A1S3ZRI7	A0A1S3ZRI7;A0A076L4N7;A0A1S4D890	A0A076L4N7_TOBAC;A0A1S3ZRI7_TOBAC	LOC107789702;LOC107789793	40S ribosomal protein S13-like	0	DSHGIAQVK	DSHGIAQVK	2	DSHGIAQVK2	22.3097	13.4225	21.7516
A0A076L4N7;A0A1S3ZRI7	A0A1S3ZRI7;A0A076L4N7;A0A1S4D890	A0A076L4N7_TOBAC;A0A1S3ZRI7_TOBAC	LOC107789702;LOC107789793	40S ribosomal protein S13-like	0	DSHGIAQVK	DSHGIAQVK	3	DSHGIAQVK3	35.4504	36.8731	43.5392
A0A076L4N7;A0A1S3ZRI7	A0A1S3ZRI7;A0A076L4N7	A0A076L4N7_TOBAC;A0A1S3ZRI7_TOBAC	LOC107789702;LOC107789793	40S ribosomal protein S13-like	0	GISASALPYK	GISASALPYK	2	GISASALPYK2	77.1355	105.829	119.124
A0A076L4N7;A0A1S3ZRI7	A0A1S3ZRI7;A0A076L4N7;A0A1S4D890	A0A076L4N7_TOBAC;A0A1S3ZRI7_TOBAC	LOC107789702;LOC107789793	40S ribosomal protein S13-like	0	GLTPSQIGVILR	GLTPSQIGVILR	2	GLTPSQIGVILR2	191.233	188.987	210.851
A0A076L4N7;A0A1S3ZRI7	A0A1S3ZRI7;A0A076L4N7;A0A1S4D890	A0A076L4N7_TOBAC;A0A1S3ZRI7_TOBAC	LOC107789702;LOC107789793	40S ribosomal protein S13-like	0	KGLTPSQIGVILR	KGLTPSQIGVILR	3	KGLTPSQIGVILR3	22.3333	28.9236	48.9177
A0A076L4N7;A0A1S3ZRI7	A0A1S3ZRI7;A0A076L4N7	A0A076L4N7_TOBAC;A0A1S3ZRI7_TOBAC	LOC107789702;LOC107789793	40S ribosomal protein S13-like	0	TPPSWLK	TPPSWLK	2	TPPSWLK2	148.228	179.005	228.822
A0A077D837	A0A077D837;A0A1S4CQB1	A0A077D837_TOBAC	LOC107832748	Glutathione synthetase	0	EGTGSDAFILMQR	EGTGSDAFILMQR	2	EGTGSDAFILMQR2	13.9424	12.6267	11.5641
A0A077D837	A0A077D837;A0A1S3YPR8	A0A077D837_TOBAC	LOC107832748	Glutathione synthetase	0	GLVVGDR	GLVVGDR	2	GLVVGDR2	153.801	160.116	159.057
A0A077D837	A0A077D837;A0A1S4CQB1	A0A077D837_TOBAC	LOC107832748	Glutathione synthetase	0	IFPTVSHSILMR	IFPTVSHSILMR	3	IFPTVSHSILMR3	31.4285	39.0328	35.3395
A0A077D837	A0A077D837	A0A077D837_TOBAC	LOC107832748	Glutathione synthetase	1	LLEIHSK	LLEIHSK	2	LLEIHSK2	20.1966	31.4162	15.8536
A0A077D837	A0A077D837;A0A1S3YPR8	A0A077D837_TOBAC	LOC107832748	Glutathione synthetase	0	LSYDALVFCSLR	LSYDALVFC(UniMod:4)SLR	2	LSYDALVFC(UniMod:4)SLR2	55.3672	46.334	63.3345
A0A077D837	A0A077D837;A0A1S4CQB1	A0A077D837_TOBAC	LOC107832748	Glutathione synthetase	0	SDYMLDEQTK	SDYMLDEQTK	2	SDYMLDEQTK2	15.4038	11.6646	13.0535
A0A077D849;A0A1S3YXL3	A0A077D849;A0A1S3YXL3	A0A077D849_TOBAC;A0A1S3YXL3_TOBAC	LOC107780536;LOC107788104	Eukaryotic translation initiation factor 5A	0	DGFQEGK	DGFQEGK	2	DGFQEGK2	39.1324	26.4822	35.3156
A0A077D849;A0A1S3YXL3	A0A077D849;A0A1S3YXL3	A0A077D849_TOBAC;A0A1S3YXL3_TOBAC	LOC107780536;LOC107788104	Eukaryotic translation initiation factor 5A	0	LPTDEALLK	LPTDEALLK	2	LPTDEALLK2	115.62	113.136	112.108
A0A077D9P0;A0A1S3YDL0;A0A1S3YT61;A0A1S4A9D1	A0A077D9P0;A0A1S3X5L8;A0A1S3YDL0;A0A1S3YT61;A0A1S3Z9G2;A0A1S4A9D1	A0A077D9P0_TOBAC;A0A1S3YDL0_TOBAC;A0A1S3YT61_TOBAC;A0A1S4A9D1_TOBAC	LOC107769059;LOC107775156;LOC107779419;LOC107795182	40S ribosomal protein S17	0	ILEEVAIIPSK	ILEEVAIIPSK	2	ILEEVAIIPSK2	33.9327	22.5957	34.096
A0A077D9P0;A0A1S3YDL0;A0A1S3YT61;A0A1S4A9D1	A0A077D9P0;A0A1S3YDL0;A0A1S3YT61;A0A1S4A9D1	A0A077D9P0_TOBAC;A0A1S3YDL0_TOBAC;A0A1S3YT61_TOBAC;A0A1S4A9D1_TOBAC	LOC107769059;LOC107775156;LOC107779419;LOC107795182	40S ribosomal protein S17	0	MDFVPDESAIK	MDFVPDESAIK	2	MDFVPDESAIK2	44.0578	50.3733	42.6445
A0A077D9P0;A0A1S3YDL0;A0A1S3YT61;A0A1S4A9D1	A0A077D9P0;A0A1S3YDL0;A0A1S3YT61;A0A1S4A9D1	A0A077D9P0_TOBAC;A0A1S3YDL0_TOBAC;A0A1S3YT61_TOBAC;A0A1S4A9D1_TOBAC	LOC107769059;LOC107775156;LOC107779419;LOC107795182	40S ribosomal protein S17	0	RMDFVPDESAIK	RMDFVPDESAIK	3	RMDFVPDESAIK3	68.3643	89.9827	112.12
A0A077DBL2	A0A077DBL2;A0A1S4BLU8;A0A1S4CSL9	A0A077DBL2_TOBAC	LOC107831277	20 kDa chaperonin, chloroplastic-like	0	ASDVMAVLS	ASDVMAVLS	2	ASDVMAVLS2	76.5431	92.9981	78.4397
A0A077DBL2	A0A077DBL2;A0A1S3WYA8;A0A1S3XVM3;A0A1S4BLU8;A0A1S4CSL9	A0A077DBL2_TOBAC	LOC107831277	20 kDa chaperonin, chloroplastic-like	0	DLQPLNDR	DLQPLNDR	2	DLQPLNDR2	1323.65	1349.64	1147.56
A0A077DBL2	A0A077DBL2;A0A1S4CSL9	A0A077DBL2_TOBAC	LOC107831277	20 kDa chaperonin, chloroplastic-like	0	GADGSDYITLR	GADGSDYITLR	2	GADGSDYITLR2	516.62	495.26	459.772
A0A077DBL2	A0A077DBL2;A0A1S4CSL9	A0A077DBL2_TOBAC	LOC107831277	20 kDa chaperonin, chloroplastic-like	0	KPLSVSPGNTVLYSK	KPLSVSPGNTVLYSK	3	KPLSVSPGNTVLYSK3	286.187	240.812	216.78
A0A077DBL2	A0A077DBL2;A0A1S4BLU8;A0A1S4CSL9	A0A077DBL2_TOBAC	LOC107831277	20 kDa chaperonin, chloroplastic-like	0	PQGGEVVAVGEGR	PQGGEVVAVGEGR	2	PQGGEVVAVGEGR2	26.4179	36.5742	25.7613
A0A077DBL2	A0A077DBL2;A0A1S4BLU8;A0A1S4CSL9	A0A077DBL2_TOBAC	LOC107831277	20 kDa chaperonin, chloroplastic-like	0	PQGGEVVAVGEGR	PQGGEVVAVGEGR	3	PQGGEVVAVGEGR3			8.75507
A0A077DBL2	A0A077DBL2;A0A1S4CSL9	A0A077DBL2_TOBAC	LOC107831277	20 kDa chaperonin, chloroplastic-like	0	TAGGLLLTEAAK	TAGGLLLTEAAK	2	TAGGLLLTEAAK2	1709.09	1753.74	1581.53
A0A077DBL2	A0A077DBL2;A0A1S4CSL9	A0A077DBL2_TOBAC	LOC107831277	20 kDa chaperonin, chloroplastic-like	0	TGAQVVYSK	TGAQVVYSK	2	TGAQVVYSK2	249.162	235.464	205.207
A0A077DBL2	A0A077DBL2;A0A1S4CSL9	A0A077DBL2_TOBAC	LOC107831277	20 kDa chaperonin, chloroplastic-like	0	TKVDISVK	TKVDISVK	2	TKVDISVK2	124.974	106.968	89.4997
A0A077DBL2	A0A077DBL2	A0A077DBL2_TOBAC	LOC107831277	20 kDa chaperonin, chloroplastic-like	1	TVGGILLPVTAQSK	TVGGILLPVTAQSK	2	TVGGILLPVTAQSK2	313.739	233.31	246.344
A0A077DBL2	A0A077DBL2	A0A077DBL2_TOBAC	LOC107831277	20 kDa chaperonin, chloroplastic-like	1	TVGGILLPVTAQSK	TVGGILLPVTAQSK	3	TVGGILLPVTAQSK3	74.38	42.8363	40.2428
A0A077DBL2	A0A077DBL2	A0A077DBL2_TOBAC	LOC107831277	20 kDa chaperonin, chloroplastic-like	1	TVGGILLPVTAQSKPQGGEVVAVGEGR	TVGGILLPVTAQSKPQGGEVVAVGEGR	4	TVGGILLPVTAQSKPQGGEVVAVGEGR4	53.2426	69.5245	56.3761
A0A077DBL2	A0A077DBL2;A0A1S4CSL9	A0A077DBL2_TOBAC	LOC107831277	20 kDa chaperonin, chloroplastic-like	0	YAGSEFK	YAGSEFK	2	YAGSEFK2	758.254	792.624	715.09
A0A077DBL2	A0A077DBL2;A0A1S4CSL9	A0A077DBL2_TOBAC	LOC107831277	20 kDa chaperonin, chloroplastic-like	0	YAGTEVEFDGSK	YAGTEVEFDGSK	2	YAGTEVEFDGSK2	235.925	319.945	216.808
A0A077DBL2	A0A077DBL2;A0A1S4CSL9	A0A077DBL2_TOBAC	LOC107831277	20 kDa chaperonin, chloroplastic-like	0	YTTLKPLGDR	YTTLKPLGDR	2	YTTLKPLGDR2	13.8173	14.8949	15.5227
A0A077DBL2	A0A077DBL2;A0A1S4CSL9	A0A077DBL2_TOBAC	LOC107831277	20 kDa chaperonin, chloroplastic-like	0	YTTLKPLGDR	YTTLKPLGDR	3	YTTLKPLGDR3	281.442	226.143	238.213
A0A077DCK9;A0A1S3X5I0	A0A077DCK9;A0A1S3X5I0;A0A1S3XBR6;A0A1S3XR71;A0A1S3XUX9;A0A1S3Y8Y0;A0A1S4BBI5;A0A1S4BVJ5;A0A1S4BVS2;A0A1S4BW52;A0A1S4BWB2;A0A1S4C6R2;A0A1S4D862;A4D0J8	A0A077DCK9_TOBAC;A0A1S3X5I0_TOBAC	LOC107761423;LOC107821152	Carbonic anhydrase	0	FLVFACSDSR	FLVFAC(UniMod:4)SDSR	2	FLVFAC(UniMod:4)SDSR2	388.731	280.389	302.521
A0A077DCK9;A0A1S3X5I0	A0A077DCK9;A0A1S3X5I0	A0A077DCK9_TOBAC;A0A1S3X5I0_TOBAC	LOC107761423;LOC107821152	Carbonic anhydrase	0	NELEDAAVAK	NELEDAAVAK	2	NELEDAAVAK2	39.1439	32.4127	31.089
A0A077DCK9;A0A1S3X5I0	A0A077DCK9;A0A1S3X5I0	A0A077DCK9_TOBAC;A0A1S3X5I0_TOBAC	LOC107761423;LOC107821152	Carbonic anhydrase	0	NIANMVPPFDQTK	NIANMVPPFDQTK	2	NIANMVPPFDQTK2	222.047	202.545	178.506
A0A077DCK9;A0A1S3X5I0	A0A077DCK9;A0A1S3X5I0	A0A077DCK9_TOBAC;A0A1S3X5I0_TOBAC	LOC107761423;LOC107821152	Carbonic anhydrase	0	NPELFGQLAK	NPELFGQLAK	2	NPELFGQLAK2	136.715	143.015	124.902
A0A077DCK9;A0A1S3X5I0	A0A077DCK9;A0A1S3X5I0	A0A077DCK9_TOBAC;A0A1S3X5I0_TOBAC	LOC107761423;LOC107821152	Carbonic anhydrase	0	QLTAELEGAGGK	QLTAELEGAGGK	2	QLTAELEGAGGK2	28.0931	19.8785	22.1706
A0A077DCK9;A0A1S3X5I0	A0A077DCK9;A0A1S3X5I0	A0A077DCK9_TOBAC;A0A1S3X5I0_TOBAC	LOC107761423;LOC107821152	Carbonic anhydrase	0	TGFAHFK	TGFAHFK	2	TGFAHFK2	32.2226	29.8039	24.4643
A0A077DCK9;A0A1S3X5I0	A0A077DCK9;A0A1S3X5I0	A0A077DCK9_TOBAC;A0A1S3X5I0_TOBAC	LOC107761423;LOC107821152	Carbonic anhydrase	0	VENILVIGHSCCGGIK	VENILVIGHSC(UniMod:4)C(UniMod:4)GGIK	3	VENILVIGHSC(UniMod:4)C(UniMod:4)GGIK3	32.561	38.9143	35.5943
A0A077DCK9;A0A1S3X5I0	A0A077DCK9;A0A1S3X5I0	A0A077DCK9_TOBAC;A0A1S3X5I0_TOBAC	LOC107761423;LOC107821152	Carbonic anhydrase	0	YEKNPELFGQLAK	YEKNPELFGQLAK	3	YEKNPELFGQLAK3	61.362	56.2012	53.5552
A0A088FCE7	A0A1S3ZQA2;A0A1S4B3S0;A0A088F8L1;A0A088FCE7	A0A088FCE7_NICBE	ClpC2A	Chloroplast ATP-dependent Clp protease chaperone protein	0	AQITALIDK	AQITALIDK	2	AQITALIDK2	363.492	491.55	444.098
A0A088FCE7	A0A088F8L1;A0A088FCE7	A0A088FCE7_NICBE	ClpC2A	Chloroplast ATP-dependent Clp protease chaperone protein	0	EIGDIMLK	EIGDIMLK	2	EIGDIMLK2	140.137	163.218	147.121
A0A088FCE7	A0A1S3ZQA2;A0A1S4B3S0;A0A088FCE7	A0A088FCE7_NICBE	ClpC2A	Chloroplast ATP-dependent Clp protease chaperone protein	0	HAQLPEEAK	HAQLPEEAK	2	HAQLPEEAK2	12.4458	17.153	13.8037
A0A088FCE7	A0A1S3ZQA2;A0A1S4B3S0;A0A088F8L1;A0A088FCE7	A0A088FCE7_NICBE	ClpC2A	Chloroplast ATP-dependent Clp protease chaperone protein	0	SLAAYYFGSEEAMIR	SLAAYYFGSEEAMIR	3	SLAAYYFGSEEAMIR3	21.5867	18.6077	10.6389
A0A097BTZ6	A0A097BTZ6	A0A097BTZ6_TOBAC	LOC107805743	Mago nashi-like protein	1	EVFLTPAVLK	EVFLTPAVLK	2	EVFLTPAVLK2	19.963	33.5863	33.9394
A0A097BTZ6	A0A097BTZ6;A0A1S3Y696;A0A1S4CDT5	A0A097BTZ6_TOBAC	LOC107805743	Mago nashi-like protein	0	IGSLMDVQTSK	IGSLMDVQTSK	2	IGSLMDVQTSK2	23.1843	22.0867	19.39
A0A097BU03;A0A1S3ZS56	A0A097BU03;A0A1S3ZS56	A0A097BU03_TOBAC;A0A1S3ZS56_TOBAC	LOC107779947;LOC107789885	ER6 protein	0	TQVLIGDPK	TQVLIGDPK	2	TQVLIGDPK2	65.3242	52.2924	74.4074
A0A0A7AEZ2;A0A0A7AF85;A0A1S4CCB0;A0A1S4CCD8	A0A0A7AEZ2;A0A0A7AF85;A0A1S4CCB0;A0A1S4CCD8	A0A0A7AEZ2_TOBAC;A0A0A7AF85_TOBAC;A0A1S4CCB0_TOBAC;A0A1S4CCD8_TOBAC	CCD1-1;CCD1-2;LOC107817468	Carotenoid 9,10(9',10')-cleavage dioxygenase 1-like isoform X2	0	SSVNVIDAK	SSVNVIDAK	2	SSVNVIDAK2
A0A0A7EAN9;X5JM82	A0A0A7EAN9;X5JM82	A0A0A7EAN9_NICBE;X5JM82_NICBE	ANK;ANKr_1	Ankyrin repeat domain containing protein 2 (Fragment)	0	LNNQEEVLK	LNNQEEVLK	2	LNNQEEVLK2	50.525	47.9104	50.1076
A0A0A7EAN9;X5JM82	A0A0A7EAN9;X5JM82	A0A0A7EAN9_NICBE;X5JM82_NICBE	ANK;ANKr_1	Ankyrin repeat domain containing protein 2 (Fragment)	0	VLPTASADK	VLPTASADK	2	VLPTASADK2	553.69	547.691	462.266
A0A0A8IBT8;A0A1S3YLA5;A0A1S3YV19	A0A1S3YLA5;A0A1S3YV19;A0A0A8IBT8	A0A0A8IBT8_NICBE;A0A1S3YLA5_TOBAC;A0A1S3YV19_TOBAC	LOC107777241;LOC107780142;NbGAPDH-A	Glyceraldehyde-3-phosphate dehydrogenase	0	AVALVLPSLK	AVALVLPSLK	2	AVALVLPSLK2	5109.19	4748.37	5837.96
A0A0A8IBT8;A0A1S3YLA5;A0A1S3YV19	A0A1S3YLA5;A0A1S3YV19;A0A0A8IBT8	A0A0A8IBT8_NICBE;A0A1S3YLA5_TOBAC;A0A1S3YV19_TOBAC	LOC107777241;LOC107780142;NbGAPDH-A	Glyceraldehyde-3-phosphate dehydrogenase	0	AVALVLPSLK	AVALVLPSLK	3	AVALVLPSLK3	96.459	80.0108	93.9909
A0A0A8WH07;A0A0A8WJI1	A0A0A8WH07;A0A0A8WJI1	A0A0A8WH07_TOBAC;A0A0A8WJI1_TOBAC	LOC107789972;LOC107826207	Aquaporin PIP2 7a	0	HYYNTLGGGANFVQPGYNK	HYYNTLGGGANFVQPGYNK	3	HYYNTLGGGANFVQPGYNK3	28.1683	21.8347	12.5322
A0A0A8WHB3	A0A0A8WHB3;A0A0A8WK03;A0A1S4D4I4;Q06BK4	A0A0A8WHB3_TOBAC	LOC107779998	Aquaporin PIP1 2b	0	ETQPLGTAAQTDK	ETQPLGTAAQTDK	2	ETQPLGTAAQTDK2	34.0935	45.8428	30.3219
A0A0A8WHB3	A0A0A8WHB3;A0A0A8WK03;A0A1S4D4I4;Q06BK4	A0A0A8WHB3_TOBAC	LOC107779998	Aquaporin PIP1 2b	0	GFMVGPYQR	GFMVGPYQR	2	GFMVGPYQR2	348.636	310.474	236.012
A0A0A8WHB3	A0A0A8WHB3	A0A0A8WHB3_TOBAC	LOC107779998	Aquaporin PIP1 2b	1	LGGGANVVQPGYTK	LGGGANVVQPGYTK	2	LGGGANVVQPGYTK2	33.7599	30.7271	13.5445
A0A0A8WHB9;A0A0A8WK75	A0A0A8WHB9;A0A0A8WK75	A0A0A8WHB9_TOBAC;A0A0A8WK75_TOBAC	LOC107786743;LOC107815182	Aquaporin PIP2 6a	0	HYYNLEGGGANFVQPGYNK	HYYNLEGGGANFVQPGYNK	3	HYYNLEGGGANFVQPGYNK3	64.8861	58.3137	54.6794
A0A0A8WHB9;A0A0A8WK75	A0A0A8WHB9;A0A0A8WK75	A0A0A8WHB9_TOBAC;A0A0A8WK75_TOBAC	LOC107786743;LOC107815182	Aquaporin PIP2 6a	0	SFGAAVIYNK	SFGAAVIYNK	2	SFGAAVIYNK2	192.552	187.887	125.818
A0A0A8WK76	A0A0A8WK76	A0A0A8WK76_TOBAC	LOC107763243	Aquaporin PIP2 9b	1	AFQSAYYVR	AFQSAYYVR	2	AFQSAYYVR2	58.103	46.0483	49.3781
A0A0A8WK76	A0A0A8WK76	A0A0A8WK76_TOBAC	LOC107763243	Aquaporin PIP2 9b	1	SFGAAVIYNHDK	SFGAAVIYNHDK	2	SFGAAVIYNHDK2	12.7156	16.8062	5.26596
A0A0A8WK76	A0A0A8WK76	A0A0A8WK76_TOBAC	LOC107763243	Aquaporin PIP2 9b	1	SFGAAVIYNHDK	SFGAAVIYNHDK	3	SFGAAVIYNHDK3	42.9976	48.1921	48.4268
A0A0A8WK76	A0A0A8WHC1;A0A0A8WK76	A0A0A8WK76_TOBAC	LOC107763243	Aquaporin PIP2 9b	0	YGGGANVMAPGHTK	YGGGANVMAPGHTK	3	YGGGANVMAPGHTK3	39.459	49.0824	37.1241
A0A0C4FST6;A0A0K0PU35;A0A1S3YG04;A0A1S4BPM7;A0A1S4D6A4;Q9MB66	A0A0C4FST6;A0A1S3YG04;A0A1S4BPM7;A0A1S4D6A4;Q9MB66;A0A0K0PU35;A0A172WC23	A0A0C4FST6_TOBAC;A0A0K0PU35_NICBE;A0A1S3YG04_TOBAC;A0A1S4BPM7_TOBAC;A0A1S4D6A4_TOBAC;Q9MB66_TOBAC	DEF1;LOC107775919;LOC107810540;LOC107826478;Nt-thionin;PDF1.2	DEF1 protein	0	CFCTRPC	C(UniMod:4)FC(UniMod:4)TRPC(UniMod:4)	2	C(UniMod:4)FC(UniMod:4)TRPC(UniMod:4)2	15.7809	17.781	18.685
A0A0C4FSU4	A0A0C4FSU4	A0A0C4FSU4_TOBAC	BADH2	BADH2 protein	1	NDWGSTTGAQR	NDWGSTTGAQR	2	NDWGSTTGAQR2	8.61683	12.0343	8.28749
A0A0C4XYC7;A0A0H3W569;A0A1S3YC97;A0A1S3YCM4;A0A1S3YCM5;A0A1S4A3R1;A0A1S4DE60	A0A1S3YC97;A0A1S3YCM4;A0A1S3YCM5;A0A1S4A3R1;A0A1S4AA31;A0A1S4C5D8;A0A1S4DE60;A0A0C4XYC7;A0A0C4Y3N1;A0A0H3W569	A0A0C4XYC7_NICBE;A0A0H3W569_NICBE;A0A1S3YC97_TOBAC;A0A1S3YCM4_TOBAC;A0A1S3YCM5_TOBAC;A0A1S4A3R1_TOBAC;A0A1S4DE60_TOBAC	LOC107774659;LOC107793441;LOC107828863;RABG3f;RabG3c	RabG3c protein	0	ATIGADFLTK	ATIGADFLTK	2	ATIGADFLTK2	77.4449	70.0602	76.3309
A0A0C4XYC7;A0A0H3W569;A0A1S3YC97;A0A1S3YCM4;A0A1S3YCM5;A0A1S4A3R1;A0A1S4DE60	A0A1S3X9U5;A0A1S3YC97;A0A1S3YCM4;A0A1S3YCM5;A0A1S3ZBK8;A0A1S3ZIH7;A0A1S4A3R1;A0A1S4AA31;A0A1S4C5D8;A0A1S4CYA9;A0A1S4DE60;Q40528;A0A0C4XYC7;A0A0C4Y3N1;A0A0H3W569	A0A0C4XYC7_NICBE;A0A0H3W569_NICBE;A0A1S3YC97_TOBAC;A0A1S3YCM4_TOBAC;A0A1S3YCM5_TOBAC;A0A1S4A3R1_TOBAC;A0A1S4DE60_TOBAC	LOC107774659;LOC107793441;LOC107828863;RABG3f;RabG3c	RabG3c protein	0	FQSLGVAFYR	FQSLGVAFYR	2	FQSLGVAFYR2	70.6731	66.1403	64.8945
A0A0C4XYC7;A0A0H3W569;A0A1S3YC97;A0A1S3YCM4;A0A1S3YCM5;A0A1S4A3R1;A0A1S4DE60	A0A1S3YC97;A0A1S3YCM4;A0A1S3YCM5;A0A1S3ZBK8;A0A1S4A3R1;A0A1S4DE60;A0A0C4XYC7;A0A0H3W569	A0A0C4XYC7_NICBE;A0A0H3W569_NICBE;A0A1S3YC97_TOBAC;A0A1S3YCM4_TOBAC;A0A1S3YCM5_TOBAC;A0A1S4A3R1_TOBAC;A0A1S4DE60_TOBAC	LOC107774659;LOC107793441;LOC107828863;RABG3f;RabG3c	RabG3c protein	0	GNIPYFETSAK	GNIPYFETSAK	2	GNIPYFETSAK2	21.5744	25.2973	34.2632
A0A0C4Y311	A0A0C4Y311;A0A1S3YA41;A0A1S4CU66	A0A0C4Y311_TOBAC	LOC107774020	Cystathionine gamma-synthase 1, chloroplastic-like isoform X1	0	ADILQALDSI	ADILQALDSI	2	ADILQALDSI2	8.80029	21.4563	9.00306
A0A0C4Y311	A0A0C4Y311;A0A1S3X837;A0A1S3YA41;A0A1S4B1E7;A0A1S4CU66	A0A0C4Y311_TOBAC	LOC107774020	Cystathionine gamma-synthase 1, chloroplastic-like isoform X1	0	ALALGADLVLHSATK	ALALGADLVLHSATK	2	ALALGADLVLHSATK2	3.09293	9.87776	4.86538
A0A0C4Y311	A0A0C4Y311;A0A1S3X837;A0A1S3YA41;A0A1S4B1E7;A0A1S4CU66	A0A0C4Y311_TOBAC	LOC107774020	Cystathionine gamma-synthase 1, chloroplastic-like isoform X1	0	ALALGADLVLHSATK	ALALGADLVLHSATK	3	ALALGADLVLHSATK3	127.595	142.647	138.946
A0A0C4Y311	A0A0C4Y311;A0A1S3X837;A0A1S3YA41;A0A1S4B1E7;A0A1S4CU66	A0A0C4Y311_TOBAC	LOC107774020	Cystathionine gamma-synthase 1, chloroplastic-like isoform X1	0	ASFEYGR	ASFEYGR	2	ASFEYGR2	125.949	157.418	132.031
A0A0C4Y311	A0A0C4Y311;A0A1S3X837;A0A1S3Y2Y7;A0A1S3YA41;A0A1S4B1E7;A0A1S4C1W4;A0A1S4CU66;A0A0F7R0S4	A0A0C4Y311_TOBAC	LOC107774020	Cystathionine gamma-synthase 1, chloroplastic-like isoform X1	0	CVDIELVSK	C(UniMod:4)VDIELVSK	2	C(UniMod:4)VDIELVSK2	66.9065	85.5689	77.2462
A0A0C4Y311	A0A0C4Y311;A0A1S3YA41	A0A0C4Y311_TOBAC	LOC107774020	Cystathionine gamma-synthase 1, chloroplastic-like isoform X1	1	FLGGHNDVLAGCISGPVK	FLGGHNDVLAGC(UniMod:4)ISGPVK	3	FLGGHNDVLAGC(UniMod:4)ISGPVK3	40.6475	40.1577	25.9063
A0A0C4Y311	A0A0C4Y311;A0A1S3YA41;A0A1S4CU66;A0A0F7R0S4	A0A0C4Y311_TOBAC	LOC107774020	Cystathionine gamma-synthase 1, chloroplastic-like isoform X1	0	FSFGVEDFDDLK	FSFGVEDFDDLK	2	FSFGVEDFDDLK2	23.9934	40.4251	22.7673
A0A0C4Y311	A0A0C4Y311;A0A1S3YA41;A0A1S4CU66	A0A0C4Y311_TOBAC	LOC107774020	Cystathionine gamma-synthase 1, chloroplastic-like isoform X1	0	GALVCIDGTFATPLNQK	GALVC(UniMod:4)IDGTFATPLNQK	3	GALVC(UniMod:4)IDGTFATPLNQK3	31.7307	50.3021	39.9311
A0A0C4Y311	A0A0C4Y311;A0A1S3YA41;A0A1S4CU66	A0A0C4Y311_TOBAC	LOC107774020	Cystathionine gamma-synthase 1, chloroplastic-like isoform X1	0	HVYYPGLQSHPEHHIAK	HVYYPGLQSHPEHHIAK	4	HVYYPGLQSHPEHHIAK4	28.0578	28.4053	28.7433
A0A0C4Y311	A0A0C4Y311;A0A1S3X837;A0A1S3Y2Y7;A0A1S3YA41;A0A1S4B1E7;A0A1S4C1W4;A0A1S4CU66;A0A0F7R0S4	A0A0C4Y311_TOBAC	LOC107774020	Cystathionine gamma-synthase 1, chloroplastic-like isoform X1	0	IFIETILPK	IFIETILPK	2	IFIETILPK2	624.856	733.617	695.92
A0A0C4Y311	A0A0C4Y311;A0A1S3X837;A0A1S3YA41;A0A1S4B1E7;A0A1S4CU66	A0A0C4Y311_TOBAC	LOC107774020	Cystathionine gamma-synthase 1, chloroplastic-like isoform X1	0	KVNLFFTESPTNPFLR	KVNLFFTESPTNPFLR	3	KVNLFFTESPTNPFLR3	43.0537	63.2887	42.6307
A0A0C4Y311	A0A0C4Y311;A0A1S3X837;A0A1S4CU66	A0A0C4Y311_TOBAC	LOC107774020	Cystathionine gamma-synthase 1, chloroplastic-like isoform X1	0	MAEILEAHPK	MAEILEAHPK	2	MAEILEAHPK2	32.3421	37.3916	24.343
A0A0C4Y311	A0A0C4Y311;A0A1S3X837;A0A1S4CU66	A0A0C4Y311_TOBAC	LOC107774020	Cystathionine gamma-synthase 1, chloroplastic-like isoform X1	0	MAEILEAHPK	MAEILEAHPK	3	MAEILEAHPK3	34.4775	40.6196	26.7556
A0A0C4Y311	A0A0C4Y311;A0A1S4CU66	A0A0C4Y311_TOBAC	LOC107774020	Cystathionine gamma-synthase 1, chloroplastic-like isoform X1	0	NLHHILGGALNPNAAYLIIR	NLHHILGGALNPNAAYLIIR	3	NLHHILGGALNPNAAYLIIR3	18.2532	25.872	17.0018
A0A0C4Y311	A0A0C4Y311;A0A1S4CU66	A0A0C4Y311_TOBAC	LOC107774020	Cystathionine gamma-synthase 1, chloroplastic-like isoform X1	0	NLHHILGGALNPNAAYLIIR	NLHHILGGALNPNAAYLIIR	4	NLHHILGGALNPNAAYLIIR4	28.2962	35.3794	19.2507
A0A0C4Y311	A0A0C4Y311;A0A1S3Y2Y7;A0A1S3YA41;A0A1S4C1W4;A0A1S4CU66;A0A0F7R0S4	A0A0C4Y311_TOBAC	LOC107774020	Cystathionine gamma-synthase 1, chloroplastic-like isoform X1	0	TSELIDFK	TSELIDFK	2	TSELIDFK2	107.445	161.428	135.174
A0A0C4Y311	A0A0C4Y311;A0A1S3X837;A0A1S3YA41;A0A1S4B1E7;A0A1S4CU66	A0A0C4Y311_TOBAC	LOC107774020	Cystathionine gamma-synthase 1, chloroplastic-like isoform X1	0	VNLFFTESPTNPFLR	VNLFFTESPTNPFLR	3	VNLFFTESPTNPFLR3	30.4785	23.6561	23.1669
A0A0C4Y311	A0A0C4Y311;A0A1S3X837;A0A1S3YA41;A0A1S4B1E7;A0A1S4CU66	A0A0C4Y311_TOBAC	LOC107774020	Cystathionine gamma-synthase 1, chloroplastic-like isoform X1	0	YASFLNSDGSVAIHAGER	YASFLNSDGSVAIHAGER	3	YASFLNSDGSVAIHAGER3	14.2044	17.3756	18.7172
A0A0C4Y311	A0A0C4Y311;A0A1S3X837;A0A1S3YA41;A0A1S4CU66	A0A0C4Y311_TOBAC	LOC107774020	Cystathionine gamma-synthase 1, chloroplastic-like isoform X1	0	YGIMDNLVR	YGIMDNLVR	2	YGIMDNLVR2	211.835	324.645	242.233
A0A0C4Y311	A0A0C4Y311;A0A1S3X837;A0A1S3YA41;A0A1S4B1E7;A0A1S4CU66	A0A0C4Y311_TOBAC	LOC107774020	Cystathionine gamma-synthase 1, chloroplastic-like isoform X1	0	YGNPTTVVLEEK	YGNPTTVVLEEK	2	YGNPTTVVLEEK2	62.48	87.2247	74.9646
A0A0C5LA06	A0A193PE99;A0A1S4D5X1;A0A0C5LA06	A0A0C5LA06_GOSHI	MPK4	Mitogen-activated protein kinase	0	DYVHQLR	DYVHQLR	2	DYVHQLR2	14.0783	15.5539	15.4493
A0A0C5LA06	A0A193PE99;A0A0C5LA06	A0A0C5LA06_GOSHI	MPK4	Mitogen-activated protein kinase	0	QPLFPGR	QPLFPGR	2	QPLFPGR2	119.672	99.684	86.0504
A0A0D3QSL6;A0A1S3ZUS7;A0A1S4CTH6	A0A0D3QSL6;A0A1S3ZUS7;A0A1S4CTH6	A0A0D3QSL6_TOBAC;A0A1S3ZUS7_TOBAC;A0A1S4CTH6_TOBAC	LOC107790705;LOC107822290;RPL17	60S ribosomal protein L17	0	SAGFILDLLK	SAGFILDLLK	2	SAGFILDLLK2	14.7836	20.0126	39.9039
A0A0E3JCP4	A0A0E3JCP4;A0A286RNF4	A0A0E3JCP4_NICBE	DREPP	Developmentally-regulated plasma membrane polypeptide	1	AAAAEAWK	AAAAEAWK	2	AAAAEAWK2	134.537	118.494	94.719
A0A0E3JCP4	A0A1S3XFX9;O49911;A0A0E3JCP4;A0A286RNF4	A0A0E3JCP4_NICBE	DREPP	Developmentally-regulated plasma membrane polypeptide	0	EIVVEAEAK	EIVVEAEAK	2	EIVVEAEAK2	183.546	165.282	138.091
A0A0E3JCP4	A0A1S3XFX9;O49911;A0A0E3JCP4;A0A286RNF4	A0A0E3JCP4_NICBE	DREPP	Developmentally-regulated plasma membrane polypeptide	0	EKEIVVEAEAK	EKEIVVEAEAK	2	EKEIVVEAEAK2		5.36453	6.89302
A0A0E3JCP4	A0A1S3XFX9;O49911;A0A0E3JCP4;A0A286RNF4	A0A0E3JCP4_NICBE	DREPP	Developmentally-regulated plasma membrane polypeptide	0	EKEIVVEAEAK	EKEIVVEAEAK	3	EKEIVVEAEAK3	759.597	506.413	667.422
A0A0E3JCP4	A0A1S3YH29;O49911;A0A0E3JCP4;A0A286RNF4	A0A0E3JCP4_NICBE	DREPP	Developmentally-regulated plasma membrane polypeptide	0	FLDELVK	FLDELVK	2	FLDELVK2	818.612	819.143	601.518
A0A0E3JCP4	A0A1S3XFX9;A0A1S3YH29;O49911;A0A0E3JCP4;A0A286RNF4	A0A0E3JCP4_NICBE	DREPP	Developmentally-regulated plasma membrane polypeptide	0	IEFPGSK	IEFPGSK	2	IEFPGSK2	1462.69	1391.36	1230.56
A0A0E3JCP4	A0A1S3XFX9;O49911;A0A0E3JCP4	A0A0E3JCP4_NICBE	DREPP	Developmentally-regulated plasma membrane polypeptide	0	VEEAPAAVAAPEPPKA	VEEAPAAVAAPEPPKA	3	VEEAPAAVAAPEPPKA3
A0A0E3JCP4	A0A0E3JCP4;A0A286RNF4	A0A0E3JCP4_NICBE	DREPP	Developmentally-regulated plasma membrane polypeptide	1	VSTLIVTEDK	VSTLIVTEDK	2	VSTLIVTEDK2	29.2175	21.6059	19.3344
A0A0E3JCP4	A0A1S3XFX9;O49911;A0A0E3JCP4;A0A286RNF4	A0A0E3JCP4_NICBE	DREPP	Developmentally-regulated plasma membrane polypeptide	0	VVEIYEAAAVEIK	VVEIYEAAAVEIK	2	VVEIYEAAAVEIK2	126.875	126.143	112.86
A0A0E3JCP4	A0A1S3XFX9;O49911;A0A0E3JCP4;A0A286RNF4	A0A0E3JCP4_NICBE	DREPP	Developmentally-regulated plasma membrane polypeptide	0	VVEIYEAAAVEIK	VVEIYEAAAVEIK	3	VVEIYEAAAVEIK3	21.8266	38.4117	29.9374
A0A0F7JIC2	A0A0K2GN10;A0A0F7JIC2	A0A0F7JIC2_NICBE	GAPC2	Glyceraldehyde-3-phosphate dehydrogenase	0	AVTVFGFR	AVTVFGFR	2	AVTVFGFR2	618.317	299.876	375.703
A0A0F7JIC2	A0A1S4BYQ0;A0A0F7JIC2;A0A0F7JJ49	A0A0F7JIC2_NICBE	GAPC2	Glyceraldehyde-3-phosphate dehydrogenase	0	GILGYTEDDVVSTDFVGDNR	GILGYTEDDVVSTDFVGDNR	3	GILGYTEDDVVSTDFVGDNR3	14.5227
A0A0F7QZM4	A0A1S3ZA26;A0A0F7QZM4	A0A0F7QZM4_NICBE	NbACO2a	aminocyclopropanecarboxylate oxidase	0	AFYGSNGPTFGTK	AFYGSNGPTFGTK	2	AFYGSNGPTFGTK2	110.695	70.8922	103.182
A0A0F7QZM4	A0A1S3ZD07;A0A0F7QZM4	A0A0F7QZM4_NICBE	NbACO2a	aminocyclopropanecarboxylate oxidase	0	AVETTVNSAPIATV	AVETTVNSAPIATV	2	AVETTVNSAPIATV2	50.1027	33.3316	47.5941
A0A0F7QZM4	A0A0F7QZM4	A0A0F7QZM4_NICBE	NbACO2a	aminocyclopropanecarboxylate oxidase	1	GLEAVETEIK	GLEAVETEIK	2	GLEAVETEIK2	86.5869	94.672	125.848
A0A0F7QZM4	A0A0F7QZM4	A0A0F7QZM4_NICBE	NbACO2a	aminocyclopropanecarboxylate oxidase	1	HLPVSNISEVPDLEDEYR	HLPVSNISEVPDLEDEYR	3	HLPVSNISEVPDLEDEYR3	31.6963	28.2548	29.462
A0A0F7QZM4	A0A0F7QZM4	A0A0F7QZM4_NICBE	NbACO2a	aminocyclopropanecarboxylate oxidase	1	HLPVSNISEVPDLEDEYRK	HLPVSNISEVPDLEDEYRK	3	HLPVSNISEVPDLEDEYRK3	26.6973	35.4965	36.6356
A0A0F7QZM4	A0A0F7QZM4	A0A0F7QZM4_NICBE	NbACO2a	aminocyclopropanecarboxylate oxidase	1	HLPVSNISEVPDLEDEYRK	HLPVSNISEVPDLEDEYRK	4	HLPVSNISEVPDLEDEYRK4	64.8117	62.2968	67.7772
A0A0F7R4I8;A0A1S4BHC9;A0A1S4C7M3	A0A1S4BHC9;A0A1S4C7M3;A0A0F7R4I8;A0A0F7R4I9	A0A0F7R4I8_NICBE;A0A1S4BHC9_TOBAC;A0A1S4C7M3_TOBAC	LOC107808257;LOC107815999;NbACO1a	aminocyclopropanecarboxylate oxidase	0	AATMEMIK	AATMEMIK	2	AATMEMIK2	151.367	35.1726	37.9889
A0A0F7R4I8;A0A1S4BHC9;A0A1S4C7M3	A0A1S3X0H7;A0A1S3X0Q6;A0A1S3YYU9;A0A1S3ZLH1;A0A1S4BHC9;A0A1S4C7M3;A0A0F7R4I8;A0A0F7R4I9;C9DFB2;Q2TFP4	A0A0F7R4I8_NICBE;A0A1S4BHC9_TOBAC;A0A1S4C7M3_TOBAC	LOC107808257;LOC107815999;NbACO1a	aminocyclopropanecarboxylate oxidase	0	GPNFGTK	GPNFGTK	2	GPNFGTK2	70.5253	13.9181	42.3567
A0A0F7R4I8;A0A1S4BHC9;A0A1S4C7M3	A0A1S3X0H7;A0A1S4BHC9;A0A1S4C7M3;A0A0F7R4I8;C9DFB2;Q2TFP4	A0A0F7R4I8_NICBE;A0A1S4BHC9_TOBAC;A0A1S4C7M3_TOBAC	LOC107808257;LOC107815999;NbACO1a	aminocyclopropanecarboxylate oxidase	0	HLPVSNISEVPDLDDQYR	HLPVSNISEVPDLDDQYR	3	HLPVSNISEVPDLDDQYR3	60.8014	11.2172	16.7949
A0A0F7R4I8;A0A1S4BHC9;A0A1S4C7M3	A0A1S3X0Q6;A0A1S3YYU9;A0A1S3ZLH1;A0A1S4BHC9;A0A1S4C7M3;A0A0F7R4I8;A0A0F7R4I9;C9DFB2;Q2TFP4	A0A0F7R4I8_NICBE;A0A1S4BHC9_TOBAC;A0A1S4C7M3_TOBAC	LOC107808257;LOC107815999;NbACO1a	aminocyclopropanecarboxylate oxidase	0	HSIVVNLGDQLEVITNGK	HSIVVNLGDQLEVITNGK	3	HSIVVNLGDQLEVITNGK3	43.4214	18.9356	25.1933
A0A0G2RIY7	A0A1S4AXB4;A0A1S4DEB9;A0A0G2RIY7	A0A0G2RIY7_NICBE	OPB	Prolyl endopeptidase	0	ALEHTYYSIGSFK	ALEHTYYSIGSFK	3	ALEHTYYSIGSFK3	51.0608	56.5965	55.123
A0A0G2RIY7	A0A1S3ZDP5;A0A1S4AXB4;A0A0G2RIY7	A0A0G2RIY7_NICBE	OPB	Prolyl endopeptidase	0	AQNYPDILVTAGLNDPR	AQNYPDILVTAGLNDPR	3	AQNYPDILVTAGLNDPR3	21.7291	15.1359	10.5757
A0A0G2RIY7	A0A0G2RIY7	A0A0G2RIY7_NICBE	OPB	Prolyl endopeptidase	1	ATASDGVQIPISIIYR	ATASDGVQIPISIIYR	3	ATASDGVQIPISIIYR3	38.6423	28.8433	45.3713
A0A0G2RIY7	A0A1S4AXB4;A0A1S4DEB9;A0A0G2RIY7	A0A0G2RIY7_NICBE	OPB	Prolyl endopeptidase	0	FSYSSMR	FSYSSMR	2	FSYSSMR2	61.0005	54.2765	55.3953
A0A0G2RIY7	A0A1S3ZDP5;A0A1S4AXB4;A0A0G2RIY7	A0A0G2RIY7_NICBE	OPB	Prolyl endopeptidase	0	GFIYAIAHIR	GFIYAIAHIR	3	GFIYAIAHIR3	34.7637	17.198	15.0265
A0A0G2RIY7	A0A1S4AXB4;A0A1S4DEB9;A0A0G2RIY7	A0A0G2RIY7_NICBE	OPB	Prolyl endopeptidase	0	HEMEMFGDVR	HEMEMFGDVR	3	HEMEMFGDVR3	13.2446	19.8209	11.8263
A0A0G2RIY7	A0A1S4AXB4;A0A1S4DEB9;A0A0G2RIY7	A0A0G2RIY7_NICBE	OPB	Prolyl endopeptidase	0	IKEDDISAPSR	IKEDDISAPSR	3	IKEDDISAPSR3	21.347	23.9842	20.1735
A0A0G2RIY7	A0A1S3ZDP5;A0A1S4AXB4;A0A0G2RIY7	A0A0G2RIY7_NICBE	OPB	Prolyl endopeptidase	0	KEEFYSYIK	KEEFYSYIK	3	KEEFYSYIK3	69.4111	57.3369	68.0405
A0A0G2RIY7	A0A1S4AXB4;A0A0G2RIY7	A0A0G2RIY7_NICBE	OPB	Prolyl endopeptidase	0	KIETVLGGFDASNYVTER	KIETVLGGFDASNYVTER	3	KIETVLGGFDASNYVTER3	34.9276	55.4765	47.3969
A0A0G2RIY7	A0A1S4AXB4;A0A1S4DEB9;A0A0G2RIY7	A0A0G2RIY7_NICBE	OPB	Prolyl endopeptidase	0	LPAVGEPLER	LPAVGEPLER	2	LPAVGEPLER2	43.4922	41.6567	33.1736
A0A0G2RIY7	A0A1S4DEB9;A0A0G2RIY7	A0A0G2RIY7_NICBE	OPB	Prolyl endopeptidase	0	LQDIQLFTDHLAVHER	LQDIQLFTDHLAVHER	4	LQDIQLFTDHLAVHER4	11.0794	17.3232	30.7986
A0A0G2RIY7	A0A0G2RIY7	A0A0G2RIY7_NICBE	OPB	Prolyl endopeptidase	1	LVAYTEDTK	LVAYTEDTK	2	LVAYTEDTK2	4.18743	11.151
A0A0G2RIY7	A0A1S4AXB4;A0A1S4DEB9;A0A0G2RIY7	A0A0G2RIY7_NICBE	OPB	Prolyl endopeptidase	0	MTGIDTSASHR	MTGIDTSASHR	3	MTGIDTSASHR3	16.1649	15.7074	16.4919
A0A0G2RIY7	A0A1S3ZDP5;A0A1S4AXB4;A0A0G2RIY7	A0A0G2RIY7_NICBE	OPB	Prolyl endopeptidase	0	SYSPVDNVK	SYSPVDNVK	2	SYSPVDNVK2	62.7737	56.2313	64.6132
A0A0G2RIY7	A0A0G2RIY7	A0A0G2RIY7_NICBE	OPB	Prolyl endopeptidase	1	TDDNLLLFK	TDDNLLLFK	2	TDDNLLLFK2	36.0599	31.4279	31.3664
A0A0G2RIY7	A0A1S4AXB4;A0A1S4DEB9;A0A0G2RIY7	A0A0G2RIY7_NICBE	OPB	Prolyl endopeptidase	0	VDNYYWLR	VDNYYWLR	2	VDNYYWLR2	91.0873	89.0938	57.2342
A0A0G2RIY7	A0A1S3ZDP5;A0A1S4AXB4;A0A0G2RIY7	A0A0G2RIY7_NICBE	OPB	Prolyl endopeptidase	0	VMYSEPAK	VMYSEPAK	2	VMYSEPAK2	51.8962	46.2011	44.8051
A0A0G2RIY7	A0A1S4AXB4;A0A1S4DEB9;A0A0G2RIY7	A0A0G2RIY7_NICBE	OPB	Prolyl endopeptidase	0	YLFVASESK	YLFVASESK	2	YLFVASESK2	113.389	86.1991	93.9509
A0A0H3U3I7;A0A1S3XZF4	A0A0H3U3I7;A0A1S3XZF4	A0A0H3U3I7_TOBAC;A0A1S3XZF4_TOBAC	LOC107770520;LOC107775163	Geranylgeranyl pyrophosphate synthase 5	0	AVGVLYR	AVGVLYR	2	AVGVLYR2	232.054	245.31	203.442
A0A0H3U3I7;A0A1S3XZF4	A0A0H3U3I7;A0A1S3XZF4	A0A0H3U3I7_TOBAC;A0A1S3XZF4_TOBAC	LOC107770520;LOC107775163	Geranylgeranyl pyrophosphate synthase 5	0	LDEAVPVK	LDEAVPVK	2	LDEAVPVK2	12.3814	25.0812	20.7917
A0A0H3U3I7;A0A1S3XZF4	A0A0H3U3I7;A0A1S3XZF4	A0A0H3U3I7_TOBAC;A0A1S3XZF4_TOBAC	LOC107770520;LOC107775163	Geranylgeranyl pyrophosphate synthase 5	0	LDEAVPVKYPNQIYEAMR	LDEAVPVKYPNQIYEAMR	3	LDEAVPVKYPNQIYEAMR3		19.5931	9.89446
A0A0H3U3I7;A0A1S3XZF4	A0A0H3U3I7;A0A1S3XZF4	A0A0H3U3I7_TOBAC;A0A1S3XZF4_TOBAC	LOC107770520;LOC107775163	Geranylgeranyl pyrophosphate synthase 5	0	NYWTTLIR	NYWTTLIR	2	NYWTTLIR2	73.3318	123.15	123.345
A0A0H3U3I7;A0A1S3XZF4	A0A0H3U3I7;A0A1S3XZF4	A0A0H3U3I7_TOBAC;A0A1S3XZF4_TOBAC	LOC107770520;LOC107775163	Geranylgeranyl pyrophosphate synthase 5	0	SPPIMCVAACELFGGNR	SPPIMC(UniMod:4)VAAC(UniMod:4)ELFGGNR	3	SPPIMC(UniMod:4)VAAC(UniMod:4)ELFGGNR3	24.7265	33.1732	25.4409
A0A0H3U3I7;A0A1S3XZF4	A0A0H3U3I7;A0A1S3XZF4	A0A0H3U3I7_TOBAC;A0A1S3XZF4_TOBAC	LOC107770520;LOC107775163	Geranylgeranyl pyrophosphate synthase 5	0	SYVSLYGIEK	SYVSLYGIEK	2	SYVSLYGIEK2	41.4819	56.2045	83.8413
A0A0H3U3I7;A0A1S3XZF4	A0A0H3U3I7;A0A1S3XZF4	A0A0H3U3I7_TOBAC;A0A1S3XZF4_TOBAC	LOC107770520;LOC107775163	Geranylgeranyl pyrophosphate synthase 5	0	VIPLYSFVDYAADR	VIPLYSFVDYAADR	3	VIPLYSFVDYAADR3	22.7693	19.4868	22.9054
A0A0H3U3I7;A0A1S3XZF4	A0A0H3U3I7;A0A1S3XZF4	A0A0H3U3I7_TOBAC;A0A1S3XZF4_TOBAC	LOC107770520;LOC107775163	Geranylgeranyl pyrophosphate synthase 5	0	VITEIAR	VITEIAR	2	VITEIAR2	192.25	222.534	191.138
A0A0H3U3I7;A0A1S3XZF4	A0A0H3U3I7;A0A1S3XZF4	A0A0H3U3I7_TOBAC;A0A1S3XZF4_TOBAC	LOC107770520;LOC107775163	Geranylgeranyl pyrophosphate synthase 5	0	VVDDILEAK	VVDDILEAK	2	VVDDILEAK2	45.6818
A0A0H3U4Y9;A0A1S4CZK4	A0A0H3U4Y9;A0A1S4CZK4	A0A0H3U4Y9_TOBAC;A0A1S4CZK4_TOBAC	LOC107824195;PGIP2	Polygalacturonase inhibiting protein	0	CLCGSPLPECK	C(UniMod:4)LC(UniMod:4)GSPLPEC(UniMod:4)K	2	C(UniMod:4)LC(UniMod:4)GSPLPEC(UniMod:4)K2	80.8297	45.9196	77.4534
A0A0H3U4Y9;A0A1S4CZK4	A0A0H3U4Y9;A0A1S4CDJ2;A0A1S4CZ78;A0A1S4CZK4	A0A0H3U4Y9_TOBAC;A0A1S4CZK4_TOBAC	LOC107824195;PGIP2	Polygalacturonase inhibiting protein	0	LCGQIPQGGK	LC(UniMod:4)GQIPQGGK	2	LC(UniMod:4)GQIPQGGK2	170.409	123.867	140.835
A0A0H3U4Y9;A0A1S4CZK4	A0A0H3U4Y9;A0A1S4CDJ2;A0A1S4CZ78;A0A1S4CZK4	A0A0H3U4Y9_TOBAC;A0A1S4CZK4_TOBAC	LOC107824195;PGIP2	Polygalacturonase inhibiting protein	0	LEGDVSFLFGK	LEGDVSFLFGK	2	LEGDVSFLFGK2	85.9594	64.2282	92.6238
A0A0H3U4Y9;A0A1S4CZK4	A0A0H3U4Y9;A0A1S4CZK4	A0A0H3U4Y9_TOBAC;A0A1S4CZK4_TOBAC	LOC107824195;PGIP2	Polygalacturonase inhibiting protein	0	LQSFDVYSYFHNK	LQSFDVYSYFHNK	3	LQSFDVYSYFHNK3	78.0235	63.0966	101.922
A0A0H3U4Y9;A0A1S4CZK4	A0A0H3U4Y9;A0A1S4CDJ2;A0A1S4CZ78;A0A1S4CZK4	A0A0H3U4Y9_TOBAC;A0A1S4CZK4_TOBAC	LOC107824195;PGIP2	Polygalacturonase inhibiting protein	0	NKLEGDVSFLFGK	NKLEGDVSFLFGK	2	NKLEGDVSFLFGK2	30.5088	23.8397	21.2352
A0A0H3U4Y9;A0A1S4CZK4	A0A0H3U4Y9;A0A1S4CDJ2;A0A1S4CZ78;A0A1S4CZK4	A0A0H3U4Y9_TOBAC;A0A1S4CZK4_TOBAC	LOC107824195;PGIP2	Polygalacturonase inhibiting protein	0	NKLEGDVSFLFGK	NKLEGDVSFLFGK	3	NKLEGDVSFLFGK3	175.354	132.003	142.968
A0A0H3U4Y9;A0A1S4CZK4	A0A0H3U4Y9;A0A1S4CZK4	A0A0H3U4Y9_TOBAC;A0A1S4CZK4_TOBAC	LOC107824195;PGIP2	Polygalacturonase inhibiting protein	0	NTLQFDLSK	NTLQFDLSK	2	NTLQFDLSK2	256.284	204.869	234.685
A0A0H5AWB2	A0A1S4ADF8;A0A0H5AWB2	A0A0H5AWB2_NICBE	NbHMGS1a	Hydroxymethylglutaryl-CoA synthase	0	LMFNDFIR	LMFNDFIR	2	LMFNDFIR2	733.448	625.073	672.393
A0A0H5AWB2	A0A1S4B6K8;A0A0H5AWB2	A0A0H5AWB2_NICBE	NbHMGS1a	Hydroxymethylglutaryl-CoA synthase	0	QFSIDDAAYFVFHSPYNK	QFSIDDAAYFVFHSPYNK	3	QFSIDDAAYFVFHSPYNK3	31.5646	30.0744	51.3489
A0A0H5AWB2	A0A1S4ADF8;A0A1S4B6K8;A0A0H5AWB2	A0A0H5AWB2_NICBE	NbHMGS1a	Hydroxymethylglutaryl-CoA synthase	0	VKPATLIPK	VKPATLIPK	3	VKPATLIPK3	30.9542	27.9069	38.1012
A0A0H5AWB2	A0A1S4ADF8;A0A1S4B6K8;A0A0H5AWB2	A0A0H5AWB2_NICBE	NbHMGS1a	Hydroxymethylglutaryl-CoA synthase	0	VSWQVAKPFYDEK	VSWQVAKPFYDEK	3	VSWQVAKPFYDEK3	42.1295	38.0977	58.7454
A0A0H5AWB5;A0A1S4ANA3;A0A1S4DFP2	A0A1S4ANA3;A0A1S4DFP2;A0A0H5AWB5	A0A0H5AWB5_NICBE;A0A1S4ANA3_TOBAC;A0A1S4DFP2_TOBAC	LOC107799534;LOC107829208;NbPDR2a	PDR-type ACB transporter	0	ALIDELSVPR	ALIDELSVPR	2	ALIDELSVPR2	21.5489	8.10557
A0A0H5AWB5;A0A1S4ANA3;A0A1S4DFP2	A0A1S4ANA3;A0A1S4DFP2;A0A0H5AWB5;A0A0H5BGR8	A0A0H5AWB5_NICBE;A0A1S4ANA3_TOBAC;A0A1S4DFP2_TOBAC	LOC107799534;LOC107829208;NbPDR2a	PDR-type ACB transporter	0	HIVAGGTEPLGAAVVR	HIVAGGTEPLGAAVVR	3	HIVAGGTEPLGAAVVR3	19.5833		22.5746
A0A0H5AWB5;A0A1S4ANA3;A0A1S4DFP2	A0A1S3ZE44;A0A1S4ANA3;A0A1S4CM77;A0A1S4CMB1;A0A1S4CMS8;A0A1S4DFP2;A0A1S3WZL8;A0A1S4CQJ7;A0A1S4CQX8;A0A1S4CR09;A0A0H5AWB5;A0A0H5BGR8;A0A0H5AWF7	A0A0H5AWB5_NICBE;A0A1S4ANA3_TOBAC;A0A1S4DFP2_TOBAC	LOC107799534;LOC107829208;NbPDR2a	PDR-type ACB transporter	0	TGGYIDGSIK	TGGYIDGSIK	2	TGGYIDGSIK2	14.179	8.79984	3.60175
A0A0H5AWB5;A0A1S4ANA3;A0A1S4DFP2	A0A1S4ANA3;A0A1S4DFP2;A0A0H5AWB5;A0A0H5BGR8	A0A0H5AWB5_NICBE;A0A1S4ANA3_TOBAC;A0A1S4DFP2_TOBAC	LOC107799534;LOC107829208;NbPDR2a	PDR-type ACB transporter	0	VGIDFPSIEVR	VGIDFPSIEVR	2	VGIDFPSIEVR2	32.2681	22.0541	30.3665
A0A0H5AWE2	A0A1S4BTP3;A0A1S4CBJ6;A0A0H5AWE2	A0A0H5AWE2_NICBE	NbMVD1a	Diphosphomevalonate decarboxylase	0	AATLMLQR	AATLMLQR	2	AATLMLQR2	233.984	226.129	254.849
A0A0H5AWE2	A0A1S4BTP3;A0A1S4CBJ6;A0A0H5AWE2	A0A0H5AWE2_NICBE	NbMVD1a	Diphosphomevalonate decarboxylase	0	DAGIQDIK	DAGIQDIK	2	DAGIQDIK2	228.355	213.815	236.259
A0A0H5AWE2	A0A0H5AWE2	A0A0H5AWE2_NICBE	NbMVD1a	Diphosphomevalonate decarboxylase	1	DTVETSALIER	DTVETSALIER	2	DTVETSALIER2	46.1465	35.1449	53.0268
A0A0H5AWE2	A0A0H5AWE2	A0A0H5AWE2_NICBE	NbMVD1a	Diphosphomevalonate decarboxylase	1	DVEALSPPPEIK	DVEALSPPPEIK	2	DVEALSPPPEIK2		9.50196	21.0446
A0A0H5AWE2	A0A1S3WZY8;A0A1S3XBX7;A0A1S4BTP3;A0A1S4CBJ6;A0A0H5AWE2	A0A0H5AWE2_NICBE	NbMVD1a	Diphosphomevalonate decarboxylase	0	EISLSGGR	EISLSGGR	2	EISLSGGR2	484.698	399.827	503.224
A0A0H5AWE2	A0A0H5AWE2	A0A0H5AWE2_NICBE	NbMVD1a	Diphosphomevalonate decarboxylase	1	GPVLLTDDSLALLNPETGLPK	GPVLLTDDSLALLNPETGLPK	3	GPVLLTDDSLALLNPETGLPK3	26.3767	12.1337	20.6937
A0A0H5AWE2	A0A1S4CBJ6;A0A0H5AWE2	A0A0H5AWE2_NICBE	NbMVD1a	Diphosphomevalonate decarboxylase	0	IIQMEEAIQNR	IIQMEEAIQNR	2	IIQMEEAIQNR2	51.4202	57.091	47.0283
A0A0H5AWE2	A0A1S4CBJ6;A0A0H5AWE2	A0A0H5AWE2_NICBE	NbMVD1a	Diphosphomevalonate decarboxylase	0	IIQMEEAIQNR	IIQMEEAIQNR	3	IIQMEEAIQNR3	38.8966	41.7407	39.2636
A0A0H5AWE2	A0A1S3XBX7;A0A1S4BTP3;A0A1S4CBJ6;A0A0H5AWE2	A0A0H5AWE2_NICBE	NbMVD1a	Diphosphomevalonate decarboxylase	0	LMNVQEDNGK	LMNVQEDNGK	2	LMNVQEDNGK2	32.0817	55.1793	41.2654
A0A0H5AWE2	A0A1S4CBJ6;A0A0H5AWE2	A0A0H5AWE2_NICBE	NbMVD1a	Diphosphomevalonate decarboxylase	0	RIIQMEEAIQNR	RIIQMEEAIQNR	3	RIIQMEEAIQNR3	61.6982	61.1042	61.1613
A0A0H5AWE2	A0A1S3WZY8;A0A1S3XBX7;A0A1S4BTP3;A0A1S4CBJ6;A0A0H5AWE2	A0A0H5AWE2_NICBE	NbMVD1a	Diphosphomevalonate decarboxylase	0	SLYGGFVK	SLYGGFVK	2	SLYGGFVK2	568.388	525.646	505.15
A0A0H5AWE2	A0A1S4BTP3;A0A0H5AWE2	A0A0H5AWE2_NICBE	NbMVD1a	Diphosphomevalonate decarboxylase	0	VIGCVEK	VIGC(UniMod:4)VEK	2	VIGC(UniMod:4)VEK2	105.388	96.3539	127.247
A0A0H5AZB7;A0A1S4BBL2	A0A1S3YVG4;A0A1S4BBL2;A0A0H5AZB7	A0A0H5AZB7_NICBE;A0A1S4BBL2_TOBAC	LOC107806551;NbFPPS1a	Farnesyl diphosphate synthase	0	ALELCNEEQK	ALELC(UniMod:4)NEEQK	2	ALELC(UniMod:4)NEEQK2	17.7889	6.88591	8.95583
A0A0H5AZB7;A0A1S4BBL2	A0A1S3XHA2;A0A1S3YVG4;A0A1S4ABD1;A0A1S4BBL2;A0A0H5AZB7	A0A0H5AZB7_NICBE;A0A1S4BBL2_TOBAC	LOC107806551;NbFPPS1a	Farnesyl diphosphate synthase	0	ALYNDLK	ALYNDLK	2	ALYNDLK2	575.151	582.242	699.163
A0A0H5AZB7;A0A1S4BBL2	A0A1S3YVG4;A0A1S4BBL2;A0A0H5AZB7	A0A0H5AZB7_NICBE;A0A1S4BBL2_TOBAC	LOC107806551;NbFPPS1a	Farnesyl diphosphate synthase	0	ALYNDLKLEEVFLEYEK	ALYNDLKLEEVFLEYEK	3	ALYNDLKLEEVFLEYEK3	16.6266	17.6396	20.9264
A0A0H5AZB7;A0A1S4BBL2	A0A1S3YVG4;A0A1S4BBL2;A0A0H5AZB7	A0A0H5AZB7_NICBE;A0A1S4BBL2_TOBAC	LOC107806551;NbFPPS1a	Farnesyl diphosphate synthase	0	AVQAVLHSFLGK	AVQAVLHSFLGK	2	AVQAVLHSFLGK2	74.9457	55.5527	67.9618
A0A0H5AZB7;A0A1S4BBL2	A0A1S3YVG4;A0A1S4BBL2;A0A0H5AZB7	A0A0H5AZB7_NICBE;A0A1S4BBL2_TOBAC	LOC107806551;NbFPPS1a	Farnesyl diphosphate synthase	0	AVQAVLHSFLGK	AVQAVLHSFLGK	3	AVQAVLHSFLGK3	328.66	249.92	292.543
A0A0H5AZB7;A0A1S4BBL2	A0A1S3XHA2;A0A1S3YVG4;A0A1S4ABD1;A0A1S4BBL2;A0A0H5AZB7	A0A0H5AZB7_NICBE;A0A1S4BBL2_TOBAC	LOC107806551;NbFPPS1a	Farnesyl diphosphate synthase	0	CSWLVVK	C(UniMod:4)SWLVVK	2	C(UniMod:4)SWLVVK2	56.2196	66.5544	116.777
A0A0H5AZB7;A0A1S4BBL2	A0A1S4BBL2;A0A0H5AZB7	A0A0H5AZB7_NICBE;A0A1S4BBL2_TOBAC	LOC107806551;NbFPPS1a	Farnesyl diphosphate synthase	0	FLDVYAVLK	FLDVYAVLK	2	FLDVYAVLK2	1425.78	1172.44	1340.84
A0A0H5AZB7;A0A1S4BBL2	A0A1S3YVG4;A0A1S4BBL2;A0A0H5AZB7	A0A0H5AZB7_NICBE;A0A1S4BBL2_TOBAC	LOC107806551;NbFPPS1a	Farnesyl diphosphate synthase	0	GLSVIDSYSLLNDGR	GLSVIDSYSLLNDGR	3	GLSVIDSYSLLNDGR3	69.3612	53.7583	74.2472
A0A0H5AZB7;A0A1S4BBL2	A0A1S3XHA2;A0A1S3YVG4;A0A1S4ABD1;A0A1S4BBL2;A0A0H5AZB7	A0A0H5AZB7_NICBE;A0A1S4BBL2_TOBAC	LOC107806551;NbFPPS1a	Farnesyl diphosphate synthase	0	IGTDIQDFK	IGTDIQDFK	2	IGTDIQDFK2	128.12	144.083	183.852
A0A0H5AZB7;A0A1S4BBL2	A0A1S3YVG4;A0A1S4BBL2;A0A0H5AZB7	A0A0H5AZB7_NICBE;A0A1S4BBL2_TOBAC	LOC107806551;NbFPPS1a	Farnesyl diphosphate synthase	0	LEEVFLEYEK	LEEVFLEYEK	2	LEEVFLEYEK2	79.0144	98.6512	83.7321
A0A0H5AZB7;A0A1S4BBL2	A0A1S3YVG4;A0A1S4BBL2;A0A0H5AZB7	A0A0H5AZB7_NICBE;A0A1S4BBL2_TOBAC	LOC107806551;NbFPPS1a	Farnesyl diphosphate synthase	0	LEEVFLEYEKK	LEEVFLEYEKK	3	LEEVFLEYEKK3	12.9723	14.567	24.2582
A0A0H5AZB7;A0A1S4BBL2	A0A1S3XHA2;A0A1S3YVG4;A0A1S4ABD1;A0A1S4BBL2;A0A0H5AZB7	A0A0H5AZB7_NICBE;A0A1S4BBL2_TOBAC	LOC107806551;NbFPPS1a	Farnesyl diphosphate synthase	0	LLYENYGK	LLYENYGK	2	LLYENYGK2	229.285	242.384	275.95
A0A0H5AZB7;A0A1S4BBL2	A0A1S3YVG4;A0A1S4BBL2;A0A0H5AZB7	A0A0H5AZB7_NICBE;A0A1S4BBL2_TOBAC	LOC107806551;NbFPPS1a	Farnesyl diphosphate synthase	0	LTSSIAAHPSK	LTSSIAAHPSK	2	LTSSIAAHPSK2	182.165	177.363	191.268
A0A0H5AZB7;A0A1S4BBL2	A0A1S3XHA2;A0A1S3YVG4;A0A1S4ABD1;A0A1S4BBL2;A0A0H5AZB7	A0A0H5AZB7_NICBE;A0A1S4BBL2_TOBAC	LOC107806551;NbFPPS1a	Farnesyl diphosphate synthase	0	MLDYNVPGGK	MLDYNVPGGK	2	MLDYNVPGGK2	521.549	501.451	589.377
A0A0H5AZB7;A0A1S4BBL2	A0A1S4BBL2;A0A0H5AZB7	A0A0H5AZB7_NICBE;A0A1S4BBL2_TOBAC	LOC107806551;NbFPPS1a	Farnesyl diphosphate synthase	0	VGMIAVNDGILLR	VGMIAVNDGILLR	2	VGMIAVNDGILLR2	841.25	872.87	1006.93
A0A0H5AZB7;A0A1S4BBL2	A0A1S3YVG4;A0A1S4BBL2;A0A0H5AZB7	A0A0H5AZB7_NICBE;A0A1S4BBL2_TOBAC	LOC107806551;NbFPPS1a	Farnesyl diphosphate synthase	0	YSLPIHR	YSLPIHR	2	YSLPIHR2	168.401	170.24	196.732
A0A0H5B1M3	A0A0H5B1M3	A0A0H5B1M3_NICBE	NbEAS1a	5-epiaristolochene synthase	1	GLDFVTTLPYAR	GLDFVTTLPYAR	2	GLDFVTTLPYAR2	45.2439	31.1359	23.7761
A0A0H5BGR5	A0A1S4CHI1;Q5XMB8;A0A0H5BGR5	A0A0H5BGR5_NICBE	NbACAT1a	Acetoacetyl-coenzyme A thiolase	0	APAAADSIKPR	APAAADSIKPR	2	APAAADSIKPR2	16.0781	14.5323	30.2529
A0A0H5BGR5	A0A1S4CHI1;Q5XMB8;A0A0H5BGR5	A0A0H5BGR5_NICBE	NbACAT1a	Acetoacetyl-coenzyme A thiolase	0	APAAADSIKPR	APAAADSIKPR	3	APAAADSIKPR3	195.408	171.08	209.891
A0A0H5BGR5	A0A1S4CHI1;Q5XMB8;A0A0H5BGR5	A0A0H5BGR5_NICBE	NbACAT1a	Acetoacetyl-coenzyme A thiolase	0	DGLTDVYK	DGLTDVYK	2	DGLTDVYK2	118.014	97.2282	160.248
A0A0H5BGR5	A0A1S4AHT9;A0A1S4CHI1;Q5XMB7;Q5XMB8;A0A0H5BGR5	A0A0H5BGR5_NICBE	NbACAT1a	Acetoacetyl-coenzyme A thiolase	0	DVCIVGVAR	DVC(UniMod:4)IVGVAR	2	DVC(UniMod:4)IVGVAR2	708.781	600.209	751.546
A0A0H5BGR5	Q5XMB8;A0A0H5BGR5	A0A0H5BGR5_NICBE	NbACAT1a	Acetoacetyl-coenzyme A thiolase	0	GIAAQEAGAFAWEIVPVEVPGGR	GIAAQEAGAFAWEIVPVEVPGGR	4	GIAAQEAGAFAWEIVPVEVPGGR4	9.30959		5.96123
A0A0H5BGR5	A0A1S4CHD8;A0A1S4CHI1;Q5XMB8;A0A0H5BGR5	A0A0H5BGR5_NICBE	NbACAT1a	Acetoacetyl-coenzyme A thiolase	0	ILVTLLGVLR	ILVTLLGVLR	2	ILVTLLGVLR2	331.786	229.542	210.676
A0A0H5BGR5	A0A1S4CHD8;A0A1S4CHI1;Q5XMB8;A0A0H5BGR5	A0A0H5BGR5_NICBE	NbACAT1a	Acetoacetyl-coenzyme A thiolase	0	LGHDSLVDGMLK	LGHDSLVDGMLK	2	LGHDSLVDGMLK2	33.6778	36.9836	41.8346
A0A0H5BGR5	A0A1S4CHD8;A0A1S4CHI1;Q5XMB8;A0A0H5BGR5	A0A0H5BGR5_NICBE	NbACAT1a	Acetoacetyl-coenzyme A thiolase	0	LGHDSLVDGMLK	LGHDSLVDGMLK	3	LGHDSLVDGMLK3	523.342	479.27	663.771
A0A0H5BGR5	A0A0H5BGR5	A0A0H5BGR5_NICBE	NbACAT1a	Acetoacetyl-coenzyme A thiolase	1	LGLNVIGK	LGLNVIGK	2	LGLNVIGK2	933.497	775.623	987.229
A0A0H5BGR5	A0A1S4CHI1;Q5XMB8;A0A0H5BGR5	A0A0H5BGR5_NICBE	NbACAT1a	Acetoacetyl-coenzyme A thiolase	0	LGSIAIEGALK	LGSIAIEGALK	2	LGSIAIEGALK2	573.065	464.213	566.157
A0A0H5BGR5	A0A1S4CHI1;Q5XMB8;A0A0H5BGR5	A0A0H5BGR5_NICBE	NbACAT1a	Acetoacetyl-coenzyme A thiolase	0	LGSIAIEGALKK	LGSIAIEGALKK	2	LGSIAIEGALKK2	16.4518	11.2279	13.5503
A0A0H5BGR5	A0A1S4CHI1;Q5XMB8;A0A0H5BGR5	A0A0H5BGR5_NICBE	NbACAT1a	Acetoacetyl-coenzyme A thiolase	0	LGSIAIEGALKK	LGSIAIEGALKK	3	LGSIAIEGALKK3	230.481	164.849	209.731
A0A0H5BGR5	A0A1S4CHD8;A0A1S4CHI1;Q5XMB8;A0A0H5BGR5	A0A0H5BGR5_NICBE	NbACAT1a	Acetoacetyl-coenzyme A thiolase	0	LLGLNPEK	LLGLNPEK	2	LLGLNPEK2	1384.33	1164.66	1375.3
A0A0H5BGR5	A0A1S4CHI1;A0A0H5BGR5	A0A0H5BGR5_NICBE	NbACAT1a	Acetoacetyl-coenzyme A thiolase	0	QAALGAGIPNTVVCTTVNK	QAALGAGIPNTVVC(UniMod:4)TTVNK	3	QAALGAGIPNTVVC(UniMod:4)TTVNK3	24.1745	24.6197	28.9719
A0A0H5BGR5	A0A1S4CHD8;A0A1S4CHI1;Q5XMB8;A0A0H5BGR5	A0A0H5BGR5_NICBE	NbACAT1a	Acetoacetyl-coenzyme A thiolase	0	TPMGGFLGSLSSLSATK	TPMGGFLGSLSSLSATK	3	TPMGGFLGSLSSLSATK3	201.946	128.637	190.321
A0A0H5BGR5	A0A1S4CHI1;Q5XMB8;A0A0H5BGR5	A0A0H5BGR5_NICBE	NbACAT1a	Acetoacetyl-coenzyme A thiolase	0	VCASGLK	VC(UniMod:4)ASGLK	2	VC(UniMod:4)ASGLK2	165.637	130.211	195.935
A0A0H5BGR5	A0A1S4CHD8;A0A1S4CHI1;Q5XMB8;A0A0H5BGR5	A0A0H5BGR5_NICBE	NbACAT1a	Acetoacetyl-coenzyme A thiolase	0	VNVHGGAVSLGHPLGCSGAR	VNVHGGAVSLGHPLGC(UniMod:4)SGAR	3	VNVHGGAVSLGHPLGC(UniMod:4)SGAR3	52.0008	53.1004	77.9968
A0A0H5BGR5	A0A1S4CHD8;A0A1S4CHI1;Q5XMB8;A0A0H5BGR5	A0A0H5BGR5_NICBE	NbACAT1a	Acetoacetyl-coenzyme A thiolase	0	VNVHGGAVSLGHPLGCSGAR	VNVHGGAVSLGHPLGC(UniMod:4)SGAR	4	VNVHGGAVSLGHPLGC(UniMod:4)SGAR4	231.208	232.227	326.73
A0A0K0PT22;A0A1S3XZP0;A0A1S3Y033;A0A1S4BGA7;A0A1S4BGA8;A0A1S4BGB0	A0A1S3XZP0;A0A1S3Y033;A0A1S4BGA7;A0A1S4BGA8;A0A1S4BGB0;A0A1S4BGB8;A0A0K0PT22	A0A0K0PT22_NICBE;A0A1S3XZP0_TOBAC;A0A1S3Y033_TOBAC;A0A1S4BGA7_TOBAC;A0A1S4BGA8_TOBAC;A0A1S4BGB0_TOBAC	CUL1;LOC107770609;LOC107807954	Putative cullin-1	0	GLDPVASIFK	GLDPVASIFK	2	GLDPVASIFK2	26.3487	24.4734	31.7185
A0A0K0PT22;A0A1S3XZP0;A0A1S3Y033;A0A1S4BGA7;A0A1S4BGA8;A0A1S4BGB0	A0A1S3XZP0;A0A1S3Y033;A0A1S3YP84;A0A1S4BGA7;A0A1S4BGA8;A0A1S4BGB0;A0A1S4D770;A0A0K0PT22	A0A0K0PT22_NICBE;A0A1S3XZP0_TOBAC;A0A1S3Y033_TOBAC;A0A1S4BGA7_TOBAC;A0A1S4BGA8_TOBAC;A0A1S4BGB0_TOBAC	CUL1;LOC107770609;LOC107807954	Putative cullin-1	0	MEGMVTDLTLAR	MEGMVTDLTLAR	2	MEGMVTDLTLAR2	10.9452	4.58936	24.516
A0A0K0PT22;A0A1S3XZP0;A0A1S3Y033;A0A1S4BGA7;A0A1S4BGA8;A0A1S4BGB0	A0A1S3XZP0;A0A1S3Y033;A0A1S4BGA7;A0A1S4BGA8;A0A1S4BGB0;A0A1S4CCJ2;A0A0K0PT22	A0A0K0PT22_NICBE;A0A1S3XZP0_TOBAC;A0A1S3Y033_TOBAC;A0A1S4BGA7_TOBAC;A0A1S4BGA8_TOBAC;A0A1S4BGB0_TOBAC	CUL1;LOC107770609;LOC107807954	Putative cullin-1	0	YAIDASIVR	YAIDASIVR	2	YAIDASIVR2	31.112	36.0554	38.2906
A0A0K0PU31	A0A0K0PU31	A0A0K0PU31_NICBE	SKP1.1	SKP1-like protein	1	AFDSDFVK	AFDSDFVK	2	AFDSDFVK2	419.636	340.715	380.862
A0A0K0PU31	Q68GS0;A0A0K0PU31	A0A0K0PU31_NICBE	SKP1.1	SKP1-like protein	0	ASEDELK	ASEDELK	2	ASEDELK2	36.4112	47.1996	31.2615
A0A0K0PU31	A0A1S3Y5Y3;A0A1S3ZGD3;A0A1S3ZSR1;Q68GS0;A0A0K0PTC5;A0A0K0PU31;Q84UV6	A0A0K0PU31_NICBE	SKP1.1	SKP1-like protein	0	ENAWAFE	ENAWAFE	2	ENAWAFE2	25.7292	23.1011
A0A0K0PU31	A0A1S3Y5Y3;A0A1S3ZGD3;A0A1S3ZSR1;Q68GS0;A0A0K0PTC5;A0A0K0PU31;Q84UV6	A0A0K0PU31_NICBE	SKP1.1	SKP1-like protein	0	NDFTPEEEEEVRR	NDFTPEEEEEVRR	3	NDFTPEEEEEVRR3	41.6303	34.7787	31.4189
A0A0K0XQZ7;A0A1S3YS86;A0A1S3YSY6;A0A1S4AP30	A0A0K0XQZ3;A0A0K0XQZ7;A0A0K0XR64;A0A0K0XR65;A0A1S3XXN4;A0A1S3YJB9;A0A1S3YS86;A0A1S3YSY6;A0A1S3ZQK8;A0A1S4AP30;A0A1S4D5L9;A0A0X9SCL6;A0A0X9SH46;A0A173ADR2;A0A1U9IKV4;A0A410JAW6;A0A410JAX6;A0A410JAY6;A0A410JAY7;A0A410JAZ5;A0A410JB20	A0A0K0XQZ7_TOBAC;A0A1S3YS86_TOBAC;A0A1S3YSY6_TOBAC;A0A1S4AP30_TOBAC	ATG8e;LOC107779211;LOC107799660	Autophagy-related protein	0	IPVIVEK	IPVIVEK	2	IPVIVEK2	69.644	44.2303	61.1262
A0A0K0XR60;A0A1S3YLT7;A0A1S3YW64;A0A1S4A7C8	A0A0K0XR60;A0A1S4A7C8;A0A1S3YLT7;A0A1S3YW64;A0A1U9IKV3;Q4QXL9	A0A0K0XR60_TOBAC;A0A1S3YLT7_TOBAC;A0A1S3YW64_TOBAC;A0A1S4A7C8_TOBAC	ATG3;LOC107777672;LOC107780250;LOC107794515	Autophagy-related protein 3	0	VWLTGYDESR	VWLTGYDESR	2	VWLTGYDESR2	31.1237	37.7369	28.2605
A0A0M3SBS3;A0A0M4J345;D0EJY9	A0A0M3SBS3;A0A0M4J345;D0EJY9	A0A0M3SBS3_NICBE;A0A0M4J345_NICBE;D0EJY9_NICBE		Heat shock protein 90-3	0	LDSQPELFIHIIPDK	LDSQPELFIHIIPDK	3	LDSQPELFIHIIPDK3	163.337	109.076	139.021
A0A0M3SBS3;A0A0M4J345;D0EJY9	A0A0M3SBS3;A0A0M4J345;D0EJY9	A0A0M3SBS3_NICBE;A0A0M4J345_NICBE;D0EJY9_NICBE		Heat shock protein 90-3	0	SKLDSQPELFIHIIPDK	SKLDSQPELFIHIIPDK	4	SKLDSQPELFIHIIPDK4	51.2059	27.6833	42.4534
A0A0M3VGN3	P93400;A0A1S3YU94;A0A1S3Z1Q7;A0A0M3VGN3	A0A0M3VGN3_NICBE	NbPLD_alpha	Phospholipase D	0	DDNPIGATLIGR	DDNPIGATLIGR	2	DDNPIGATLIGR2	48.7969	28.0138	38.3551
A0A0M3VGN3	P93400;A0A1S3YU94;A0A1S3Z1Q7;A0A0M3VGN3	A0A0M3VGN3_NICBE	NbPLD_alpha	Phospholipase D	0	DLPGHLLR	DLPGHLLR	2	DLPGHLLR2	74.556	47.8751	51.6186
A0A0M3VGN3	P93400;A0A1S3YU94;A0A1S3Z1Q7;A0A0M3VGN3	A0A0M3VGN3_NICBE	NbPLD_alpha	Phospholipase D	0	DSEIAMGAYQPHHLATR	DSEIAMGAYQPHHLATR	3	DSEIAMGAYQPHHLATR3	23.5509	10.8451	19.5206
A0A0M3VGN3	P93400;A0A1S3YU94;A0A1S3Z1Q7;A0A0M3VGN3	A0A0M3VGN3_NICBE	NbPLD_alpha	Phospholipase D	0	DVLVNFR	DVLVNFR	2	DVLVNFR2	211.284	155.272	210.985
A0A0M3VGN3	P93400;A0A1S3WZ46;A0A1S3XDI7;A0A1S3XE88;A0A1S3Y5T4;A0A1S3YCN8;A0A1S3YU94;A0A1S3YW68;A0A1S3YWM6;A0A1S3Z1Q7;A0A1S3ZLK1;A0A1S3ZVB5;A0A1S3ZX96;A0A1S4CCU8;A0A1S4CN51;A0A1S4CW77;A0A1S4CWH6;A0A0M3VGN3;A0A0M4UPT2	A0A0M3VGN3_NICBE	NbPLD_alpha	Phospholipase D	0	FMIYVHSK	FMIYVHSK	2	FMIYVHSK2	21.445		21.2533
A0A0M3VGN3	P93400;A0A1S3WZ46;A0A1S3XDI7;A0A1S3XE88;A0A1S3Y5T4;A0A1S3YCN8;A0A1S3YU94;A0A1S3YW68;A0A1S3YWM6;A0A1S3Z1Q7;A0A1S3ZLK1;A0A1S3ZVB5;A0A1S3ZX96;A0A1S4CCU8;A0A1S4CN51;A0A1S4CW77;A0A1S4CWH6;A0A0M3VGN3;A0A0M4UPT2	A0A0M3VGN3_NICBE	NbPLD_alpha	Phospholipase D	0	FMIYVHSK	FMIYVHSK	3	FMIYVHSK3	33.5287	26.1045	33.6771
A0A0M3VGN3	A0A1S3Z1Q7;A0A0M3VGN3	A0A0M3VGN3_NICBE	NbPLD_alpha	Phospholipase D	0	GTPEIYATVDLEK	GTPEIYATVDLEK	2	GTPEIYATVDLEK2	32.1472	18.7415	36.4204
A0A0M3VGN3	P93400;A0A1S3YU94;A0A1S3Z1Q7;A0A0M3VGN3	A0A0M3VGN3_NICBE	NbPLD_alpha	Phospholipase D	0	HIVQALNAK	HIVQALNAK	2	HIVQALNAK2	28.5421	17.4849	23.4053
A0A0M3VGN3	A0A0M3VGN3	A0A0M3VGN3_NICBE	NbPLD_alpha	Phospholipase D	1	IHVNLQFFDVSR	IHVNLQFFDVSR	3	IHVNLQFFDVSR3	54.3082	30.696	44.5979
A0A0M3VGN3	P93400;A0A1S3YU94;A0A1S3Z1Q7;A0A0M3VGN3	A0A0M3VGN3_NICBE	NbPLD_alpha	Phospholipase D	0	LEGPIAWDVLFNFEQR	LEGPIAWDVLFNFEQR	3	LEGPIAWDVLFNFEQR3		5.65007	2.95649
A0A0M3VGN3	P93400;A0A1S3Y5T4;A0A1S3YU94;A0A1S3Z1Q7;A0A1S4CW77;A0A0M3VGN3	A0A0M3VGN3_NICBE	NbPLD_alpha	Phospholipase D	0	NYLTFFCIGNR	NYLTFFC(UniMod:4)IGNR	2	NYLTFFC(UniMod:4)IGNR2	16.1067		31.7932
A0A0M3VGN3	P93400;A0A1S3Y5T4;A0A1S3YU94;A0A1S3Z1Q7;A0A0M3VGN3	A0A0M3VGN3_NICBE	NbPLD_alpha	Phospholipase D	0	QKPGGDITLGELLK	QKPGGDITLGELLK	3	QKPGGDITLGELLK3	59.5624	42.9161	55.7499
A0A0M3VGN3	P93400;A0A1S3Y5T4;A0A1S3YU94;A0A1S3Z1Q7;A0A1S4CW77;A0A0M3VGN3	A0A0M3VGN3_NICBE	NbPLD_alpha	Phospholipase D	0	SDYLPPILTT	SDYLPPILTT	2	SDYLPPILTT2	41.3257	21.8189	32.7456
A0A0M3VGN3	P93400;A0A1S3YU94;A0A1S3Z1Q7;A0A0M3VGN3	A0A0M3VGN3_NICBE	NbPLD_alpha	Phospholipase D	0	SIQDAYIHAIR	SIQDAYIHAIR	3	SIQDAYIHAIR3	194.153	124.886	169.109
A0A0M3VGN3	P93400;A0A1S3Y5T4;A0A1S3YU94;A0A1S3Z1Q7;A0A1S4CW77;A0A0M3VGN3	A0A0M3VGN3_NICBE	NbPLD_alpha	Phospholipase D	0	TMEMMYK	TMEMMYK	2	TMEMMYK2	62.2374	41.1138	59.484
A0A0M3VGN3	P93400;A0A1S3YU94;A0A1S3Z1Q7;A0A0M3VGN3	A0A0M3VGN3_NICBE	NbPLD_alpha	Phospholipase D	0	TSVGLLK	TSVGLLK	2	TSVGLLK2	101.927	63.0812	100.342
A0A0M3VGN3	P93400;A0A1S3Y5T4;A0A1S3YU94;A0A1S3YUZ2;A0A1S3Z1Q7;A0A1S4CMM8;A0A0M3VGN3	A0A0M3VGN3_NICBE	NbPLD_alpha	Phospholipase D	0	VLMLVWDDR	VLMLVWDDR	2	VLMLVWDDR2	227.477	135.089	198.205
A0A0M3VGN3	P93400;A0A1S3YU94;A0A0M3VGN3	A0A0M3VGN3_NICBE	NbPLD_alpha	Phospholipase D	0	VSLYQDAHVPDNFIPK	VSLYQDAHVPDNFIPK	3	VSLYQDAHVPDNFIPK3	41.4583	27.7594	38.7522
A0A0M3VGN3	P93400;A0A1S3YU94;A0A1S3Z1Q7;A0A0M3VGN3	A0A0M3VGN3_NICBE	NbPLD_alpha	Phospholipase D	0	WVEILDR	WVEILDR	2	WVEILDR2	124.63	85.6526	98.2881
A0A0M3VGN3	P93400;A0A1S3Y5T4;A0A1S3YU94;A0A1S3Z1Q7;A0A0M3VGN3	A0A0M3VGN3_NICBE	NbPLD_alpha	Phospholipase D	0	YDTPFHSLFR	YDTPFHSLFR	3	YDTPFHSLFR3	20.3675	5.63958	10.3153
A0A0M3VGN3	P93400;A0A1S3YU94;A0A1S3Z1Q7;A0A0M3VGN3	A0A0M3VGN3_NICBE	NbPLD_alpha	Phospholipase D	0	YPGVPYTFFAQR	YPGVPYTFFAQR	2	YPGVPYTFFAQR2	89.647	52.3507	68.3907
A0A0M4J3A8	A0A0M4J3A8	A0A0M4J3A8_NICBE		Heat shock protein 90-1	1	FYEAFAK	FYEAFAK	2	FYEAFAK2	323.847		230.303
A0A0M4JB57	A0A0M4JB57	A0A0M4JB57_TOBAC	nad9	NADH dehydrogenase [ubiquinone] iron-sulfur protein 3	1	FEVVYNLLSIR	FEVVYNLLSIR	2	FEVVYNLLSIR2	10.4351	10.933	6.82602
A0A0M4JB57	A0A0M4JB57	A0A0M4JB57_TOBAC	nad9	NADH dehydrogenase [ubiquinone] iron-sulfur protein 3	1	YFDFASPWEQR	YFDFASPWEQR	2	YFDFASPWEQR2	5.19421	11.2589	20.5609
A0A0M4JJI5	A0A0M4JJI5;A0A6H0CCF4	A0A0M4JJI5_TOBAC	atp1	ATP synthase subunit alpha	1	AAELTSLLESR	AAELTSLLESR	2	AAELTSLLESR2	212.399	230.406	275.533
A0A0M4JJI5	A0A0M4JJI5;A0A6H0CCF4	A0A0M4JJI5_TOBAC	atp1	ATP synthase subunit alpha	1	APGIIER	APGIIER	2	APGIIER2	267.899	294.258	318.274
A0A0M4JJI5	A0A0M4JJI5;A0A6H0CCF4	A0A0M4JJI5_TOBAC	atp1	ATP synthase subunit alpha	1	AVDSLVPIGR	AVDSLVPIGR	2	AVDSLVPIGR2	453.23	396.951	560.79
A0A0M4JJI5	A0A0M4JJI5;A0A6H0CCF4	A0A0M4JJI5_TOBAC	atp1	ATP synthase subunit alpha	1	DNGMHALIIYDDLSK	DNGMHALIIYDDLSK	3	DNGMHALIIYDDLSK3	56.8515	71.477	104.236
A0A0M4JJI5	A0A0M4JJI5;A0A6H0CCF4	A0A0M4JJI5_TOBAC	atp1	ATP synthase subunit alpha	1	EAFPGDVFYLHSR	EAFPGDVFYLHSR	3	EAFPGDVFYLHSR3		83.8453	109.678
A0A0M4JJI5	A0A0M4JJI5;A0A6H0CCF4	A0A0M4JJI5_TOBAC	atp1	ATP synthase subunit alpha	1	GGLTNER	GGLTNER	2	GGLTNER2	74.5226	112.718	120.212
A0A0M4JJI5	A0A0M4JJI5;A0A6H0CCF4	A0A0M4JJI5_TOBAC	atp1	ATP synthase subunit alpha	1	GIRPAINVGLSVSR	GIRPAINVGLSVSR	3	GIRPAINVGLSVSR3	17.7755	24.5793	35.9792
A0A0M4JJI5	A0A0M4JJI5;A0A6H0CCF4	A0A0M4JJI5_TOBAC	atp1	ATP synthase subunit alpha	1	ISNFYTNFQVDEIGR	ISNFYTNFQVDEIGR	3	ISNFYTNFQVDEIGR3	42.5822	40.302	42.0901
A0A0M4JJI5	A0A0M4JJI5;A0A6H0CCF4	A0A0M4JJI5_TOBAC	atp1	ATP synthase subunit alpha	1	LELAQYR	LELAQYR	2	LELAQYR2	213.423	332.224	370.869
A0A0M4JJI5	A0A0M4JJI5;A0A6H0CCF4	A0A0M4JJI5_TOBAC	atp1	ATP synthase subunit alpha	1	PAINVGLSVSR	PAINVGLSVSR	2	PAINVGLSVSR2	203.522	197.476	176.964
A0A0M4JJI5	A0A0M4JJI5;A0A6H0CCF4	A0A0M4JJI5_TOBAC	atp1	ATP synthase subunit alpha	1	QPQYAPLPIEK	QPQYAPLPIEK	2	QPQYAPLPIEK2	106.636	157.54	192.659
A0A0M4JJI5	A0A0M4JJI5;A0A6H0CCF4	A0A0M4JJI5_TOBAC	atp1	ATP synthase subunit alpha	1	QPQYAPLPIEK	QPQYAPLPIEK	3	QPQYAPLPIEK3	36.8599	59.3426	58.9656
A0A0M4JJI5	A0A0M4JJI5;A0A6H0CCF4	A0A0M4JJI5_TOBAC	atp1	ATP synthase subunit alpha	1	SVHEPMQTGLK	SVHEPMQTGLK	2	SVHEPMQTGLK2	13.6316	5.71162	11.2136
A0A0M4JJI5	A0A0M4JJI5;A0A6H0CCF4	A0A0M4JJI5_TOBAC	atp1	ATP synthase subunit alpha	1	SVHEPMQTGLK	SVHEPMQTGLK	3	SVHEPMQTGLK3	37.6976	38.0733	54.298
A0A0M4JJI5	A0A0M4JJI5;A0A1S4AKZ6;A0A6H0CCF4	A0A0M4JJI5_TOBAC	atp1	ATP synthase subunit alpha	0	TAIAIDTILNQK	TAIAIDTILNQK	2	TAIAIDTILNQK2	77.0122	107.786	136.365
A0A0M4JJI5	A0A0M4JJI5;A0A1S4AKZ6;A0A6H0CCF4	A0A0M4JJI5_TOBAC	atp1	ATP synthase subunit alpha	0	TAIAIDTILNQK	TAIAIDTILNQK	3	TAIAIDTILNQK3		14.0377	20.4199
A0A0M4JJI5	A0A0M4JJI5;A0A6H0CCF4	A0A0M4JJI5_TOBAC	atp1	ATP synthase subunit alpha	1	TGSIVDVPAGK	TGSIVDVPAGK	2	TGSIVDVPAGK2	238.516	288.31	346.813
A0A0M4JJI5	A0A0M4JJI5;A0A1S4AKZ6;A0A6H0CCF4	A0A0M4JJI5_TOBAC	atp1	ATP synthase subunit alpha	0	VVDGLGVPIDGR	VVDGLGVPIDGR	2	VVDGLGVPIDGR2	303.373	398.778	396.196
A0A0M4JJI5	A0A0M4JJI5;A0A1S4AKZ6;A0A6H0CCF4	A0A0M4JJI5_TOBAC	atp1	ATP synthase subunit alpha	0	VVDGLGVPIDGR	VVDGLGVPIDGR	3	VVDGLGVPIDGR3		22.6585	29.88
A0A0M4JJI5	A0A0M4JJI5;A0A1S4AKZ6;A0A6H0CCF4	A0A0M4JJI5_TOBAC	atp1	ATP synthase subunit alpha	0	VVSVGDGIAR	VVSVGDGIAR	2	VVSVGDGIAR2	606.778	664.086	714.055
A0A0M4JJI5	A0A0M4JJI5;A0A6H0CCF4	A0A0M4JJI5_TOBAC	atp1	ATP synthase subunit alpha	1	VYGLNEIQAGEMVEFASGVK	VYGLNEIQAGEMVEFASGVK	3	VYGLNEIQAGEMVEFASGVK3	26.2492	22.5742	23.2418
A0A0M4JNG5	A0A0M4JNG5	A0A0M4JNG5_TOBAC	nad7	NADH dehydrogenase subunit 7	1	DWGFSGVMLR	DWGFSGVMLR	2	DWGFSGVMLR2		40.3251	30.2311
A0A0M4JNG5	A0A0M4JNG5	A0A0M4JNG5_TOBAC	nad7	NADH dehydrogenase subunit 7	1	LLEFYER	LLEFYER	2	LLEFYER2	21.4385	45.3176	41.3111
A0A0M4JNG5	A0A0M4JNG5	A0A0M4JNG5_TOBAC	nad7	NADH dehydrogenase subunit 7	1	LVDIGTVTAQQAK	LVDIGTVTAQQAK	2	LVDIGTVTAQQAK2	4.96151	14.8652	18.6122
A0A0M4JST5	P09003;A0A0M4JST5	A0A0M4JST5_TOBAC	atp4	ATP synthase protein MI25	1	ESLVVLR	ESLVVLR	2	ESLVVLR2	68.0152	79.4165	121.146
A0A0M4JST5	P09003;A0A0M4JST5	A0A0M4JST5_TOBAC	atp4	ATP synthase protein MI25	1	LQDDIAIK	LQDDIAIK	2	LQDDIAIK2	18.7698	29.9083	30.4465
A0A0M4UPT2;A0A1S3YWM6	A0A1S3YWM6;A0A1S4CN51;A0A0M4UPT2	A0A0M4UPT2_NICBE;A0A1S3YWM6_TOBAC	LOC107780667;NbPLD_beta	Phospholipase D	0	TVIVDADAGNYQR	TVIVDADAGNYQR	2	TVIVDADAGNYQR2		5.9255	7.00635
A0A0M4UPT2;A0A1S3YWM6	A0A1S3WZ46;A0A1S3YWM6;A0A0M4UPT2	A0A0M4UPT2_NICBE;A0A1S3YWM6_TOBAC	LOC107780667;NbPLD_beta	Phospholipase D	0	VLLLIWDDPTSSK	VLLLIWDDPTSSK	2	VLLLIWDDPTSSK2	4.58723	12.2075	18.4673
A0A0M5KC92	A0A0M5KC92	A0A0M5KC92_TOBAC	cox2	Cytochrome c oxidase subunit 2	1	CDAVPGR	C(UniMod:4)DAVPGR	2	C(UniMod:4)DAVPGR2	15.6718	20.6796	31.5174
A0A0M5KC92	A0A0M5KC92	A0A0M5KC92_TOBAC	cox2	Cytochrome c oxidase subunit 2	1	LLEVDNR	LLEVDNR	2	LLEVDNR2	67.7472	61.564
A0A0P0INT0;A0A1S4B5X7	A0A1S4B5X7;Q40465;Q40469;A0A0P0INT0	A0A0P0INT0_NICBE;A0A1S4B5X7_TOBAC	LOC107804833;eIF4A	ATP-dependent RNA helicase	0	GVSINFVTK	GVSINFVTK	2	GVSINFVTK2	20.5585	25.4579	36.9122
A0A0P0INT0;A0A1S4B5X7	A0A1S3XE25;A0A1S3Z7M8;A0A1S4B5X7;P41382;Q40465;Q40466;Q40467;Q40470;A0A1S3Z7E5;A0A0P0INT0;H9A0F9	A0A0P0INT0_NICBE;A0A1S4B5X7_TOBAC	LOC107804833;eIF4A	ATP-dependent RNA helicase	0	ILQSGVHVVVGTPGR	ILQSGVHVVVGTPGR	3	ILQSGVHVVVGTPGR3	223.65	196.937	232.331
A0A0P0INT0;A0A1S4B5X7	A0A1S4B5X7;Q40465;Q40469;A0A0P0INT0	A0A0P0INT0_NICBE;A0A1S4B5X7_TOBAC	LOC107804833;eIF4A	ATP-dependent RNA helicase	0	KGVSINFVTK	KGVSINFVTK	3	KGVSINFVTK3	23.4806	24.5788	28.2967
A0A0P0INT0;A0A1S4B5X7	A0A1S4B5X7;Q40465;Q40469;A0A0P0INT0	A0A0P0INT0_NICBE;A0A1S4B5X7_TOBAC	LOC107804833;eIF4A	ATP-dependent RNA helicase	0	QSLRPDNIK	QSLRPDNIK	3	QSLRPDNIK3	21.9904	18.1483	26.6559
A0A0R4WFE9;A0A1S3Y3Y2;A0A1S3ZUH6	A0A0R4WFE9;A0A1S3Y3Y2;A0A1S3ZUH6	A0A0R4WFE9_TOBAC;A0A1S3Y3Y2_TOBAC;A0A1S3ZUH6_TOBAC	LOC107771920;LOC107790557;PI-1	Proteinase inhibitor	0	VFVVVNWK	VFVVVNWK	2	VFVVVNWK2	137.3	40.9793	31.4073
A0A0R4WFT2;A0A0R4WG16	A0A0R4WFT2;A0A0R4WG16	A0A0R4WFT2_TOBAC;A0A0R4WG16_TOBAC	SN1a;SN1b	Antimicrobial peptide	0	YCGICCEECK	YC(UniMod:4)GIC(UniMod:4)C(UniMod:4)EEC(UniMod:4)K	2	YC(UniMod:4)GIC(UniMod:4)C(UniMod:4)EEC(UniMod:4)K2	5.94763	9.76736	23.7547
A0A0R4WSF0	A0A0R4WSF0	A0A0R4WSF0_TOBAC	PI-2	Proteinase inhibitor	1	ETWPELLGVPAK	ETWPELLGVPAK	2	ETWPELLGVPAK2	197.009	19.4367
A0A0R4X9V9	A0A0R4WFW8;A0A0R4X9V9;A0A1S3Y5T8	A0A0R4X9V9_TOBAC	MBL3	Epidermis-specific Secreted glycoprotein EP1-like	0	IFGIYNR	IFGIYNR	2	IFGIYNR2			438.243
A0A0R4X9V9	A0A0R4WFQ1;A0A0R4X9V9	A0A0R4X9V9_TOBAC	MBL3	Epidermis-specific Secreted glycoprotein EP1-like	0	ILPNGNFVLHNSK	ILPNGNFVLHNSK	3	ILPNGNFVLHNSK3	97.7589	103.466	90.1831
A0A0R4X9V9	A0A0R4X9V9	A0A0R4X9V9_TOBAC	MBL3	Epidermis-specific Secreted glycoprotein EP1-like	1	MGSVPANSIMR	MGSVPANSIMR	2	MGSVPANSIMR2	339.011	290.214	357.266
A0A0R4X9V9	A0A0R4X9V9;A0A1S3XIQ8	A0A0R4X9V9_TOBAC	MBL3	Epidermis-specific Secreted glycoprotein EP1-like	0	NANGPYSLEVKPK	NANGPYSLEVKPK	3	NANGPYSLEVKPK3	41.538	64.2474	83.771
A0A0R4X9V9	A0A0R4WFQ1;A0A0R4X9V9;A0A1S3XIQ8	A0A0R4X9V9_TOBAC	MBL3	Epidermis-specific Secreted glycoprotein EP1-like	0	SSHVMAFTK	SSHVMAFTK	2	SSHVMAFTK2	8.6029	8.65847	4.76102
A0A0R4X9V9	A0A0R4WFQ1;A0A0R4X9V9;A0A1S3XIQ8	A0A0R4X9V9_TOBAC	MBL3	Epidermis-specific Secreted glycoprotein EP1-like	0	SSHVMAFTK	SSHVMAFTK	3	SSHVMAFTK3	49.6153	31.4638	30.8572
A0A0R4X9V9	A0A0R4WFQ1;A0A0R4WFW8;A0A0R4X9V9;A0A1S3XIQ8	A0A0R4X9V9_TOBAC	MBL3	Epidermis-specific Secreted glycoprotein EP1-like	0	WVWEANR	WVWEANR	2	WVWEANR2	1053.39	1155.24	1328.55
A0A0R4X9V9	A0A0R4WFQ1;A0A0R4X9V9	A0A0R4X9V9_TOBAC	MBL3	Epidermis-specific Secreted glycoprotein EP1-like	0	YFWHETYK	YFWHETYK	3	YFWHETYK3	59.5324	49.7689	44.2954
A0A0R4X9V9	A0A0R4X9V9	A0A0R4X9V9_TOBAC	MBL3	Epidermis-specific Secreted glycoprotein EP1-like	1	YVNEGQFGPSNIEYGANYR	YVNEGQFGPSNIEYGANYR	3	YVNEGQFGPSNIEYGANYR3	36.9182	50.5338	51.572
A0A0S0N5Y9;A0A1S4AFG1;Q8VXC9	Q8VXC9;Q8VXD0;A0A1S3XAC3;A0A1S3ZMU7;A0A1S4AFG1;A0A1S4DJZ2;A0A0S0N5Y9	A0A0S0N5Y9_NICBE;A0A1S4AFG1_TOBAC;Q8VXC9_TOBAC	LOC107797065;TUA6;tubA3	Tubulin alpha chain	0	AVCMISNSTSVAEVFSR	AVC(UniMod:4)MISNSTSVAEVFSR	3	AVC(UniMod:4)MISNSTSVAEVFSR3	85.5047	71.1292	105.527
A0A0S0N5Y9;A0A1S4AFG1;Q8VXC9	Q8VXC9;Q8VXD0;A0A1S3ZMU7;A0A1S4AFG1;A0A0S0N5Y9	A0A0S0N5Y9_NICBE;A0A1S4AFG1_TOBAC;Q8VXC9_TOBAC	LOC107797065;TUA6;tubA3	Tubulin alpha chain	0	LISQVISSLTASLR	LISQVISSLTASLR	2	LISQVISSLTASLR2	335.48	250.377	227.533
A0A0S0N5Y9;A0A1S4AFG1;Q8VXC9	Q8VXC9;Q8VXD0;A0A1S3ZMU7;A0A1S4AFG1;A0A0S0N5Y9	A0A0S0N5Y9_NICBE;A0A1S4AFG1_TOBAC;Q8VXC9_TOBAC	LOC107797065;TUA6;tubA3	Tubulin alpha chain	0	LISQVISSLTASLR	LISQVISSLTASLR	3	LISQVISSLTASLR3	220.246	146.532	120.133
A0A0S0N5Y9;A0A1S4AFG1;Q8VXC9	Q8VXC9;A0A1S4AFG1;A0A0S0N5Y9	A0A0S0N5Y9_NICBE;A0A1S4AFG1_TOBAC;Q8VXC9_TOBAC	LOC107797065;TUA6;tubA3	Tubulin alpha chain	0	TVGGGDDAFNTFFSETGAGK	TVGGGDDAFNTFFSETGAGK	3	TVGGGDDAFNTFFSETGAGK3	24.2171	28.7045	38.7095
A0A0S0N5Y9;A0A1S4AFG1;Q8VXC9	Q8VXC9;Q8VXD0;A0A1S4AFG1;A0A0S0N5Y9	A0A0S0N5Y9_NICBE;A0A1S4AFG1_TOBAC;Q8VXC9_TOBAC	LOC107797065;TUA6;tubA3	Tubulin alpha chain	0	YMACCLMFR	YMAC(UniMod:4)C(UniMod:4)LMFR	2	YMAC(UniMod:4)C(UniMod:4)LMFR2	54.8101	79.461	156.717
A0A0S0N610	A0A0S0N610;A0A1S3YDP0;A0A1S3ZAC9;A0A1S4AWT9;A0A1S4CEZ1;A0A1S4DF33;A0A1S4DS33	A0A0S0N610_TOBAC	TUB1	Tubulin beta chain	0	AVLMDLEPGTMDSIR	AVLMDLEPGTMDSIR	3	AVLMDLEPGTMDSIR3	39.592	50.6054	52.945
A0A0S0N610	A0A0S0N610;A0A1S4C3U3;A0A1S4DF33;A0A1S4DS33	A0A0S0N610_TOBAC	TUB1	Tubulin beta chain	0	EILHIQGGQCGNQIGSK	EILHIQGGQC(UniMod:4)GNQIGSK	3	EILHIQGGQC(UniMod:4)GNQIGSK3	24.1528	27.8258	42.5934
A0A0S0N610	A0A0S0N610;A0A1S4C3U3;A0A1S3Z6C2;A0A1S4A2F5;A0A1S4C0B3;A0A1S4D7I7;A0A1S4DF33;A0A1S4DS33;A0A1S3Z6M7	A0A0S0N610_TOBAC	TUB1	Tubulin beta chain	0	EVDEQMINVQNK	EVDEQMINVQNK	2	EVDEQMINVQNK2
A0A0S0N610	A0A0S0N610;A0A1S4C3U3;A0A0S0N6E8;A0A1S3XCD2;A0A1S3YDP0;A0A1S3YVW7;A0A1S3YYR6;A0A1S3Z6C2;A0A1S3ZAC9;A0A1S4AWT9;A0A1S4C0B3;A0A1S4C858;A0A1S4CEZ1;A0A1S4D7I7;A0A1S4DF33;A0A1S4DS33;A0A1S3X734	A0A0S0N610_TOBAC	TUB1	Tubulin beta chain	0	FPGQLNSDLR	FPGQLNSDLR	2	FPGQLNSDLR2	106.228	141.226	182.684
A0A0S0N610	A0A0S0N610;A0A1S4DS33	A0A0S0N610_TOBAC	TUB1	Tubulin beta chain	0	FWEVICDEHGVDPTGR	FWEVIC(UniMod:4)DEHGVDPTGR	3	FWEVIC(UniMod:4)DEHGVDPTGR3	4.14276	14.6619	11.101
A0A0S0N610	A0A0S0N610;A0A1S4C0B3;A0A1S4C858;A0A1S4CEZ1	A0A0S0N610_TOBAC	TUB1	Tubulin beta chain	0	GHYTEGAELIDAVLDVVR	GHYTEGAELIDAVLDVVR	3	GHYTEGAELIDAVLDVVR3	54.2221	88.7827	110.682
A0A0S0N610	A0A0S0N610	A0A0S0N610_TOBAC	TUB1	Tubulin beta chain	1	GTAAESDLQLER	GTAAESDLQLER	2	GTAAESDLQLER2	24.4303	27.0347	46.738
A0A0S0N610	A0A0S0N610	A0A0S0N610_TOBAC	TUB1	Tubulin beta chain	1	INVYFNEASGGR	INVYFNEASGGR	2	INVYFNEASGGR2	448.676	348.062	506.94
A0A0S0N610	A0A0S0N610;A0A1S4C3U3;A0A0S0N6E8;A0A1S3XCD2;A0A1S3YDP0;A0A1S3YVW7;A0A1S3YYR6;A0A1S3Z6C2;A0A1S3ZAC9;A0A1S4AWT9;A0A1S4C0B3;A0A1S4C858;A0A1S4CEZ1;A0A1S4CWT4;A0A1S4D7I7;A0A1S4DF33;A0A1S4DS33;A0A1S3X734;Cont_Q2KJD0;Cont_E1BJK2	A0A0S0N610_TOBAC	TUB1	Tubulin beta chain	0	IREEYPDR	IREEYPDR	3	IREEYPDR3	451.974	500.007	696.277
A0A0S0N610	A0A0S0N610;A0A1S4C3U3;A0A0S0N6E8;A0A1S3XCD2;A0A1S3YDP0;A0A1S3YVW7;A0A1S3YYR6;A0A1S3Z6C2;A0A1S3ZAC9;A0A1S4AWT9;A0A1S4C0B3;A0A1S4C858;A0A1S4CEZ1;A0A1S4D7I7;A0A1S4DF33;A0A1S4DS33;A0A1S3X734	A0A0S0N610_TOBAC	TUB1	Tubulin beta chain	0	KLAVNLIPFPR	KLAVNLIPFPR	3	KLAVNLIPFPR3	867.661	767.319	1170.75
A0A0S0N610	A0A0S0N610;A0A1S4C3U3;A0A0S0N6E8;A0A1S3XCD2;A0A1S3YDP0;A0A1S3YVW7;A0A1S3YYR6;A0A1S3Z6C2;A0A1S3ZAC9;A0A1S4AWT9;A0A1S4C0B3;A0A1S4C858;A0A1S4CEZ1;A0A1S4D7I7;A0A1S4DF33;A0A1S4DS33;A0A1S3X734	A0A0S0N610_TOBAC	TUB1	Tubulin beta chain	0	LAVNLIPFPR	LAVNLIPFPR	2	LAVNLIPFPR2	1948.99	1672.56	2503.59
A0A0S0N610	A0A0S0N610;A0A1S4C3U3;A0A0S0N6E8;A0A1S3XCD2;A0A1S3YDP0;A0A1S3YVW7;A0A1S3YYR6;A0A1S3Z6C2;A0A1S3ZAC9;A0A1S4AWT9;A0A1S4C0B3;A0A1S4C858;A0A1S4CEZ1;A0A1S4D7I7;A0A1S4DF33;A0A1S4DS33;A0A1S3X734	A0A0S0N610_TOBAC	TUB1	Tubulin beta chain	0	LAVNLIPFPR	LAVNLIPFPR	3	LAVNLIPFPR3	297.7	267.762	378.872
A0A0S0N610	A0A0S0N610;A0A1S4C3U3;A0A0S0N6E8;A0A1S3XCD2;A0A1S3YDP0;A0A1S3YVW7;A0A1S3YYR6;A0A1S3Z6C2;A0A1S3ZAC9;A0A1S4AWT9;A0A1S4C0B3;A0A1S4C858;A0A1S4CEZ1;A0A1S4D7I7;A0A1S4DF33;A0A1S4DS33;A0A1S3X734	A0A0S0N610_TOBAC	TUB1	Tubulin beta chain	0	LHFFMVGFAPLTSR	LHFFMVGFAPLTSR	3	LHFFMVGFAPLTSR3	607.364	418.702	537.195
A0A0S0N610	A0A0S0N610;A0A1S4DF33;A0A1S4DS33	A0A0S0N610_TOBAC	TUB1	Tubulin beta chain	0	MASTFVGNSTSIQEMFR	MASTFVGNSTSIQEMFR	3	MASTFVGNSTSIQEMFR3	41.6608	43.7068	60.4761
A0A0S0N610	A0A0S0N610;A0A1S4C3U3;A0A0S0N6E8;A0A1S3XCD2;A0A1S3YDP0;A0A1S3YVW7;A0A1S3YYR6;A0A1S3Z6C2;A0A1S3ZAC9;A0A1S4AWT9;A0A1S4C0B3;A0A1S4C858;A0A1S4CEZ1;A0A1S4CWT4;A0A1S4D7I7;A0A1S4DF33;A0A1S4DS33;A0A1S3X734	A0A0S0N610_TOBAC	TUB1	Tubulin beta chain	0	MMLTFSVFPSPK	MMLTFSVFPSPK	2	MMLTFSVFPSPK2	228.621	180.096	310.503
A0A0S0N610	A0A0S0N610;A0A1S4C3U3;A0A0S0N6E8;A0A1S3XCD2;A0A1S3YDP0;A0A1S3YVW7;A0A1S3YYR6;A0A1S3Z6C2;A0A1S3ZAC9;A0A1S4AWT9;A0A1S4C0B3;A0A1S4C858;A0A1S4CEZ1;A0A1S4D7I7;A0A1S4DF33;A0A1S4DS33	A0A0S0N610_TOBAC	TUB1	Tubulin beta chain	0	NMMCAADPR	NMMC(UniMod:4)AADPR	2	NMMC(UniMod:4)AADPR2	32.244	43.6528	85.643
A0A0S0N610	A0A0S0N610;A0A1S4C3U3;A0A0S0N6E8;A0A1S3XCD2;A0A1S3YDP0;A0A1S3YVW7;A0A1S3YYR6;A0A1S3Z6C2;A0A1S3ZAC9;A0A1S4A2F5;A0A1S4AWT9;A0A1S4C0B3;A0A1S4C858;A0A1S4CEZ1;A0A1S4D7I7;Cont_Q2KJD0	A0A0S0N610_TOBAC	TUB1	Tubulin beta chain	0	NSSYFVEWIPNNVK	NSSYFVEWIPNNVK	3	NSSYFVEWIPNNVK3	111.156	127.75	199.357
A0A0S0N610	A0A0S0N610;A0A1S4C3U3;A0A0S0N6E8;A0A1S3XCD2;A0A1S3YDP0;A0A1S3YYR6;A0A1S3Z6C2;A0A1S3ZAC9;A0A1S4A2F5;A0A1S4AWT9;A0A1S4C0B3;A0A1S4C858;A0A1S4CEZ1;A0A1S4D7I7;A0A1S4DF33;A0A1S4DS33	A0A0S0N610_TOBAC	TUB1	Tubulin beta chain	0	RVSEQFTAMFR	RVSEQFTAMFR	3	RVSEQFTAMFR3	334.133	298.702	393.27
A0A0S0N610	A0A0S0N610;A0A1S4C3U3;A0A0S0N6E8;A0A1S3XCD2;A0A1S3YDP0;A0A1S3YYR6;A0A1S3Z6C2;A0A1S3ZAC9;A0A1S4A2F5;A0A1S4AWT9;A0A1S4C0B3;A0A1S4C858;A0A1S4CEZ1;A0A1S4D7I7;A0A1S4DF33;A0A1S4DS33	A0A0S0N610_TOBAC	TUB1	Tubulin beta chain	0	VSEQFTAMFR	VSEQFTAMFR	2	VSEQFTAMFR2	1040.75	1020.3	1366.8
A0A0S0N610	A0A0S0N610	A0A0S0N610_TOBAC	TUB1	Tubulin beta chain	1	YKGTAAESDLQLER	YKGTAAESDLQLER	3	YKGTAAESDLQLER3	31.4006	33.0859	47.7817
A0A0S0N610	A0A0S0N610;A0A1S4C3U3;A0A0S0N6E8;A0A1S3YDP0;A0A1S3YYR6;A0A1S3Z6C2;A0A1S3ZAC9;A0A1S4AWT9;A0A1S4C0B3;A0A1S4C858;A0A1S4CEZ1;A0A1S4D7I7	A0A0S0N610_TOBAC	TUB1	Tubulin beta chain	0	YLTASAMFR	YLTASAMFR	2	YLTASAMFR2	1064.74	1031.11	1533.6
A0A0S3ANR1	A0A0S3ANR1	A0A0S3ANR1_NICBE		NRC2a	1	DNAELIVGVK	DNAELIVGVK	2	DNAELIVGVK2	4.68065	3.90061	5.58945
A0A0S4IJL0;P69249	P69249;A0A1S3XJ34;A0A1S3YB15;A0A1S3YBB8;A0A1S3ZBG0;A0A1S3ZY67;A0A1S4AZ56;A0A0S4IJL0	RBS_NICBE;RBS_TOBAC	RBCS;rbcS	Ribulose bisphosphate carboxylase small subunit, chloroplastic	0	AYPQAWIR	AYPQAWIR	2	AYPQAWIR2	24885.4	26478.4	24459.9
A0A0S4IJL0;P69249	P69249;A0A1S3XJ34;A0A1S3YB15;A0A1S3YBB8;A0A1S3ZBG0;A0A1S3ZY67;A0A1S4AZ56;A0A0S4IJL0	RBS_NICBE;RBS_TOBAC	RBCS;rbcS	Ribulose bisphosphate carboxylase small subunit, chloroplastic	0	AYPQAWIR	AYPQAWIR	3	AYPQAWIR3	380.611	358.265	305.645
A0A0S4IJL0;P69249	P69249;A0A1S3XJ34;A0A1S3YB15;A0A1S3YBB8;A0A1S3ZBG0;A0A1S3ZY67;A0A1S4AZ56;A0A0S4IJL0	RBS_NICBE;RBS_TOBAC	RBCS;rbcS	Ribulose bisphosphate carboxylase small subunit, chloroplastic	0	KAYPQAWIR	KAYPQAWIR	2	KAYPQAWIR2	601.909	695.454	760.526
A0A0S4IJL0;P69249	P69249;A0A1S3XJ34;A0A1S3YB15;A0A1S3YBB8;A0A1S3ZBG0;A0A1S3ZY67;A0A1S4AZ56;A0A0S4IJL0	RBS_NICBE;RBS_TOBAC	RBCS;rbcS	Ribulose bisphosphate carboxylase small subunit, chloroplastic	0	KAYPQAWIR	KAYPQAWIR	3	KAYPQAWIR3	1682.61	1848.9	2071.05
A0A0S4IJL0;P69249	P69249;A0A1S3XJ34;A0A1S3YB15;A0A1S3YBB8;A0A1S3ZBG0;A0A1S3ZY67;A0A1S4AZ56;A0A0S4IJL0;Q8SAQ3	RBS_NICBE;RBS_TOBAC	RBCS;rbcS	Ribulose bisphosphate carboxylase small subunit, chloroplastic	0	LPMFGCTDATQVLAEVEEAK	LPMFGC(UniMod:4)TDATQVLAEVEEAK	3	LPMFGC(UniMod:4)TDATQVLAEVEEAK3	1067.5	1009.34	924.628
A0A0S4IJL0;P69249	P69249;A0A1S3XJ34;A0A1S3YB15;A0A1S3YBB8;A0A1S3ZBG0;A0A1S3ZY67;A0A1S4AZ56;A0A0S4IJL0;Q8SAQ3	RBS_NICBE;RBS_TOBAC	RBCS;rbcS	Ribulose bisphosphate carboxylase small subunit, chloroplastic	0	LPMFGCTDATQVLAEVEEAKK	LPMFGC(UniMod:4)TDATQVLAEVEEAKK	4	LPMFGC(UniMod:4)TDATQVLAEVEEAKK4	107.764	137.792	136.894
A0A0S4IJL0;P69249	P69249;A0A1S3XJ34;A0A1S3YB15;A0A1S3YBB8;A0A1S3ZBG0;A0A1S3ZY67;A0A1S4AZ56;A0A0S4IJL0	RBS_NICBE;RBS_TOBAC	RBCS;rbcS	Ribulose bisphosphate carboxylase small subunit, chloroplastic	0	NGWVPCLEFETEHGFVYR	NGWVPC(UniMod:4)LEFETEHGFVYR	3	NGWVPC(UniMod:4)LEFETEHGFVYR3	4622.72	5898.66	4233.97
A0A0S4IJL0;P69249	P69249;A0A1S3XJ34;A0A1S3YB15;A0A1S3YBB8;A0A1S3ZBG0;A0A1S3ZY67;A0A1S4AZ56;A0A0S4IJL0	RBS_NICBE;RBS_TOBAC	RBCS;rbcS	Ribulose bisphosphate carboxylase small subunit, chloroplastic	0	NGWVPCLEFETEHGFVYR	NGWVPC(UniMod:4)LEFETEHGFVYR	4	NGWVPC(UniMod:4)LEFETEHGFVYR4	28.4728	20.3036	34.1732
A0A139ZSG9	A0A139ZSG9;A0A1S3ZRQ6;A0A1S4ALE9;A0A1S4DBW0	A0A139ZSG9_TOBAC	LOC107779182	6-phosphogluconate dehydrogenase, decarboxylating	0	AGAPVDQTIK	AGAPVDQTIK	2	AGAPVDQTIK2	894.887	577.064	742.614
A0A139ZSG9	A0A139ZSG9	A0A139ZSG9_TOBAC	LOC107779182	6-phosphogluconate dehydrogenase, decarboxylating	1	DDKGDGYLVDK	DDKGDGYLVDK	3	DDKGDGYLVDK3	39.7754	30.7084	40.8679
A0A139ZSG9	A0A139ZSG9;A0A1S3YKL6;A0A1S3ZRQ6;A0A1S3ZWY7;A0A1S4ALE9;A0A1S3YVQ3	A0A139ZSG9_TOBAC	LOC107779182	6-phosphogluconate dehydrogenase, decarboxylating	0	DYFGAHTYER	DYFGAHTYER	2	DYFGAHTYER2	51.8638	43.5285	44.5806
A0A139ZSG9	A0A139ZSG9;A0A1S3YKL6;A0A1S3ZRQ6;A0A1S3ZWY7;A0A1S4ALE9;A0A1S3YVQ3	A0A139ZSG9_TOBAC	LOC107779182	6-phosphogluconate dehydrogenase, decarboxylating	0	DYFGAHTYER	DYFGAHTYER	3	DYFGAHTYER3	787.182	556.129	591.635
A0A139ZSG9	A0A139ZSG9;A0A1S4DBW0	A0A139ZSG9_TOBAC	LOC107779182	6-phosphogluconate dehydrogenase, decarboxylating	0	EGNLPLYGFHDPESFVLSIQKPR	EGNLPLYGFHDPESFVLSIQKPR	4	EGNLPLYGFHDPESFVLSIQKPR4	148.46	107.735	133.792
A0A139ZSG9	A0A139ZSG9;A0A1S3ZRQ6;A0A1S4ALE9	A0A139ZSG9_TOBAC	LOC107779182	6-phosphogluconate dehydrogenase, decarboxylating	0	FLSGLKDER	FLSGLKDER	2	FLSGLKDER2	112.449	65.6239	79.745
A0A139ZSG9	A0A139ZSG9;A0A1S3ZRQ6;A0A1S4ALE9	A0A139ZSG9_TOBAC	LOC107779182	6-phosphogluconate dehydrogenase, decarboxylating	0	FLSGLKDER	FLSGLKDER	3	FLSGLKDER3	687.169	476.957	544.99
A0A139ZSG9	A0A139ZSG9;A0A1S3ZRQ6;A0A1S4ALE9;A0A1S4DBW0	A0A139ZSG9_TOBAC	LOC107779182	6-phosphogluconate dehydrogenase, decarboxylating	0	GDCIIDGGNEWYENTER	GDC(UniMod:4)IIDGGNEWYENTER	3	GDC(UniMod:4)IIDGGNEWYENTER3	23.9983	9.55768	12.6925
A0A139ZSG9	A0A139ZSG9;A0A1S3YKL6;A0A1S3ZRQ6;A0A1S3ZWY7;A0A1S4ALE9;A0A1S4DBW0	A0A139ZSG9_TOBAC	LOC107779182	6-phosphogluconate dehydrogenase, decarboxylating	0	GFPISVYNR	GFPISVYNR	2	GFPISVYNR2	1549.82	1009.99	1218.86
A0A139ZSG9	A0A139ZSG9;A0A1S4DBW0	A0A139ZSG9_TOBAC	LOC107779182	6-phosphogluconate dehydrogenase, decarboxylating	0	GLLYLGMGVSGGEEGAR	GLLYLGMGVSGGEEGAR	3	GLLYLGMGVSGGEEGAR3	235.698	248.386	248.664
A0A139ZSG9	A0A139ZSG9;A0A1S3ZRQ6	A0A139ZSG9_TOBAC	LOC107779182	6-phosphogluconate dehydrogenase, decarboxylating	0	ICSYAQGMNLIR	IC(UniMod:4)SYAQGMNLIR	2	IC(UniMod:4)SYAQGMNLIR2	477.873	305.482	452.541
A0A139ZSG9	A0A139ZSG9;A0A1S3ZRQ6	A0A139ZSG9_TOBAC	LOC107779182	6-phosphogluconate dehydrogenase, decarboxylating	0	ICSYAQGMNLIR	IC(UniMod:4)SYAQGMNLIR	3	IC(UniMod:4)SYAQGMNLIR3	145.797	112.813	126.852
A0A139ZSG9	A0A139ZSG9;A0A1S3YKL6;A0A1S3ZRQ6;A0A1S3ZWY7;A0A1S4ALE9;A0A1S4DBW0	A0A139ZSG9_TOBAC	LOC107779182	6-phosphogluconate dehydrogenase, decarboxylating	0	IGLAGLAVMGQNLALNIAEK	IGLAGLAVMGQNLALNIAEK	3	IGLAGLAVMGQNLALNIAEK3	175.051	132.288	168.175
A0A139ZSG9	A0A139ZSG9	A0A139ZSG9_TOBAC	LOC107779182	6-phosphogluconate dehydrogenase, decarboxylating	1	LSNDELQQVFTDWNK	LSNDELQQVFTDWNK	3	LSNDELQQVFTDWNK3			19.6932
A0A139ZSG9	A0A139ZSG9	A0A139ZSG9_TOBAC	LOC107779182	6-phosphogluconate dehydrogenase, decarboxylating	1	NIEDILLK	NIEDILLK	2	NIEDILLK2	843.84	628.364	641.383
A0A139ZSG9	A0A139ZSG9;A0A1S3ZRQ6;A0A1S4ALE9;A0A1S3YVQ3	A0A139ZSG9_TOBAC	LOC107779182	6-phosphogluconate dehydrogenase, decarboxylating	0	NPDLANLLVDEEFAK	NPDLANLLVDEEFAK	3	NPDLANLLVDEEFAK3	66.115	32.9109	56.1724
A0A139ZSG9	A0A139ZSG9	A0A139ZSG9_TOBAC	LOC107779182	6-phosphogluconate dehydrogenase, decarboxylating	1	NQLIDDVR	NQLIDDVR	2	NQLIDDVR2	155.052	106.319	115.797
A0A139ZSG9	A0A139ZSG9	A0A139ZSG9_TOBAC	LOC107779182	6-phosphogluconate dehydrogenase, decarboxylating	1	NQLIDDVRK	NQLIDDVRK	2	NQLIDDVRK2	31.1145	25.5732	28.6431
A0A139ZSG9	A0A139ZSG9	A0A139ZSG9_TOBAC	LOC107779182	6-phosphogluconate dehydrogenase, decarboxylating	1	NQLIDDVRK	NQLIDDVRK	3	NQLIDDVRK3	123.754	82.0684	88.7651
A0A139ZSG9	A0A139ZSG9;A0A1S3ZRQ6;A0A1S4ALE9;A0A1S4DBW0	A0A139ZSG9_TOBAC	LOC107779182	6-phosphogluconate dehydrogenase, decarboxylating	0	TLSAYMEK	TLSAYMEK	2	TLSAYMEK2	869.778	683.886	707.683
A0A139ZSG9	A0A139ZSG9;A0A1S3ZRQ6;A0A1S4ALE9;A0A1S4DBW0	A0A139ZSG9_TOBAC	LOC107779182	6-phosphogluconate dehydrogenase, decarboxylating	0	VDETVER	VDETVER	2	VDETVER2	176.202	133.17	158.475
A0A139ZSG9	A0A139ZSG9;A0A1S3ZRQ6;A0A1S4ALE9;A0A1S4DBW0	A0A139ZSG9_TOBAC	LOC107779182	6-phosphogluconate dehydrogenase, decarboxylating	0	VIIILVK	VIIILVK	2	VIIILVK2	1911.12	993.432	1257.77
A0A140G1P2;A0A649UJC3;A0A6M4B7B8	A0A140G1P2;A0A649UJC3;A0A6M4B7B8;G8IWD0	A0A140G1P2_TOBAC;A0A649UJC3_9LAMI;A0A6M4B7B8_9ROSI	psbA	Photosystem II protein D1	1	ANLGMEVMHER	ANLGMEVMHER	3	ANLGMEVMHER3	55.2783	81.5294	87.3293
A0A140G1P2;A0A649UJC3;A0A6M4B7B8	A0A140G1P2;A0A649UJC3;A0A6M4B7B8	A0A140G1P2_TOBAC;A0A649UJC3_9LAMI;A0A6M4B7B8_9ROSI	psbA	Photosystem II protein D1	1	ESESLWGR	ESESLWGR	2	ESESLWGR2	62.46	47.1174	61.2789
A0A140G1P2;A0A649UJC3;A0A6M4B7B8	A0A140G1P2;A0A649UJC3;A0A6M4B7B8;G8IWD0	A0A140G1P2_TOBAC;A0A649UJC3_9LAMI;A0A6M4B7B8_9ROSI	psbA	Photosystem II protein D1	1	EWELSFR	EWELSFR	2	EWELSFR2	96.6566	84.6794	94.4908
A0A140G1P2;A0A649UJC3;A0A6M4B7B8	A0A140G1P2;A0A649UJC3;A0A6M4B7B8;G8IWD0	A0A140G1P2_TOBAC;A0A649UJC3_9LAMI;A0A6M4B7B8_9ROSI	psbA	Photosystem II protein D1	1	LIFQYASFNNSR	LIFQYASFNNSR	2	LIFQYASFNNSR2		18.5626	21.2646
A0A140G1P2;A0A649UJC3;A0A6M4B7B8	A0A140G1P2;A0A649UJC3;A0A6M4B7B8;G8IWD0	A0A140G1P2_TOBAC;A0A649UJC3_9LAMI;A0A6M4B7B8_9ROSI	psbA	Photosystem II protein D1	1	VINTWADIINR	VINTWADIINR	2	VINTWADIINR2	170.627	170.585	220.966
A0A140G1P2;A0A649UJC3;A0A6M4B7B8	A0A140G1P2;A0A649UJC3;A0A6M4B7B8;G8IWD0	A0A140G1P2_TOBAC;A0A649UJC3_9LAMI;A0A6M4B7B8_9ROSI	psbA	Photosystem II protein D1	1	VINTWADIINR	VINTWADIINR	3	VINTWADIINR3	37.3992	39.4013	36.8595
A0A140G1P4	A0A140G1P4	A0A140G1P4_TOBAC	rps16	30S ribosomal protein S16, chloroplastic	1	GAQPTGTVQDILK	GAQPTGTVQDILK	2	GAQPTGTVQDILK2	104.11	153.746	206.674
A0A140G1P4	A0A140G1P4;A0A649UJC9;A0A6M4B231	A0A140G1P4_TOBAC	rps16	30S ribosomal protein S16, chloroplastic	1	IVAIDVR	IVAIDVR	2	IVAIDVR2	639.642	703.283	753.82
A0A140G1P4	A0A140G1P4;A0A6M4B231;D6NDD3	A0A140G1P4_TOBAC	rps16	30S ribosomal protein S16, chloroplastic	1	KVGFYDPIK	KVGFYDPIK	3	KVGFYDPIK3	37.3646	51.154	64.5856
A0A140G1P4	A0A140G1P4;A0A6M4B231	A0A140G1P4_TOBAC	rps16	30S ribosomal protein S16, chloroplastic	1	NQTYLNVPAILYFLEK	NQTYLNVPAILYFLEK	3	NQTYLNVPAILYFLEK3	23.7143	25.6948	43.6366
A0A140G1P4	A0A140G1P4;A0A6M4B231;D6NDD3	A0A140G1P4_TOBAC	rps16	30S ribosomal protein S16, chloroplastic	1	VGFYDPIK	VGFYDPIK	2	VGFYDPIK2	118.333	176.989	180.391
A0A140G1P7	A0A140G1P7;A0A649UK91;A0A6M4B2E0	A0A140G1P7_TOBAC	atpA	ATP synthase subunit alpha	1	ADEISNIIR	ADEISNIIR	2	ADEISNIIR2	1552.55	1650.48	1449.57
A0A140G1P7	A0A140G1P7;A0A649UK91;A0A6M4B2E0	A0A140G1P7_TOBAC	atpA	ATP synthase subunit alpha	1	ASSVAQVVTTLQER	ASSVAQVVTTLQER	2	ASSVAQVVTTLQER2	716.565	799.984	740.331
A0A140G1P7	A0A140G1P7;A0A649UK91;A0A6M4B2E0	A0A140G1P7_TOBAC	atpA	ATP synthase subunit alpha	1	ASSVAQVVTTLQER	ASSVAQVVTTLQER	3	ASSVAQVVTTLQER3	555.15	697.553	648.432
A0A140G1P7	A0A140G1P7;A0A649UK91;A0A6M4B2E0	A0A140G1P7_TOBAC	atpA	ATP synthase subunit alpha	1	ATQNQLAR	ATQNQLAR	2	ATQNQLAR2	333.07	397.247	405.067
A0A140G1P7	A0A140G1P7;A0A649UK91	A0A140G1P7_TOBAC	atpA	ATP synthase subunit alpha	1	EAIQEQMDR	EAIQEQMDR	2	EAIQEQMDR2	191.445	279.39	288.096
A0A140G1P7	A0A140G1P7;A0A649UK91;A0A6M4B2E0;G8IWD6	A0A140G1P7_TOBAC	atpA	ATP synthase subunit alpha	1	EAYPGDVFYLHSR	EAYPGDVFYLHSR	3	EAYPGDVFYLHSR3	1029.19	1392.33	1259.93
A0A140G1P7	A0A0M4JJI5;A0A140G1P7;A0A649UK91;A0A6M4B2E0;G8IWD6;A0A6H0CCF4	A0A140G1P7_TOBAC	atpA	ATP synthase subunit alpha	0	ELIIGDR	ELIIGDR	2	ELIIGDR2	2630.63	2673.62	2738.64
A0A140G1P7	A0A140G1P7;A0A649UK91;A0A6M4B2E0	A0A140G1P7_TOBAC	atpA	ATP synthase subunit alpha	1	ERIEQYNR	ERIEQYNR	3	ERIEQYNR3	50.4356	28.6021	47.7591
A0A140G1P7	A0A140G1P7	A0A140G1P7_TOBAC	atpA	ATP synthase subunit alpha	1	FILQEQA	FILQEQA	2	FILQEQA2	232.687	253.844	232.979
A0A140G1P7	A0A140G1P7	A0A140G1P7_TOBAC	atpA	ATP synthase subunit alpha	1	GEISASEFR	GEISASEFR	2	GEISASEFR2	1082.11	1099.94	1093.04
A0A140G1P7	A0A140G1P7;A0A649UK91;A0A6M4B2E0	A0A140G1P7_TOBAC	atpA	ATP synthase subunit alpha	1	IAQIPVSEAYLGR	IAQIPVSEAYLGR	2	IAQIPVSEAYLGR2	2441.34	2616.3	2500.83
A0A140G1P7	A0A140G1P7;A0A649UK91;A0A6M4B2E0	A0A140G1P7_TOBAC	atpA	ATP synthase subunit alpha	1	IAQIPVSEAYLGR	IAQIPVSEAYLGR	3	IAQIPVSEAYLGR3	207.596	224.587	212.021
A0A140G1P7	A0A140G1P7;A0A649UK91;A0A6M4B2E0	A0A140G1P7_TOBAC	atpA	ATP synthase subunit alpha	1	IVNTGTVLQVGDGIAR	IVNTGTVLQVGDGIAR	3	IVNTGTVLQVGDGIAR3	861.742	957.481	886.587
A0A140G1P7	A0A140G1P7;A0A649UK91;A0A6M4B2E0	A0A140G1P7_TOBAC	atpA	ATP synthase subunit alpha	1	KFLVELR	KFLVELR	2	KFLVELR2	315.281	342.361	316.345
A0A140G1P7	A0A140G1P7;A0A649UK91;A0A6M4B2E0	A0A140G1P7_TOBAC	atpA	ATP synthase subunit alpha	1	KFLVELR	KFLVELR	3	KFLVELR3	1163.65	1221.25	1098.9
A0A140G1P7	A0A140G1P7	A0A140G1P7_TOBAC	atpA	ATP synthase subunit alpha	1	LIESAAPGIISR	LIESAAPGIISR	2	LIESAAPGIISR2	1907.67	1885.47	1946.16
A0A140G1P7	A0A140G1P7	A0A140G1P7_TOBAC	atpA	ATP synthase subunit alpha	1	LIESAAPGIISR	LIESAAPGIISR	3	LIESAAPGIISR3	104.555	131.882	117.882
A0A140G1P7	A0A0M4JJI5;A0A140G1P7;A0A649UK91;A0A6M4B2E0;G8IWD6;A0A6H0CCF4	A0A140G1P7_TOBAC	atpA	ATP synthase subunit alpha	0	QMSLLLR	QMSLLLR	2	QMSLLLR2	2117.23	2521.24	2305.11
A0A140G1P7	A0A140G1P7	A0A140G1P7_TOBAC	atpA	ATP synthase subunit alpha	1	TFTEEAEALLK	TFTEEAEALLK	2	TFTEEAEALLK2	545.086	659.772	603.892
A0A140G1P7	A0A140G1P7;A0A649UK91;A0A6M4B2E0	A0A140G1P7_TOBAC	atpA	ATP synthase subunit alpha	1	TNKPQFQEIISSTK	TNKPQFQEIISSTK	3	TNKPQFQEIISSTK3	624.089	712.77	730.793
A0A140G1P7	A0A140G1P7;A0A649UK91;A0A6M4B2E0;G8IWD6	A0A140G1P7_TOBAC	atpA	ATP synthase subunit alpha	1	VGSAAQIK	VGSAAQIK	2	VGSAAQIK2	541.613	536.405	671.288
A0A140G1P7	A0A140G1P7;A0A649UK91;A0A6M4B2E0	A0A140G1P7_TOBAC	atpA	ATP synthase subunit alpha	1	VINALAK	VINALAK	2	VINALAK2	1195.53	1210.44	1124.04
A0A140G1P7	A0A140G1P7;A0A649UK91;A0A6M4B2E0	A0A140G1P7_TOBAC	atpA	ATP synthase subunit alpha	1	VINALAKPIDGR	VINALAKPIDGR	2	VINALAKPIDGR2	19.5144	27.4908	16.6591
A0A140G1P7	A0A140G1P7;A0A649UK91;A0A6M4B2E0	A0A140G1P7_TOBAC	atpA	ATP synthase subunit alpha	1	VINALAKPIDGR	VINALAKPIDGR	3	VINALAKPIDGR3	753.893	751.104	766.535
A0A140G1P8	A0A140G1P8	A0A140G1P8_TOBAC	atpF	ATP synthase CF0 B subunit	1	GALGTLNSCLNNELHLR	GALGTLNSC(UniMod:4)LNNELHLR	3	GALGTLNSC(UniMod:4)LNNELHLR3		10.3844	8.31397
A0A140G1P8	A0A140G1P8	A0A140G1P8_TOBAC	atpF	ATP synthase CF0 B subunit	1	GGAIEQLEK	GGAIEQLEK	2	GGAIEQLEK2	59.9898	47.9701	78.7661
A0A140G1P8	A0A140G1P8	A0A140G1P8_TOBAC	atpF	ATP synthase CF0 B subunit	1	TISANIGMLGTMK	TISANIGMLGTMK	2	TISANIGMLGTMK2	42.4268	58.3618	64.8937
A0A140G1P8	A0A140G1P8	A0A140G1P8_TOBAC	atpF	ATP synthase CF0 B subunit	1	VFQQALR	VFQQALR	2	VFQQALR2	113.896	138.568	144.458
A0A140G1P8	A0A140G1P8;A0A649UJC2	A0A140G1P8_TOBAC	atpF	ATP synthase CF0 B subunit	1	VNGYSEIER	VNGYSEIER	2	VNGYSEIER2	23.2696	19.799	25.5262
A0A140G1Q1	A0A140G1Q1;A0A649UKL3;A0A6M4B7C6	A0A140G1Q1_TOBAC	rps2	Small ribosomal subunit protein uS2c	1	FLSEACDLVFDAASR	FLSEAC(UniMod:4)DLVFDAASR	3	FLSEAC(UniMod:4)DLVFDAASR3	201.168	124.824	136.313
A0A140G1Q1	A0A140G1Q1;A0A649UKL3	A0A140G1Q1_TOBAC	rps2	Small ribosomal subunit protein uS2c	1	LQTYLGGIK	LQTYLGGIK	2	LQTYLGGIK2	362.705	372.465	409.946
A0A140G1Q1	A0A140G1Q1;A0A649UKL3;A0A6M4B7C6	A0A140G1Q1_TOBAC	rps2	Small ribosomal subunit protein uS2c	1	LVFAICEGR	LVFAIC(UniMod:4)EGR	2	LVFAIC(UniMod:4)EGR2	102.247	84.1606	101.874
A0A140G1Q1	A0A140G1Q1;A0A649UKL3;A0A6M4B7C6	A0A140G1Q1_TOBAC	rps2	Small ribosomal subunit protein uS2c	1	MAPYISAK	MAPYISAK	2	MAPYISAK2	116.86	189.786	214.691
A0A140G1Q1	A0A140G1Q1;A0A649UKL3;A0A6M4B7C6;G8IWE0	A0A140G1Q1_TOBAC	rps2	Small ribosomal subunit protein uS2c	1	QFLIVGTK	QFLIVGTK	2	QFLIVGTK2	231.912	280.985	270.729
A0A140G1Q1	A0A140G1Q1	A0A140G1Q1_TOBAC	rps2	Small ribosomal subunit protein uS2c	1	YWNINLEEMMEAGVHFGHGTR	YWNINLEEMMEAGVHFGHGTR	4	YWNINLEEMMEAGVHFGHGTR4	9.61593	26.6281	23.368
A0A140G1Q7;A0A649UKA3;A0A6M4B2W1	A0A140G1Q7;A0A649UKA3;A0A6M4B2W1	A0A140G1Q7_TOBAC;A0A649UKA3_9LAMI;A0A6M4B2W1_9ROSI	psbD	Photosystem II D2 protein	1	AFNPTQAEETYSMVTANR	AFNPTQAEETYSMVTANR	3	AFNPTQAEETYSMVTANR3		18.4137	30.56
A0A140G1Q7;A0A649UKA3;A0A6M4B2W1	A0A140G1Q7;A0A649UKA3;A0A6M4B2W1;G8IWJ2	A0A140G1Q7_TOBAC;A0A649UKA3_9LAMI;A0A6M4B2W1_9ROSI	psbD	Photosystem II D2 protein	1	AYDFVSQEIR	AYDFVSQEIR	2	AYDFVSQEIR2	48.076	42.4529	85.3009
A0A140G1Q7;A0A649UKA3;A0A6M4B2W1	A0A140G1Q7;A0A649UKA3;A0A6M4B2W1;G8IWJ2	A0A140G1Q7_TOBAC;A0A649UKA3_9LAMI;A0A6M4B2W1_9ROSI	psbD	Photosystem II D2 protein	1	NILLNEGIR	NILLNEGIR	2	NILLNEGIR2	226.549	272.233	306.427
A0A140G1Q8;A0A649UJD4;A0A6M4B294	A0A140G1Q8;A0A649UJD4;A0A6M4B294;G8IWJ1	A0A140G1Q8_TOBAC;A0A649UJD4_9LAMI;A0A6M4B294_9ROSI	psbC	Photosystem II CP43 reaction center protein	1	AAAAGFEK	AAAAGFEK	2	AAAAGFEK2	71.7914	77.1247	76.453
A0A140G1Q8;A0A649UJD4;A0A6M4B294	A0A140G1Q8;A0A649UJD4;A0A6M4B294;G8IWJ1	A0A140G1Q8_TOBAC;A0A649UJD4_9LAMI;A0A6M4B294_9ROSI	psbC	Photosystem II CP43 reaction center protein	1	APWLEPLR	APWLEPLR	2	APWLEPLR2	180.165	170.63	180.276
A0A140G1Q8;A0A649UJD4;A0A6M4B294	A0A140G1Q8;A0A649UJD4;A0A6M4B294;G8IWJ1	A0A140G1Q8_TOBAC;A0A649UJD4_9LAMI;A0A6M4B294_9ROSI	psbC	Photosystem II CP43 reaction center protein	1	DIQPWQER	DIQPWQER	2	DIQPWQER2	93.5174	127.493	130.465
A0A140G1Q8;A0A649UJD4;A0A6M4B294	A0A140G1Q8;A0A649UJD4;A0A6M4B294	A0A140G1Q8_TOBAC;A0A649UJD4_9LAMI;A0A6M4B294_9ROSI	psbC	Photosystem II CP43 reaction center protein	1	GPNGLDLSR	GPNGLDLSR	2	GPNGLDLSR2	51.7954	46.835	53.5457
A0A140G1Q8;A0A649UJD4;A0A6M4B294	A0A140G1Q8;A0A649UJD4;A0A6M4B294	A0A140G1Q8_TOBAC;A0A649UJD4_9LAMI;A0A6M4B294_9ROSI	psbC	Photosystem II CP43 reaction center protein	1	LGANVGSAQGPTGLGK	LGANVGSAQGPTGLGK	2	LGANVGSAQGPTGLGK2	64.4777	88.2174	95.4746
A0A140G1Q8;A0A649UJD4;A0A6M4B294	A0A140G1Q8;A0A649UJD4;A0A6M4B294	A0A140G1Q8_TOBAC;A0A649UJD4_9LAMI;A0A6M4B294_9ROSI	psbC	Photosystem II CP43 reaction center protein	1	SPTGEVIFGGETMR	SPTGEVIFGGETMR	2	SPTGEVIFGGETMR2	13.531	38.9814	35.2936
A0A140G1Q8;A0A649UJD4;A0A6M4B294	A0A140G1Q8;A0A649UJD4;A0A6M4B294	A0A140G1Q8_TOBAC;A0A649UJD4_9LAMI;A0A6M4B294_9ROSI	psbC	Photosystem II CP43 reaction center protein	1	SPTGEVIFGGETMR	SPTGEVIFGGETMR	3	SPTGEVIFGGETMR3	12.8347	19.0643	21.7925
A0A140G1R1;A0A649UKU8	A0A140G1R1;A0A649UKU8;A0A6M4B4P9;G8IWI9	A0A140G1R1_TOBAC;A0A649UKU8_9LAMI	rps14	Small ribosomal subunit protein uS14c	1	DFGLSGHILR	DFGLSGHILR	2	DFGLSGHILR2	38.8234	43.1465	54.9315
A0A140G1R1;A0A649UKU8	A0A140G1R1;A0A649UKU8;A0A6M4B4P9;G8IWI9	A0A140G1R1_TOBAC;A0A649UKU8_9LAMI	rps14	Small ribosomal subunit protein uS14c	1	DFGLSGHILR	DFGLSGHILR	3	DFGLSGHILR3	275.466	348.535	366.71
A0A140G1R1;A0A649UKU8	A0A140G1R1;A0A649UKU8;A0A6M4B4P9	A0A140G1R1_TOBAC;A0A649UKU8_9LAMI	rps14	Small ribosomal subunit protein uS14c	1	EMVHACLLPGATR	EMVHAC(UniMod:4)LLPGATR	3	EMVHAC(UniMod:4)LLPGATR3	74.583	95.4869	110.038
A0A140G1R1;A0A649UKU8	A0A140G1R1;A0A649UKU8;A0A6M4B4P9	A0A140G1R1_TOBAC;A0A649UKU8_9LAMI	rps14	Small ribosomal subunit protein uS14c	1	VPSLSDK	VPSLSDK	2	VPSLSDK2	13.7313	19.0525	18.9214
A0A140G1R1;A0A649UKU8	A0A140G1R1;A0A649UKU8	A0A140G1R1_TOBAC;A0A649UKU8_9LAMI	rps14	Small ribosomal subunit protein uS14c	1	VPSLSDKWEIYGK	VPSLSDKWEIYGK	3	VPSLSDKWEIYGK3	66.3126	99.3404	106.268
A0A140G1R2;A0A649UKM2	A0A140G1R2;A0A1S4AEF0;A0A649UKM2;A0A6M4B4C4;G8IWI8	A0A140G1R2_TOBAC;A0A649UKM2_9LAMI	psaB	Photosystem I P700 chlorophyll a apoprotein A2	0	DFGYSFPCDGPGR	DFGYSFPC(UniMod:4)DGPGR	2	DFGYSFPC(UniMod:4)DGPGR2	146.22	192.456	204.762
A0A140G1R2;A0A649UKM2	A0A140G1R2;A0A649UKM2;A0A6M4B4C4;G8IWI8	A0A140G1R2_TOBAC;A0A649UKM2_9LAMI	psaB	Photosystem I P700 chlorophyll a apoprotein A2	1	FSQGLAQDPTTR	FSQGLAQDPTTR	2	FSQGLAQDPTTR2	199.624	191.425	220.157
A0A140G1R2;A0A649UKM2	A0A140G1R2;A0A649UKM2;A0A6M4B4C4	A0A140G1R2_TOBAC;A0A649UKM2_9LAMI	psaB	Photosystem I P700 chlorophyll a apoprotein A2	1	TPLANLIR	TPLANLIR	2	TPLANLIR2	410.59	453.628	461.439
A0A140G1R2;A0A649UKM2	A0A140G1R2;A0A1S4AEF0;A0A649UKM2	A0A140G1R2_TOBAC;A0A649UKM2_9LAMI	psaB	Photosystem I P700 chlorophyll a apoprotein A2	0	TSYGFDVLLSSTSGPAFNAGR	TSYGFDVLLSSTSGPAFNAGR	3	TSYGFDVLLSSTSGPAFNAGR3	20.0336	22.7986	15.8086
A0A140G1R2;A0A649UKM2	A0A140G1R2;A0A649UKM2;A0A6M4B4C4	A0A140G1R2_TOBAC;A0A649UKM2_9LAMI	psaB	Photosystem I P700 chlorophyll a apoprotein A2	1	WKPSVSWFK	WKPSVSWFK	3	WKPSVSWFK3	14.6329	30.7943	24.4102
A0A140G1R3	A0A140G1R3;A0A649UJD8	A0A140G1R3_TOBAC	psaA	Photosystem I P700 chlorophyll a apoprotein A1	1	DILEAHK	DILEAHK	2	DILEAHK2	56.7415	43.2895	33.695
A0A140G1R3	A0A140G1R3;A0A649UJD8;A0A6M4B7E2	A0A140G1R3_TOBAC	psaA	Photosystem I P700 chlorophyll a apoprotein A1	1	EIPLPHEFILNR	EIPLPHEFILNR	3	EIPLPHEFILNR3	92.2396		69.8383
A0A140G1R3	A0A140G1R3	A0A140G1R3_TOBAC	psaA	Photosystem I P700 chlorophyll a apoprotein A1	1	ILVDRDPVK	ILVDRDPVK	2	ILVDRDPVK2	27.6318	28.0774	55.7588
A0A140G1R3	A0A140G1R3;A0A649UJD8;A0A6M4B7E2;G8IWI7	A0A140G1R3_TOBAC	psaA	Photosystem I P700 chlorophyll a apoprotein A1	1	SPEPEVK	SPEPEVK	2	SPEPEVK2	46.3652	43.0048	60.8083
A0A140G1R3	A0A140G1R3;A0A6M4B7E2	A0A140G1R3_TOBAC	psaA	Photosystem I P700 chlorophyll a apoprotein A1	1	TSFEEWAR	TSFEEWAR	2	TSFEEWAR2	180.571	258.269	241.424
A0A140G1R3	A0A140G1R3;A0A649UJD8;A0A6M4B7E2	A0A140G1R3_TOBAC	psaA	Photosystem I P700 chlorophyll a apoprotein A1	1	VAPATQPR	VAPATQPR	2	VAPATQPR2		265.213	194.985
A0A140G1R3	A0A140G1R3;A0A649UJD8	A0A140G1R3_TOBAC	psaA	Photosystem I P700 chlorophyll a apoprotein A1	1	YADFLTFR	YADFLTFR	2	YADFLTFR2	83.5077	54.578	52.5357
A0A140G1R3	A0A140G1R3;A0A649UJD8;A0A6M4B7E2	A0A140G1R3_TOBAC	psaA	Photosystem I P700 chlorophyll a apoprotein A1	1	YNDLLDR	YNDLLDR	2	YNDLLDR2	26.6101	34.75	36.8435
A0A140G1R6	A0A140G1R6;A0A649UJE8;A0A6M4B250;G8IWI5	A0A140G1R6_TOBAC	rps4	Small ribosomal subunit protein uS4c	1	FHYGLTER	FHYGLTER	2	FHYGLTER2	81.202	72.4566	82.0242
A0A140G1R6	A0A140G1R6;A0A649UJE8;A0A6M4B250;G8IWI5	A0A140G1R6_TOBAC	rps4	Small ribosomal subunit protein uS4c	1	FHYGLTER	FHYGLTER	3	FHYGLTER3	199.704	212.328	218.264
A0A140G1R6	A0A140G1R6;A0A649UJE8;A0A6M4B250	A0A140G1R6_TOBAC	rps4	Small ribosomal subunit protein uS4c	1	GLVNQIIDSK	GLVNQIIDSK	2	GLVNQIIDSK2	173.347	211.793	233.103
A0A140G1R6	A0A140G1R6;A0A649UJE8;A0A6M4B250;G8IWI5	A0A140G1R6_TOBAC	rps4	Small ribosomal subunit protein uS4c	1	GSTGQVLLQLLEMR	GSTGQVLLQLLEMR	3	GSTGQVLLQLLEMR3	67.4672	68.7823	82.296
A0A140G1R6	A0A140G1R6;A0A649UJE8;A0A6M4B250	A0A140G1R6_TOBAC	rps4	Small ribosomal subunit protein uS4c	1	HILVNGR	HILVNGR	2	HILVNGR2	100.214	101.438	97.6244
A0A140G1R6	A0A140G1R6;A0A649UJE8;A0A6M4B250;G8IWI5	A0A140G1R6_TOBAC	rps4	Small ribosomal subunit protein uS4c	1	INELLVVEYYSR	INELLVVEYYSR	2	INELLVVEYYSR2	71.7004	80.6153	84.8861
A0A140G1R6	A0A140G1R6;A0A649UJE8;A0A6M4B250;G8IWI5	A0A140G1R6_TOBAC	rps4	Small ribosomal subunit protein uS4c	1	INELLVVEYYSR	INELLVVEYYSR	3	INELLVVEYYSR3	34.2108	50.7155	33.0846
A0A140G1R6	A0A140G1R6;A0A649UJE8;A0A6M4B250	A0A140G1R6_TOBAC	rps4	Small ribosomal subunit protein uS4c	1	IVDIPSYR	IVDIPSYR	2	IVDIPSYR2	374.774	402.721	523.637
A0A140G1R6	A0A140G1R6;A0A6M4B250;G8IWI5	A0A140G1R6_TOBAC	rps4	Small ribosomal subunit protein uS4c	1	LDNILFR	LDNILFR	2	LDNILFR2	438.513	480.688	457.889
A0A140G1R6	A0A140G1R6;A0A649UJE8	A0A140G1R6_TOBAC	rps4	Small ribosomal subunit protein uS4c	1	LGALPGLTNK	LGALPGLTNK	2	LGALPGLTNK2	268.719	272.497	340.3
A0A140G1R6	A0A140G1R6;A0A649UJE8	A0A140G1R6_TOBAC	rps4	Small ribosomal subunit protein uS4c	1	LGMASTIPAAR	LGMASTIPAAR	2	LGMASTIPAAR2	275.302	311.843	356.476
A0A140G1R8;A0A649UJD7	A0A140G1R8;A0A649UJD7;A0A6M4B249	A0A140G1R8_TOBAC;A0A649UJD7_9LAMI	ndhJ	NADH-quinone oxidoreductase subunit C	1	IPSVFWVWK	IPSVFWVWK	2	IPSVFWVWK2	25.5676	31.3271	27.3063
A0A140G1R8;A0A649UJD7	A0A140G1R8;A0A649UJD7;A0A6M4B249	A0A140G1R8_TOBAC;A0A649UJD7_9LAMI	ndhJ	NADH-quinone oxidoreductase subunit C	1	LSAWLVK	LSAWLVK	2	LSAWLVK2	80.7028	100.032	80.195
A0A140G1S1	A0A140G1S1;A0A1S4C9S8	A0A140G1S1_TOBAC	atpE	ATP synthase CF1 epsilon subunit	0	IEANLALR	IEANLALR	2	IEANLALR2	71.2338	74.8925	119.58
A0A140G1S1	A0A140G1S1;A0A649UJE4;A0A6M4B2A4	A0A140G1S1_TOBAC	atpE	ATP synthase CF1 epsilon subunit	1	IGNNEITVLVNDAEK	IGNNEITVLVNDAEK	3	IGNNEITVLVNDAEK3	8.34099	12.1475	11.8469
A0A140G1S1	A0A140G1S1;A0A6M4B2A4	A0A140G1S1_TOBAC	atpE	ATP synthase CF1 epsilon subunit	1	LNDQWLTMALMGGFAR	LNDQWLTMALMGGFAR	3	LNDQWLTMALMGGFAR3	16.4208	17.698	48.2581
A0A140G1S1	A0A140G1S1;A0A1S4C9S8	A0A140G1S1_TOBAC	atpE	ATP synthase CF1 epsilon subunit	0	QKIEANLALR	QKIEANLALR	3	QKIEANLALR3	7.71941		9.3254
A0A140G1S1	A0A140G1S1	A0A140G1S1_TOBAC	atpE	ATP synthase CF1 epsilon subunit	1	TLNLSVLTPNR	TLNLSVLTPNR	2	TLNLSVLTPNR2	66.1773	49.9546	86.3609
A0A140G1S1	A0A140G1S1;A0A1S4C9S8	A0A140G1S1_TOBAC	atpE	ATP synthase CF1 epsilon subunit	0	TRVEAINPIS	TRVEAINPIS	2	TRVEAINPIS2	99.6047	79.1311	114.381
A0A140G1S2	A0A140G1S2;A0A649UJG4;A0A6M4B293;G8IWG4;A0A0P0HQ35;Q52ZD1	A0A140G1S2_TOBAC	atpB	ATP synthase subunit beta	1	AHGGVSVFGGVGER	AHGGVSVFGGVGER	2	AHGGVSVFGGVGER2	126.203	154.766	132.69
A0A140G1S2	A0A140G1S2;A0A649UJG4;A0A6M4B293;G8IWG4;A0A0P0HQ35;Q52ZD1	A0A140G1S2_TOBAC	atpB	ATP synthase subunit beta	1	AHGGVSVFGGVGER	AHGGVSVFGGVGER	3	AHGGVSVFGGVGER3	2003.86	2004.94	1958.15
A0A140G1S2	A0A140G1S2;A0A649UJG4	A0A140G1S2_TOBAC	atpB	ATP synthase subunit beta	1	AMNLEMESNLK	AMNLEMESNLK	2	AMNLEMESNLK2	170.315	222.265	174.849
A0A140G1S2	A0A140G1S2;A0A649UJG4	A0A140G1S2_TOBAC	atpB	ATP synthase subunit beta	1	AMNLEMESNLKK	AMNLEMESNLKK	2	AMNLEMESNLKK2	23.722	23.3947	29.5194
A0A140G1S2	A0A140G1S2;A0A649UJG4	A0A140G1S2_TOBAC	atpB	ATP synthase subunit beta	1	AMNLEMESNLKK	AMNLEMESNLKK	3	AMNLEMESNLKK3	423.668	474.697	457.793
A0A140G1S2	A0A140G1S2;A0A649UJG4;A0A6M4B293;G8IWG4;A0A0P0HQ35;Q52ZD1	A0A140G1S2_TOBAC	atpB	ATP synthase subunit beta	1	EGNDLYMEMK	EGNDLYMEMK	2	EGNDLYMEMK2	260.494	407.744	378.181
A0A140G1S2	A0A140G1S2;A0A649UJG4;A0A6M4B293;A0A0P0HQ35;Q52ZD1	A0A140G1S2_TOBAC	atpB	ATP synthase subunit beta	1	ELQDIIAILGLDELSEEDR	ELQDIIAILGLDELSEEDR	3	ELQDIIAILGLDELSEEDR3			6.16664
A0A140G1S2	A0A140G1S2;A0A649UJG4;G8IWG4;A0A0P0HQ35;Q52ZD1	A0A140G1S2_TOBAC	atpB	ATP synthase subunit beta	1	FLSQPFFVAEVFTGSPGK	FLSQPFFVAEVFTGSPGK	3	FLSQPFFVAEVFTGSPGK3	8.50401	13.1226	8.13028
A0A140G1S2	A0A140G1S2;A0A649UJG4;A0A6M4B293;G8IWG4;A0A0P0HQ35;Q52ZD1	A0A140G1S2_TOBAC	atpB	ATP synthase subunit beta	1	FVQAGSEVSALLGR	FVQAGSEVSALLGR	2	FVQAGSEVSALLGR2	1324.4	1360.2	1350.59
A0A140G1S2	A0A140G1S2;A0A649UJG4;A0A6M4B293;G8IWG4;A0A0P0HQ35;Q52ZD1	A0A140G1S2_TOBAC	atpB	ATP synthase subunit beta	1	FVQAGSEVSALLGR	FVQAGSEVSALLGR	3	FVQAGSEVSALLGR3	526.219	617.06	601.945
A0A140G1S2	A0A140G1S2;A0A649UJG4;A0A0P0HQ35;Q52ZD1	A0A140G1S2_TOBAC	atpB	ATP synthase subunit beta	1	GIYPAVDPLDSTSTMLQPR	GIYPAVDPLDSTSTMLQPR	3	GIYPAVDPLDSTSTMLQPR3	140.82	195.955	147.856
A0A140G1S2	A0A140G1S2	A0A140G1S2_TOBAC	atpB	ATP synthase subunit beta	1	IFNVLGEPVDNLGPVDTSTTSPIHR	IFNVLGEPVDNLGPVDTSTTSPIHR	4	IFNVLGEPVDNLGPVDTSTTSPIHR4	11.5609	10.9706	16.834
A0A140G1S2	A0A140G1S2;A0A649UJG4	A0A140G1S2_TOBAC	atpB	ATP synthase subunit beta	1	INPTTSGSGVSTLEK	INPTTSGSGVSTLEK	2	INPTTSGSGVSTLEK2	118.566	91.1461	148.916
A0A140G1S2	A0A140G1S2;A0A1S4C9S8;A0A649UJG4;Q52ZD1	A0A140G1S2_TOBAC	atpB	ATP synthase subunit beta	0	IVGEEHYETAQR	IVGEEHYETAQR	2	IVGEEHYETAQR2	9.38714	16.3835	12.4121
A0A140G1S2	A0A140G1S2;A0A1S4C9S8;A0A649UJG4;Q52ZD1	A0A140G1S2_TOBAC	atpB	ATP synthase subunit beta	0	IVGEEHYETAQR	IVGEEHYETAQR	3	IVGEEHYETAQR3	522.88	573.086	536.969
A0A140G1S2	A0A140G1S2;A0A649UJG4;A0A6M4B293;G8IWG4;A0A0P0HQ35;Q52ZD1	A0A140G1S2_TOBAC	atpB	ATP synthase subunit beta	1	LSIFETGIK	LSIFETGIK	2	LSIFETGIK2	2453.91	2491.41	2686.35
A0A140G1S2	A0A140G1S2	A0A140G1S2_TOBAC	atpB	ATP synthase subunit beta	1	MPNIYNALVVQGR	MPNIYNALVVQGR	2	MPNIYNALVVQGR2	92.0016	111.199	130.422
A0A140G1S2	A0A140G1S2	A0A140G1S2_TOBAC	atpB	ATP synthase subunit beta	1	MPNIYNALVVQGR	MPNIYNALVVQGR	3	MPNIYNALVVQGR3	268.051	294.78	431.819
A0A140G1S2	A0A140G1S2;A0A649UJG4;A0A6M4B293;A0A0P0HQ35;Q52ZD1	A0A140G1S2_TOBAC	atpB	ATP synthase subunit beta	1	SAPAFIQLDTK	SAPAFIQLDTK	2	SAPAFIQLDTK2	2505.55	2657.83	2622.38
A0A140G1S2	A0A140G1S2;A0A649UJG4;A0A6M4B293;G8IWG4;A0A0P0HQ35;Q52ZD1	A0A140G1S2_TOBAC	atpB	ATP synthase subunit beta	1	TREGNDLYMEMK	TREGNDLYMEMK	3	TREGNDLYMEMK3	235.747	279.187	283.71
A0A140G1S2	A0A140G1S2;A0A649UJG4;A0A6M4B293;G8IWG4;A0A0P0HQ35;Q52ZD1	A0A140G1S2_TOBAC	atpB	ATP synthase subunit beta	1	VALVYGQMNEPPGAR	VALVYGQMNEPPGAR	3	VALVYGQMNEPPGAR3	272.477	320.557	248.338
A0A140G1S2	A0A140G1S2;A0A649UJG4;A0A6M4B293;G8IWG4;A0A0P0HQ35;Q52ZD1	A0A140G1S2_TOBAC	atpB	ATP synthase subunit beta	1	VGLTALTMAEYFR	VGLTALTMAEYFR	2	VGLTALTMAEYFR2	1874.01	1876.97	1902.45
A0A140G1S2	A0A140G1S2;A0A649UJG4;A0A6M4B293;G8IWG4;A0A0P0HQ35;Q52ZD1	A0A140G1S2_TOBAC	atpB	ATP synthase subunit beta	1	VGLTALTMAEYFR	VGLTALTMAEYFR	3	VGLTALTMAEYFR3	130.021	133.935	151.092
A0A140G1S2	A0A140G1S2;A0A649UJG4;A0A6M4B293;G8IWG4;A0A0P0HQ35;Q52ZD1	A0A140G1S2_TOBAC	atpB	ATP synthase subunit beta	1	VVDLLAPYR	VVDLLAPYR	2	VVDLLAPYR2	3179.79	3257.69	3436.96
A0A140G1S2	A0A140G1S2;A0A649UJG4;A0A6M4B293;G8IWG4;A0A0P0HQ35;Q52ZD1	A0A140G1S2_TOBAC	atpB	ATP synthase subunit beta	1	VVDLLAPYR	VVDLLAPYR	3	VVDLLAPYR3	57.1149	57.3006	63.945
A0A140G1S2	A0A140G1S2;A0A649UJG4;A0A6M4B293;G8IWG4;A0A0P0HQ35;Q52ZD1	A0A140G1S2_TOBAC	atpB	ATP synthase subunit beta	1	VVDLLAPYRR	VVDLLAPYRR	3	VVDLLAPYRR3	234.583	257.12	269.078
A0A140G1S2	A0A140G1S2	A0A140G1S2_TOBAC	atpB	ATP synthase subunit beta	1	VVQIIGPVLDVAFPPGK	VVQIIGPVLDVAFPPGK	3	VVQIIGPVLDVAFPPGK3	139.593	118.207	147.28
A0A140G1S2	A0A140G1S2;A0A649UJG4;A0A6M4B293;A0A0P0HQ35;Q52ZD1	A0A140G1S2_TOBAC	atpB	ATP synthase subunit beta	1	YVGLAETIR	YVGLAETIR	2	YVGLAETIR2	75.1537	88.7112	79.5318
A0A140G1S3	A0A140G1S3;A0A649UKV8;A0A6M4B4Q7;G8IWG3;A0A0D3MD91;A0A0D3MDE7;A0A0G2SMJ7;A6XHX9;B2Y4U1;B5WXB1;B8Q4A3;D1FQX8;I2E954;Q9GGH7	A0A140G1S3_TOBAC	rbcL	Ribulose bisphosphate carboxylase large chain	0	ALRLEDLR	ALRLEDLR	3	ALRLEDLR3	227.865	349.009	367.877
A0A140G1S3	A0A140G1S3;A0A649UKV8;A0A6M4B4Q7;G8IWG3;A6XHX9;B2Y4U1;B5WXB1;B8Q4A3;I2E954;Q9GGH7	A0A140G1S3_TOBAC	rbcL	Ribulose bisphosphate carboxylase large chain	0	AMHAVIDR	AMHAVIDR	2	AMHAVIDR2	17839.3	17181.8	16721.3
A0A140G1S3	A0A140G1S3;A0A649UKV8;A0A6M4B4Q7;G8IWG3;A6XHX9;B2Y4U1;B5WXB1;B8Q4A3;I2E954;Q9GGH7	A0A140G1S3_TOBAC	rbcL	Ribulose bisphosphate carboxylase large chain	0	AMHAVIDR	AMHAVIDR	3	AMHAVIDR3	18810.2	18652.8	17103
A0A140G1S3	A0A140G1S3;A0A649UKV8;A0A6M4B4Q7;G8IWG3;A6XHX9;B2Y4U1;B5WXB1;B8Q4A3;D1FQX8;I2E954;Q9GGH7	A0A140G1S3_TOBAC	rbcL	Ribulose bisphosphate carboxylase large chain	0	AVYECLR	AVYEC(UniMod:4)LR	2	AVYEC(UniMod:4)LR2	143.329	159.493	129.26
A0A140G1S3	A0A140G1S3;A0A649UKV8;A0A6M4B4Q7;G8IWG3;A6XHX9;B2Y4U1;B5WXB1;B8Q4A3;D1FQX8;I2E954;Q9GGH7	A0A140G1S3_TOBAC	rbcL	Ribulose bisphosphate carboxylase large chain	0	DDENVNSQPFMR	DDENVNSQPFMR	2	DDENVNSQPFMR2	21655.6	23825.2	19828.3
A0A140G1S3	A0A140G1S3;A0A649UKV8;A0A6M4B4Q7;G8IWG3;A6XHX9;B2Y4U1;B5WXB1;B8Q4A3;D1FQX8;I2E954;Q9GGH7	A0A140G1S3_TOBAC	rbcL	Ribulose bisphosphate carboxylase large chain	0	DDENVNSQPFMR	DDENVNSQPFMR	3	DDENVNSQPFMR3	4763.21	6444.44	4452.44
A0A140G1S3	A0A140G1S3;A0A1S4A401;A0A6M4B4Q7;A6XHX9;B5WXB1	A0A140G1S3_TOBAC	rbcL	Ribulose bisphosphate carboxylase large chain	0	DITLGFVDLLR	DITLGFVDLLR	2	DITLGFVDLLR2	252.373	250.148	195.714
A0A140G1S3	A0A140G1S3;A0A1S4A401;A0A6M4B4Q7;A6XHX9;B5WXB1	A0A140G1S3_TOBAC	rbcL	Ribulose bisphosphate carboxylase large chain	0	DITLGFVDLLR	DITLGFVDLLR	3	DITLGFVDLLR3	3216.44	3487	2828.18
A0A140G1S3	A0A140G1S3;A0A1S4A401	A0A140G1S3_TOBAC	rbcL	Ribulose bisphosphate carboxylase large chain	0	DLAQEGNEIIR	DLAQEGNEIIR	2	DLAQEGNEIIR2	395.297	479.993	351.153
A0A140G1S3	A0A140G1S3;A0A649UKV8;A0A6M4B4Q7;G8IWG3;A6XHX9;B2Y4U1;B5WXB1;B8Q4A3;I2E954;Q9GGH7	A0A140G1S3_TOBAC	rbcL	Ribulose bisphosphate carboxylase large chain	0	DNGLLLHIHR	DNGLLLHIHR	2	DNGLLLHIHR2	7359.98	7883.09	6724.42
A0A140G1S3	A0A140G1S3;A0A649UKV8;A0A6M4B4Q7;G8IWG3;A6XHX9;B2Y4U1;B5WXB1;B8Q4A3;I2E954;Q9GGH7	A0A140G1S3_TOBAC	rbcL	Ribulose bisphosphate carboxylase large chain	0	DNGLLLHIHR	DNGLLLHIHR	3	DNGLLLHIHR3	252.962	268.154	260.725
A0A140G1S3	A0A140G1S3;A0A1S4C957;A0A649UKV8;A0A6M4B4Q7;G8IWG3;A0A0D3MD91;A0A0D3MDE7;A0A0G2SMJ7;A6XHX9;B2Y4U1;B5WXB1;B8Q4A3;D1FQX8;I2E954;Q9GGH7	A0A140G1S3_TOBAC	rbcL	Ribulose bisphosphate carboxylase large chain	0	DTDILAAFR	DTDILAAFR	2	DTDILAAFR2	472.542	501.642	362.412
A0A140G1S3	A0A140G1S3;A0A1S4C957;A0A649UKV8;A0A6M4B4Q7;G8IWG3;A0A0D3MD91;A0A0D3MDE7;A0A0G2SMJ7;A6XHX9;B2Y4U1;B5WXB1;B8Q4A3;D1FQX8;I2E954;Q9GGH7	A0A140G1S3_TOBAC	rbcL	Ribulose bisphosphate carboxylase large chain	0	DTDILAAFR	DTDILAAFR	3	DTDILAAFR3	703.362	826.69	643.738
A0A140G1S3	A0A140G1S3	A0A140G1S3_TOBAC	rbcL	Ribulose bisphosphate carboxylase large chain	1	EIVFNFAAVDVLDK	EIVFNFAAVDVLDK	3	EIVFNFAAVDVLDK3	867.318	1466.62	1149.09
A0A140G1S3	A0A140G1S3;A0A1S4C957	A0A140G1S3_TOBAC	rbcL	Ribulose bisphosphate carboxylase large chain	0	EYKLTYYTPEYQTK	EYKLTYYTPEYQTK	3	EYKLTYYTPEYQTK3	34.387	51.5202	37.4187
A0A140G1S3	A0A140G1S3;A0A649UKV8;A0A6M4B4Q7;G8IWG3;A6XHX9;B2Y4U1;B5WXB1;B8Q4A3;D1FQX8;I2E954;Q9GGH7	A0A140G1S3_TOBAC	rbcL	Ribulose bisphosphate carboxylase large chain	0	GGLDFTKDDENVNSQPFMR	GGLDFTKDDENVNSQPFMR	3	GGLDFTKDDENVNSQPFMR3	4546.6	5700.35	4386.48
A0A140G1S3	A0A140G1S3;A0A649UKV8;A0A6M4B4Q7;G8IWG3;A6XHX9;B2Y4U1;B5WXB1;B8Q4A3;D1FQX8;I2E954;Q9GGH7	A0A140G1S3_TOBAC	rbcL	Ribulose bisphosphate carboxylase large chain	0	GGLDFTKDDENVNSQPFMR	GGLDFTKDDENVNSQPFMR	4	GGLDFTKDDENVNSQPFMR4	504.093	680.285	542.239
A0A140G1S3	A0A140G1S3;A0A649UKV8;A0A6M4B4Q7;G8IWG3;A6XHX9;B2Y4U1;B5WXB1;B8Q4A3;I2E954;Q9GGH7	A0A140G1S3_TOBAC	rbcL	Ribulose bisphosphate carboxylase large chain	0	GHYLNATAGTCEEMIK	GHYLNATAGTC(UniMod:4)EEMIK	3	GHYLNATAGTC(UniMod:4)EEMIK3	7366.11	8308.44	7683.08
A0A140G1S3	A0A140G1S3;A0A649UKV8;A0A6M4B4Q7;G8IWG3;A6XHX9;B2Y4U1;B5WXB1;B8Q4A3;I2E954;Q9GGH7	A0A140G1S3_TOBAC	rbcL	Ribulose bisphosphate carboxylase large chain	0	GHYLNATAGTCEEMIK	GHYLNATAGTC(UniMod:4)EEMIK	4	GHYLNATAGTC(UniMod:4)EEMIK4	27.737	59.1408	45.112
A0A140G1S3	A0A140G1S3;A0A0G2SMJ7;Q9GGH7	A0A140G1S3_TOBAC	rbcL	Ribulose bisphosphate carboxylase large chain	1	IPPAYVK	IPPAYVK	2	IPPAYVK2	42200.1	38379.4	36862.4
A0A140G1S3	A0A140G1S3;A0A1S4A401;A0A6M4B4Q7;A6XHX9;B5WXB1	A0A140G1S3_TOBAC	rbcL	Ribulose bisphosphate carboxylase large chain	0	LEGERDITLGFVDLLR	LEGERDITLGFVDLLR	3	LEGERDITLGFVDLLR3	32.0071	33.1065	18.8106
A0A140G1S3	A0A140G1S3;A0A649UKV8;A0A6M4B4Q7;G8IWG3;A0A0G2SMJ7;A6XHX9;B2Y4U1;B5WXB1;B8Q4A3;D1FQX8;I2E954;Q9GGH7	A0A140G1S3_TOBAC	rbcL	Ribulose bisphosphate carboxylase large chain	0	LGLSAKNYGR	LGLSAKNYGR	3	LGLSAKNYGR3		127.604	138.728
A0A140G1S3	A0A140G1S3;A0A1S4C957;A0A6M4B4Q7;G8IWG3;D1FQX8	A0A140G1S3_TOBAC	rbcL	Ribulose bisphosphate carboxylase large chain	0	LTYYTPEYQTK	LTYYTPEYQTK	2	LTYYTPEYQTK2	70515.2	67697.5	63077.8
A0A140G1S3	A0A140G1S3;A0A1S4C957;A0A6M4B4Q7;G8IWG3;D1FQX8	A0A140G1S3_TOBAC	rbcL	Ribulose bisphosphate carboxylase large chain	0	LTYYTPEYQTK	LTYYTPEYQTK	3	LTYYTPEYQTK3	1296.99	1703.77	1369.79
A0A140G1S3	A0A140G1S3;A0A1S4A401;B2Y4U1;Q9GGH7	A0A140G1S3_TOBAC	rbcL	Ribulose bisphosphate carboxylase large chain	0	MSGGDHIHSGTVVGK	MSGGDHIHSGTVVGK	2	MSGGDHIHSGTVVGK2	820.29	1068.55	945.957
A0A140G1S3	A0A140G1S3;A0A1S4A401;B2Y4U1;Q9GGH7	A0A140G1S3_TOBAC	rbcL	Ribulose bisphosphate carboxylase large chain	0	MSGGDHIHSGTVVGK	MSGGDHIHSGTVVGK	3	MSGGDHIHSGTVVGK3	23258.5	25087.6	25177.9
A0A140G1S3	A0A140G1S3;A0A1S4A401;B2Y4U1;Q9GGH7	A0A140G1S3_TOBAC	rbcL	Ribulose bisphosphate carboxylase large chain	0	MSGGDHIHSGTVVGK	MSGGDHIHSGTVVGK	4	MSGGDHIHSGTVVGK4	2165.83	2254.57	2304.97
A0A140G1S3	A0A140G1S3;B2Y4U1;Q9GGH7	A0A140G1S3_TOBAC	rbcL	Ribulose bisphosphate carboxylase large chain	1	NHGIHFR	NHGIHFR	2	NHGIHFR2	14613.8	15330.3	13891.7
A0A140G1S3	A0A140G1S3;A0A649UKV8;A0A6M4B4Q7;G8IWG3;A0A0G2SMJ7;A6XHX9;B2Y4U1;B5WXB1;B8Q4A3;D1FQX8;I2E954;Q9GGH7	A0A140G1S3_TOBAC	rbcL	Ribulose bisphosphate carboxylase large chain	0	PLLGCTIK	PLLGC(UniMod:4)TIK	2	PLLGC(UniMod:4)TIK2	1020.76	947.131	882.095
A0A140G1S3	A0A140G1S3;A0A649UKV8;A0A6M4B4Q7;G8IWG3;A0A0G2SMJ7;A6XHX9;B2Y4U1;B5WXB1;B8Q4A3;D1FQX8;I2E954;Q9GGH7	A0A140G1S3_TOBAC	rbcL	Ribulose bisphosphate carboxylase large chain	0	PLLGCTIKPK	PLLGC(UniMod:4)TIKPK	2	PLLGC(UniMod:4)TIKPK2	391.475	460.239	582.147
A0A140G1S3	A0A140G1S3;A0A649UKV8;A0A6M4B4Q7;G8IWG3;A0A0G2SMJ7;A6XHX9;B2Y4U1;B5WXB1;B8Q4A3;D1FQX8;I2E954;Q9GGH7	A0A140G1S3_TOBAC	rbcL	Ribulose bisphosphate carboxylase large chain	0	PLLGCTIKPK	PLLGC(UniMod:4)TIKPK	3	PLLGC(UniMod:4)TIKPK3	2620.86	2571.13	3477.77
A0A140G1S3	A0A140G1S3;B2Y4U1;Q9GGH7	A0A140G1S3_TOBAC	rbcL	Ribulose bisphosphate carboxylase large chain	1	QKNHGIHFR	QKNHGIHFR	3	QKNHGIHFR3		44.3151	28.2068
A0A140G1S3	A0A140G1S3;A0A649UKV8;A0A6M4B4Q7;G8IWG3;A0A0D3MD91;A0A0G2SMJ7;A6XHX9;B2Y4U1;B8Q4A3;D1FQX8;I2E954;Q9GGH7	A0A140G1S3_TOBAC	rbcL	Ribulose bisphosphate carboxylase large chain	0	TFQGPPHGIQVER	TFQGPPHGIQVER	2	TFQGPPHGIQVER2	3967.2	4924.85	3868.49
A0A140G1S3	A0A140G1S3;A0A1S4A401	A0A140G1S3_TOBAC	rbcL	Ribulose bisphosphate carboxylase large chain	0	VALEACVK	VALEAC(UniMod:4)VK	2	VALEAC(UniMod:4)VK2	73.8453	91.4786	70.809
A0A140G1S3	A0A140G1S3;A0A1S4A401;A0A6M4B4Q7;B2Y4U1;B5WXB1;I2E954;Q9GGH7	A0A140G1S3_TOBAC	rbcL	Ribulose bisphosphate carboxylase large chain	0	WSPELAAACEVWK	WSPELAAAC(UniMod:4)EVWK	3	WSPELAAAC(UniMod:4)EVWK3	3677.43	5698.79	5508.48
A0A140G1S3	A0A140G1S3;A0A649UKV8;A0A6M4B4Q7;G8IWG3;A0A0G2SMJ7;A6XHX9;B2Y4U1;B5WXB1;B8Q4A3;D1FQX8;I2E954;Q9GGH7	A0A140G1S3_TOBAC	rbcL	Ribulose bisphosphate carboxylase large chain	0	YGRPLLGCTIK	YGRPLLGC(UniMod:4)TIK	2	YGRPLLGC(UniMod:4)TIK2	18.8493	23.0934	16.1154
A0A140G1S3	A0A140G1S3;A0A649UKV8;A0A6M4B4Q7;G8IWG3;A0A0G2SMJ7;A6XHX9;B2Y4U1;B5WXB1;B8Q4A3;D1FQX8;I2E954;Q9GGH7	A0A140G1S3_TOBAC	rbcL	Ribulose bisphosphate carboxylase large chain	0	YGRPLLGCTIK	YGRPLLGC(UniMod:4)TIK	3	YGRPLLGC(UniMod:4)TIK3	1530.41	1694.25	1775.81
A0A140G1S4	A0A140G1S4	A0A140G1S4_TOBAC	accD	Acetyl-coenzyme A carboxylase carboxyl transferase subunit beta	1	ESSNDLEVTQK	ESSNDLEVTQK	2	ESSNDLEVTQK2	8.18571	14.6132	8.67703
A0A140G1S4	A0A140G1S4;A0A649UKN1;A0A6M4B4E1;A0A076LD74	A0A140G1S4_TOBAC	accD	Acetyl-coenzyme A carboxylase carboxyl transferase subunit beta	1	GLFDLIVPR	GLFDLIVPR	2	GLFDLIVPR2	276.211	338.041	312.379
A0A140G1S4	A0A140G1S4	A0A140G1S4_TOBAC	accD	Acetyl-coenzyme A carboxylase carboxyl transferase subunit beta	1	GSDLTIR	GSDLTIR	2	GSDLTIR2	62.3735	88.3964	90.3856
A0A140G1S4	A0A140G1S4;A0A6M4B4E1;A0A076LD74	A0A140G1S4_TOBAC	accD	Acetyl-coenzyme A carboxylase carboxyl transferase subunit beta	1	HLWVQCENCYGLNYK	HLWVQC(UniMod:4)ENC(UniMod:4)YGLNYK	3	HLWVQC(UniMod:4)ENC(UniMod:4)YGLNYK3	38.8114	46.0917	34.927
A0A140G1S4	A0A140G1S4;A6XI53	A0A140G1S4_TOBAC	accD	Acetyl-coenzyme A carboxylase carboxyl transferase subunit beta	1	ISSALYDYQLNK	ISSALYDYQLNK	2	ISSALYDYQLNK2	24.5569	46.0072	48.684
A0A140G1S4	A0A140G1S4;A6XI53	A0A140G1S4_TOBAC	accD	Acetyl-coenzyme A carboxylase carboxyl transferase subunit beta	1	ISSALYDYQLNKK	ISSALYDYQLNKK	3	ISSALYDYQLNKK3	51.3691	56.0727	60.4851
A0A140G1S4	A0A140G1S4	A0A140G1S4_TOBAC	accD	Acetyl-coenzyme A carboxylase carboxyl transferase subunit beta	1	LHAFFPLNQK	LHAFFPLNQK	3	LHAFFPLNQK3	55.8026	56.7778	45.8479
A0A140G1S4	A0A140G1S4;A0A6M4B4E1	A0A140G1S4_TOBAC	accD	Acetyl-coenzyme A carboxylase carboxyl transferase subunit beta	1	MNICEQCGYHLK	MNIC(UniMod:4)EQC(UniMod:4)GYHLK	3	MNIC(UniMod:4)EQC(UniMod:4)GYHLK3	19.2523	32.3802	63.2367
A0A140G1S4	A0A140G1S4;A0A6M4B4E1;A0A076LD74;A6XI53	A0A140G1S4_TOBAC	accD	Acetyl-coenzyme A carboxylase carboxyl transferase subunit beta	1	MQEGSLSLMQMAK	MQEGSLSLMQMAK	2	MQEGSLSLMQMAK2	42.7957	64.1896	50.0026
A0A140G1S4	A0A140G1S4;A0A649UKN1	A0A140G1S4_TOBAC	accD	Acetyl-coenzyme A carboxylase carboxyl transferase subunit beta	1	SVLSELFK	SVLSELFK	2	SVLSELFK2	407.903	489.296	425.862
A0A140G1S4	A0A140G1S4;A0A649UKN1;A0A6M4B4E1;A0A076LD74	A0A140G1S4_TOBAC	accD	Acetyl-coenzyme A carboxylase carboxyl transferase subunit beta	1	VIEQTLNK	VIEQTLNK	2	VIEQTLNK2	82.8744	113.911	101.98
A0A140G1S6	A0A140G1S6;A0A649UKE2	A0A140G1S6_TOBAC	ycf4	Photosystem I assembly protein Ycf4	1	AAELAYFLR	AAELAYFLR	2	AAELAYFLR2	8.75292	27.6562	27.7868
A0A140G1S8	A0A140G1S8	A0A140G1S8_TOBAC	petA	Cytochrome f	1	EKGGYEITITDASDGR	EKGGYEITITDASDGR	3	EKGGYEITITDASDGR3
A0A140G1S8	A0A140G1S8	A0A140G1S8_TOBAC	petA	Cytochrome f	1	GGYEITITDASDGR	GGYEITITDASDGR	2	GGYEITITDASDGR2	11.9329	16.7449	20.8331
A0A140G1S8	A0A140G1S8;A0A649UJE6;A0A6M4B264;G8IWF8	A0A140G1S8_TOBAC	petA	Cytochrome f	1	GQIYPDGSK	GQIYPDGSK	2	GQIYPDGSK2	43.4384	51.8449	64.1166
A0A140G1S8	A0A140G1S8;A0A6M4B264	A0A140G1S8_TOBAC	petA	Cytochrome f	1	NILVIGPVPGQK	NILVIGPVPGQK	2	NILVIGPVPGQK2	158.35	160.107	153.712
A0A140G1S8	A0A140G1S8;A0A649UJE6	A0A140G1S8_TOBAC	petA	Cytochrome f	1	VQLAEMNF	VQLAEMNF	2	VQLAEMNF2	17.2688	17.6914	12.4086
A0A140G1S8	A0A140G1S8;A0A649UJE6;A0A6M4B264;G8IWF8	A0A140G1S8_TOBAC	petA	Cytochrome f	1	YPIYVGGNR	YPIYVGGNR	2	YPIYVGGNR2	95.8057	104.413	76.3128
A0A140G1T2;A0A649UJF2;A0A6M4B2B1;G8IWF5	A0A140G1T2;A0A649UJF2;A0A6M4B2B1;G8IWF5	A0A140G1T2_TOBAC;A0A649UJF2_9LAMI;A0A6M4B2B1_9ROSI;G8IWF5_PINPO	psbF	Cytochrome b559 subunit beta	1	TYPIFTVR	TYPIFTVR	2	TYPIFTVR2	197.333	169.46	203.198
A0A140G1T8	A0A140G1T8	A0A140G1T8_TOBAC	rpl33	Large ribosomal subunit protein bL33c	1	VTVILECTSCVR	VTVILEC(UniMod:4)TSC(UniMod:4)VR	2	VTVILEC(UniMod:4)TSC(UniMod:4)VR2	48.1506	59.5466	82.3397
A0A140G1T8	A0A140G1T8	A0A140G1T8_TOBAC	rpl33	Large ribosomal subunit protein bL33c	1	VTVILECTSCVR	VTVILEC(UniMod:4)TSC(UniMod:4)VR	3	VTVILEC(UniMod:4)TSC(UniMod:4)VR3	19.86	42.0931	29.1092
A0A140G1T9;A0A649UJG7	A0A140G1T9;A0A649UJG7;A0A6M4B270;G8IWE9	A0A140G1T9_TOBAC;A0A649UJG7_9LAMI	rps18	Small ribosomal subunit protein bS18c	1	FISEQGK	FISEQGK	2	FISEQGK2	161.01	181.252	221.16
A0A140G1T9;A0A649UJG7	A0A140G1T9;A0A649UJG7	A0A140G1T9_TOBAC;A0A649UJG7_9LAMI	rps18	Small ribosomal subunit protein bS18c	1	ILSLLPFLNNEK	ILSLLPFLNNEK	2	ILSLLPFLNNEK2	355.441	454.423	454.327
A0A140G1T9;A0A649UJG7	A0A140G1T9;A0A649UJG7	A0A140G1T9_TOBAC;A0A649UJG7_9LAMI	rps18	Small ribosomal subunit protein bS18c	1	ILSLLPFLNNEK	ILSLLPFLNNEK	3	ILSLLPFLNNEK3	14.0301	25.9036	18.4628
A0A140G1T9;A0A649UJG7	A0A140G1T9;A0A649UJG7;A0A6M4B270;G8IWE9	A0A140G1T9_TOBAC;A0A649UJG7_9LAMI	rps18	Small ribosomal subunit protein bS18c	1	NMSLISR	NMSLISR	2	NMSLISR2	205.953	250.777	239.282
A0A140G1U0	A0A140G1U0;A0A649UJF9;A0A6M4B269;G8IWE8	A0A140G1U0_TOBAC	rpl20	50S ribosomal protein L20	1	ALVSAHR	ALVSAHR	2	ALVSAHR2	50.8162	38.7027	64.527
A0A140G1U0	A0A140G1U0	A0A140G1U0_TOBAC	rpl20	50S ribosomal protein L20	1	GVSYSYSR	GVSYSYSR	2	GVSYSYSR2	67.9213	66.3913	80.0337
A0A140G1U0	A0A140G1U0;A0A649UJF9;A0A6M4B269	A0A140G1U0_TOBAC	rpl20	50S ribosomal protein L20	1	LFASSFR	LFASSFR	2	LFASSFR2	548.073	560.109	689.016
A0A140G1U0	A0A140G1U0;A0A649UJF9	A0A140G1U0_TOBAC	rpl20	50S ribosomal protein L20	1	LIHDLYK	LIHDLYK	2	LIHDLYK2	43.4553	38.4914	39.6952
A0A140G1U0	A0A140G1U0;A0A649UJF9	A0A140G1U0_TOBAC	rpl20	50S ribosomal protein L20	1	LIHDLYK	LIHDLYK	3	LIHDLYK3	156.173	172.267	148.85
A0A140G1U0	A0A140G1U0	A0A140G1U0_TOBAC	rpl20	50S ribosomal protein L20	1	NCLYMISNEIIK	NC(UniMod:4)LYMISNEIIK	2	NC(UniMod:4)LYMISNEIIK2	86.7535	86.1545	98.2527
A0A140G1U0	A0A140G1U0	A0A140G1U0_TOBAC	rpl20	50S ribosomal protein L20	1	NCLYMISNEIIK	NC(UniMod:4)LYMISNEIIK	3	NC(UniMod:4)LYMISNEIIK3	60.0939	72.3021	55.1551
A0A140G1U2	A0A140G1U2;A0A649UKD9;A0A6M4B2C3	A0A140G1U2_TOBAC	clpP	ATP-dependent Clp protease proteolytic subunit	1	LAFPHAR	LAFPHAR	2	LAFPHAR2	172.25	190.736	157.698
A0A140G1U2	A0A140G1U2;A0A649UKD9;A0A6M4B2C3	A0A140G1U2_TOBAC	clpP	ATP-dependent Clp protease proteolytic subunit	1	PLWVVSEDMER	PLWVVSEDMER	2	PLWVVSEDMER2	41.8157	40.0274	38.1945
A0A140G1U2	A0A140G1U2	A0A140G1U2_TOBAC	clpP	ATP-dependent Clp protease proteolytic subunit	1	SPGEEDASWVDVYNR	SPGEEDASWVDVYNR	3	SPGEEDASWVDVYNR3	40.7143	44.3104	46.8541
A0A140G1U2	A0A140G1U2;A0A649UKD9;A0A6M4B2C3	A0A140G1U2_TOBAC	clpP	ATP-dependent Clp protease proteolytic subunit	1	TGKPLWVVSEDMER	TGKPLWVVSEDMER	3	TGKPLWVVSEDMER3	257.851	352.201	291.83
A0A140G1U3;A0A649UJG3;A0A6M4B2B0	A0A140G1U3;A0A649UJG3;A0A6M4B2B0	A0A140G1U3_TOBAC;A0A649UJG3_9LAMI;A0A6M4B2B0_9ROSI	psbB	Photosystem II CP47 reaction center protein	1	AGSMDNGDGIAVGWLGHPIFR	AGSMDNGDGIAVGWLGHPIFR	3	AGSMDNGDGIAVGWLGHPIFR3	23.9373	35.5881	31.136
A0A140G1U3;A0A649UJG3;A0A6M4B2B0	A0A140G1U3;A0A649UJG3;A0A6M4B2B0;G8IWG7	A0A140G1U3_TOBAC;A0A649UJG3_9LAMI;A0A6M4B2B0_9ROSI	psbB	Photosystem II CP47 reaction center protein	1	AQLGEIFELDR	AQLGEIFELDR	2	AQLGEIFELDR2	60.3671	55.8973	69.4273
A0A140G1U3;A0A649UJG3;A0A6M4B2B0	A0A140G1U3;A0A649UJG3;A0A6M4B2B0;G8IWG7	A0A140G1U3_TOBAC;A0A649UJG3_9LAMI;A0A6M4B2B0_9ROSI	psbB	Photosystem II CP47 reaction center protein	1	LAFYDYIGNNPAK	LAFYDYIGNNPAK	2	LAFYDYIGNNPAK2	133.68	133.5	140.113
A0A140G1U3;A0A649UJG3;A0A6M4B2B0	A0A140G1U3;A0A649UJG3;A0A6M4B2B0	A0A140G1U3_TOBAC;A0A649UJG3_9LAMI;A0A6M4B2B0_9ROSI	psbB	Photosystem II CP47 reaction center protein	1	MPTFFETFPVVLVDGDGIVR	MPTFFETFPVVLVDGDGIVR	3	MPTFFETFPVVLVDGDGIVR3	13.5721	17.8475	16.6403
A0A140G1U3;A0A649UJG3;A0A6M4B2B0	A0A140G1U3;A0A649UJG3;A0A6M4B2B0;G8IWG7	A0A140G1U3_TOBAC;A0A649UJG3_9LAMI;A0A6M4B2B0_9ROSI	psbB	Photosystem II CP47 reaction center protein	1	QGMFVIPFMTR	QGMFVIPFMTR	2	QGMFVIPFMTR2	24.5851	22.4632	21.2757
A0A140G1U3;A0A649UJG3;A0A6M4B2B0	A0A140G1U3;A0A649UJG3;A0A6M4B2B0;G8IWG7	A0A140G1U3_TOBAC;A0A649UJG3_9LAMI;A0A6M4B2B0_9ROSI	psbB	Photosystem II CP47 reaction center protein	1	RAQLGEIFELDR	RAQLGEIFELDR	3	RAQLGEIFELDR3	56.3691	60.5068	90.978
A0A140G1U3;A0A649UJG3;A0A6M4B2B0	A0A140G1U3;A0A649UJG3;A0A6M4B2B0;G8IWG7	A0A140G1U3_TOBAC;A0A649UJG3_9LAMI;A0A6M4B2B0_9ROSI	psbB	Photosystem II CP47 reaction center protein	1	VHTVVLNDPGR	VHTVVLNDPGR	3	VHTVVLNDPGR3	55.9187	62.1702	88.4856
A0A140G1U3;A0A649UJG3;A0A6M4B2B0	A0A140G1U3;A0A649UJG3;A0A6M4B2B0	A0A140G1U3_TOBAC;A0A649UJG3_9LAMI;A0A6M4B2B0_9ROSI	psbB	Photosystem II CP47 reaction center protein	1	YQWDQGYFQQEIYR	YQWDQGYFQQEIYR	3	YQWDQGYFQQEIYR3	30.9965	35.6485	44.3572
A0A140G1U9	A0A140G1U9	A0A140G1U9_TOBAC	rpoA	DNA-directed RNA polymerase subunit alpha	1	YFVIDLAK	YFVIDLAK	2	YFVIDLAK2	8.0909		21.2583
A0A140G1V0	A0A140G1V0	A0A140G1V0_TOBAC	rps11	Small ribosomal subunit protein uS11c	1	GTPFAAQTAAANAIR	GTPFAAQTAAANAIR	2	GTPFAAQTAAANAIR2	103.759	96.0855	103.945
A0A140G1V0	A0A140G1V0	A0A140G1V0_TOBAC	rps11	Small ribosomal subunit protein uS11c	1	GTPFAAQTAAANAIR	GTPFAAQTAAANAIR	3	GTPFAAQTAAANAIR3	37.4032	50.7359	51.9566
A0A140G1V0	A0A140G1V0;A0A649UJG8;A0A6M4B2I2	A0A140G1V0_TOBAC	rps11	Small ribosomal subunit protein uS11c	1	GVIHVQASFNNTIVTVTDVR	GVIHVQASFNNTIVTVTDVR	3	GVIHVQASFNNTIVTVTDVR3	29.5438	24.9127	28.8803
A0A140G1V0	A0A140G1V0;A0A649UJG8	A0A140G1V0_TOBAC	rps11	Small ribosomal subunit protein uS11c	1	RSGILLTFVR	RSGILLTFVR	3	RSGILLTFVR3		15.8206	30.7767
A0A140G1V0	A0A140G1V0;A0A649UJG8	A0A140G1V0_TOBAC	rps11	Small ribosomal subunit protein uS11c	1	SGILLTFVR	SGILLTFVR	2	SGILLTFVR2	458.753	486.158	619.329
A0A140G1V0	A0A140G1V0;A0A6M4B2I2	A0A140G1V0_TOBAC	rps11	Small ribosomal subunit protein uS11c	1	TVVDQGMQR	TVVDQGMQR	2	TVVDQGMQR2	120.358	169.491	172.039
A0A140G1V0	A0A140G1V0;A0A649UJG8	A0A140G1V0_TOBAC	rps11	Small ribosomal subunit protein uS11c	1	VVSWSSAGTSGFK	VVSWSSAGTSGFK	2	VVSWSSAGTSGFK2	146.923	174.157	192.237
A0A140G1V1;A0A649UJI6	A0A140G1V1;A0A649UJI6	A0A140G1V1_TOBAC;A0A649UJI6_9LAMI	rpl36	Ribosomal protein	1	IIVICSNPR	IIVIC(UniMod:4)SNPR	2	IIVIC(UniMod:4)SNPR2	117.612	153.928	183.447
A0A140G1V2	A0A140G1V2;A0A649UJH3	A0A140G1V2_TOBAC	rps8	Small ribosomal subunit protein uS8c	1	DTIAEIITSIR	DTIAEIITSIR	2	DTIAEIITSIR2	56.4272	71.6118	78.5774
A0A140G1V2	A0A140G1V2;A0A649UJH3;A0A6M4B2C1	A0A140G1V2_TOBAC	rps8	Small ribosomal subunit protein uS8c	1	EGFIENVR	EGFIENVR	2	EGFIENVR2	231.787	258.57	285.045
A0A140G1V2	A0A140G1V2;A0A649UJH3	A0A140G1V2_TOBAC	rps8	Small ribosomal subunit protein uS8c	1	GRDTIAEIITSIR	GRDTIAEIITSIR	3	GRDTIAEIITSIR3	131.619	188.914	215.71
A0A140G1V2	A0A140G1V2	A0A140G1V2_TOBAC	rps8	Small ribosomal subunit protein uS8c	1	IASTNITENIVQILLR	IASTNITENIVQILLR	3	IASTNITENIVQILLR3	140.046	133.31	147.476
A0A140G1V2	A0A140G1V2;A0A649UJH3;A0A6M4B2C1	A0A140G1V2_TOBAC	rps8	Small ribosomal subunit protein uS8c	1	ILGGMGIVILSTSR	ILGGMGIVILSTSR	2	ILGGMGIVILSTSR2	43.6042	45.4555	52.9992
A0A140G1V2	A0A140G1V2	A0A140G1V2_TOBAC	rps8	Small ribosomal subunit protein uS8c	1	IYSNYQR	IYSNYQR	2	IYSNYQR2	139.409	149.029	151.249
A0A140G1V2	A0A140G1V2	A0A140G1V2_TOBAC	rps8	Small ribosomal subunit protein uS8c	1	YFLVLTLR	YFLVLTLR	2	YFLVLTLR2	127.536	116.09	111.003
A0A140G1V3	A0A140G1V3;A0A6M4B4U0	A0A140G1V3_TOBAC	rpl14	ribosomal protein L14	1	DNGMIIR	DNGMIIR	2	DNGMIIR2	177.241	228.852	235.34
A0A140G1V3	A0A140G1V3	A0A140G1V3_TOBAC	rpl14	ribosomal protein L14	1	EAVPNMPLER	EAVPNMPLER	2	EAVPNMPLER2	264.679	354.141	404.963
A0A140G1V3	A0A140G1V3;A0A6M4B4U0	A0A140G1V3_TOBAC	rpl14	ribosomal protein L14	1	IFGAIAR	IFGAIAR	2	IFGAIAR2	752.959	769.486	785.917
A0A140G1V3	A0A140G1V3;A0A649UJJ8	A0A140G1V3_TOBAC	rpl14	ribosomal protein L14	1	IIGASNR	IIGASNR	2	IIGASNR2	311.785	324.364	406.041
A0A140G1V3	A0A140G1V3;A0A649UJJ8;A0A6M4B4U0;G8IWH8	A0A140G1V3_TOBAC	rpl14	ribosomal protein L14	1	IVSLAPEVL	IVSLAPEVL	2	IVSLAPEVL2	112.048	136.867	98.6596
A0A140G1V3	A0A140G1V3	A0A140G1V3_TOBAC	rpl14	ribosomal protein L14	1	MIQPQTHLNVADNSGAR	MIQPQTHLNVADNSGAR	3	MIQPQTHLNVADNSGAR3	224.526	250.507	267.232
A0A140G1V3	A0A140G1V3;A0A649UJJ8;A0A6M4B4U0	A0A140G1V3_TOBAC	rpl14	ribosomal protein L14	1	RYAHIGDVIVAVIK	RYAHIGDVIVAVIK	3	RYAHIGDVIVAVIK3	15.7004	14.7217	19.1788
A0A140G1V3	A0A140G1V3;A0A649UJJ8;A0A6M4B4U0	A0A140G1V3_TOBAC	rpl14	ribosomal protein L14	1	YAHIGDVIVAVIK	YAHIGDVIVAVIK	2	YAHIGDVIVAVIK2	59.7026	53.7937	62.3874
A0A140G1V3	A0A140G1V3;A0A649UJJ8;A0A6M4B4U0	A0A140G1V3_TOBAC	rpl14	ribosomal protein L14	1	YAHIGDVIVAVIK	YAHIGDVIVAVIK	3	YAHIGDVIVAVIK3	423.688	474.197	527.52
A0A140G1V4	A0A140G1V4	A0A140G1V4_TOBAC	rpl16	ribosomal protein L16	1	GNHISFGK	GNHISFGK	2	GNHISFGK2	5.04243	11.53	6.5532
A0A140G1V4	A0A140G1V4;A0A649UKY2;A0A6M4B4I0	A0A140G1V4_TOBAC	rpl16	ribosomal protein L16	1	GSPEYWVAVVKPGR	GSPEYWVAVVKPGR	3	GSPEYWVAVVKPGR3	46.4888	50.8097	60.4112
A0A140G1V4	A0A140G1V4;A0A649UKY2;A0A6M4B4I0	A0A140G1V4_TOBAC	rpl16	ribosomal protein L16	1	YALQALEPAWITSR	YALQALEPAWITSR	3	YALQALEPAWITSR3	29.1409	27.7355	42.3286
A0A140G1V5	A0A140G1V5	A0A140G1V5_TOBAC	rps3	Small ribosomal subunit protein uS3c	1	AIELTEQADTK	AIELTEQADTK	2	AIELTEQADTK2	36.3178	36.1037	57.7766
A0A140G1V5	A0A140G1V5	A0A140G1V5_TOBAC	rps3	Small ribosomal subunit protein uS3c	1	GIEELQTTLQK	GIEELQTTLQK	2	GIEELQTTLQK2	46.7771	62.8582	81.5838
A0A140G1V5	A0A140G1V5	A0A140G1V5_TOBAC	rps3	Small ribosomal subunit protein uS3c	1	GIQIQIAGR	GIQIQIAGR	2	GIQIQIAGR2	167.277	176.777	208.027
A0A140G1V5	A0A140G1V5;A0A649UKQ8	A0A140G1V5_TOBAC	rps3	Small ribosomal subunit protein uS3c	1	IAKPYGNPNILAEFIAGQLK	IAKPYGNPNILAEFIAGQLK	3	IAKPYGNPNILAEFIAGQLK3	66.7128	71.5085	89.2165
A0A140G1V5	A0A140G1V5;A0A649UKQ8;A0A6M4B7H8	A0A140G1V5_TOBAC	rps3	Small ribosomal subunit protein uS3c	1	IDYCSYTVR	IDYC(UniMod:4)SYTVR	2	IDYC(UniMod:4)SYTVR2	35.496	27.7492	50.7202
A0A140G1V5	A0A140G1V5;A0A649UKQ8;A0A6M4B7H8;G8IWI0	A0A140G1V5_TOBAC	rps3	Small ribosomal subunit protein uS3c	1	INPLGFR	INPLGFR	2	INPLGFR2	408.027	496.953	546.623
A0A140G1V5	A0A140G1V5	A0A140G1V5_TOBAC	rps3	Small ribosomal subunit protein uS3c	1	LGTTQGHHSLWFSQPK	LGTTQGHHSLWFSQPK	3	LGTTQGHHSLWFSQPK3	121.122	307.145	312.199
A0A140G1V5	A0A140G1V5	A0A140G1V5_TOBAC	rps3	Small ribosomal subunit protein uS3c	1	LGTTQGHHSLWFSQPK	LGTTQGHHSLWFSQPK	4	LGTTQGHHSLWFSQPK4	231.342	226.114	243.779
A0A140G1V5	A0A140G1V5	A0A140G1V5_TOBAC	rps3	Small ribosomal subunit protein uS3c	1	LNIAVTR	LNIAVTR	2	LNIAVTR2	104.811	112.706	155.964
A0A140G1V5	A0A140G1V5;A0A649UKQ8	A0A140G1V5_TOBAC	rps3	Small ribosomal subunit protein uS3c	1	PYGNPNILAEFIAGQLK	PYGNPNILAEFIAGQLK	3	PYGNPNILAEFIAGQLK3	21.8147	15.3544	28.2377
A0A140G1V5	A0A140G1V5;A0A649UKQ8;A0A6M4B7H8;G8IWI0	A0A140G1V5_TOBAC	rps3	Small ribosomal subunit protein uS3c	1	TIYGVLGIK	TIYGVLGIK	2	TIYGVLGIK2	464.243	512.298	549.887
A0A140G1V5	A0A140G1V5	A0A140G1V5_TOBAC	rps3	Small ribosomal subunit protein uS3c	1	TSSGVEGIAR	TSSGVEGIAR	2	TSSGVEGIAR2	237.374	247.796	246.443
A0A140G1V5	A0A140G1V5;A0A649UKQ8;G8IWI0	A0A140G1V5_TOBAC	rps3	Small ribosomal subunit protein uS3c	1	VPLQTIR	VPLQTIR	2	VPLQTIR2	401.057	438.521	476.221
A0A140G1V6	A0A140G1V6	A0A140G1V6_TOBAC	rpl22	Large ribosomal subunit protein uL22c	1	ACYPILK	AC(UniMod:4)YPILK	2	AC(UniMod:4)YPILK2	265.23	294.191	310.964
A0A140G1V6	A0A140G1V6	A0A140G1V6_TOBAC	rpl22	Large ribosomal subunit protein uL22c	1	STCHITIVMK	STC(UniMod:4)HITIVMK	3	STC(UniMod:4)HITIVMK3	200.428	249.877	293.946
A0A140G1V7	A0A140G1V7;A0A649UKI1	A0A140G1V7_TOBAC	rps19	ribosomal protein S19	1	ASTIIPTMIGHTIAIHNGK	ASTIIPTMIGHTIAIHNGK	3	ASTIIPTMIGHTIAIHNGK3	25.7745	35.208	24.5566
A0A140G1V7	A0A140G1V7;A0A649UKI1	A0A140G1V7_TOBAC	rps19	ribosomal protein S19	1	ASTIIPTMIGHTIAIHNGK	ASTIIPTMIGHTIAIHNGK	4	ASTIIPTMIGHTIAIHNGK4	448.579	448.339	386.392
A0A140G1V7	A0A140G1V7	A0A140G1V7_TOBAC	rps19	ribosomal protein S19	1	EHLPIYITDSMVGHK	EHLPIYITDSMVGHK	3	EHLPIYITDSMVGHK3	15.1537	27.7017	27.2813
A0A140G1V7	A0A140G1V7	A0A140G1V7_TOBAC	rps19	ribosomal protein S19	1	EHLPIYITDSMVGHK	EHLPIYITDSMVGHK	4	EHLPIYITDSMVGHK4	14.5964	28.1636	32.166
A0A140G1V7	A0A140G1V7;A0A649UKI1	A0A140G1V7_TOBAC	rps19	ribosomal protein S19	1	EIIVTWSR	EIIVTWSR	2	EIIVTWSR2	315.295	334.457	297.917
A0A140G1V7	A0A140G1V7	A0A140G1V7_TOBAC	rps19	ribosomal protein S19	1	LGEFAPTLNFR	LGEFAPTLNFR	2	LGEFAPTLNFR2	163.225	185.386	178.94
A0A140G1W2	A0A140G1W2	A0A140G1W2_TOBAC	rps7	Ribosomal protein S7	1	GVTPDITVK	GVTPDITVK	2	GVTPDITVK2	364.134	401.216	440.424
A0A140G1W2	A0A140G1W2;A0A649UJJ5;A0A6M4B2D4	A0A140G1W2_TOBAC	rps7	Ribosomal protein S7	1	LSSELVDAAK	LSSELVDAAK	2	LSSELVDAAK2	105.543	131.411	130.202
A0A140G1W2	A0A140G1W2;A0A649UJJ5	A0A140G1W2_TOBAC	rps7	Ribosomal protein S7	1	RVGGSTHQVPIEIGSTQGK	RVGGSTHQVPIEIGSTQGK	3	RVGGSTHQVPIEIGSTQGK3	20.7228	18.6051	19.2858
A0A140G1W2	A0A140G1W2;A0A649UJJ5	A0A140G1W2_TOBAC	rps7	Ribosomal protein S7	1	RVGGSTHQVPIEIGSTQGK	RVGGSTHQVPIEIGSTQGK	4	RVGGSTHQVPIEIGSTQGK4	34.3707	44.399	48.4344
A0A140G1W2	A0A140G1W2;A0A6M4B2D4	A0A140G1W2_TOBAC	rps7	Ribosomal protein S7	1	TETNPLSVLR	TETNPLSVLR	2	TETNPLSVLR2	187.054	204.87	260.381
A0A140G1W2	A0A140G1W2;A0A649UJJ5	A0A140G1W2_TOBAC	rps7	Ribosomal protein S7	1	VGGSTHQVPIEIGSTQGK	VGGSTHQVPIEIGSTQGK	3	VGGSTHQVPIEIGSTQGK3	69.2297	68.8972	84.1586
A0A140G1W2	A0A140G1W2;A0A649UJJ5	A0A140G1W2_TOBAC	rps7	Ribosomal protein S7	1	WLLAASR	WLLAASR	2	WLLAASR2	230.686	291.852	339.919
A0A140G1X0;A0A649UJJ9;A0A6M4B297	A0A140G1X0;A0A649UJJ9;A0A6M4B297	A0A140G1X0_TOBAC;A0A649UJJ9_9LAMI;A0A6M4B297_9ROSI	psaC	Photosystem I iron-sulfur center	1	ACPTDVLEMIPWDGCK	AC(UniMod:4)PTDVLEMIPWDGC(UniMod:4)K	3	AC(UniMod:4)PTDVLEMIPWDGC(UniMod:4)K3	17.6936	38.8986	45.0687
A0A140G1X0;A0A649UJJ9;A0A6M4B297	A0A140G1X0;A0A649UJJ9;A0A6M4B297;G8IWJ7	A0A140G1X0_TOBAC;A0A649UJJ9_9LAMI;A0A6M4B297_9ROSI	psaC	Photosystem I iron-sulfur center	1	IYDTCIGCTQCVR	IYDTC(UniMod:4)IGC(UniMod:4)TQC(UniMod:4)VR	3	IYDTC(UniMod:4)IGC(UniMod:4)TQC(UniMod:4)VR3	58.8501	39.6322	57.1388
A0A140G1X0;A0A649UJJ9;A0A6M4B297	A0A140G1X0;A0A649UJJ9;A0A6M4B297;G8IWJ7	A0A140G1X0_TOBAC;A0A649UJJ9_9LAMI;A0A6M4B297_9ROSI	psaC	Photosystem I iron-sulfur center	1	QIASAPR	QIASAPR	2	QIASAPR2	313.091	248.882	280.523
A0A140G1X0;A0A649UJJ9;A0A6M4B297	A0A140G1X0;A0A649UJJ9;A0A6M4B297;G8IWJ7	A0A140G1X0_TOBAC;A0A649UJJ9_9LAMI;A0A6M4B297_9ROSI	psaC	Photosystem I iron-sulfur center	1	RCESACPTDFLSVR	RC(UniMod:4)ESAC(UniMod:4)PTDFLSVR	3	RC(UniMod:4)ESAC(UniMod:4)PTDFLSVR3	57.2106	74.6576	84.937
A0A140G1X0;A0A649UJJ9;A0A6M4B297	A0A140G1X0;A0A649UJJ9;A0A6M4B297;G8IWJ7	A0A140G1X0_TOBAC;A0A649UJJ9_9LAMI;A0A6M4B297_9ROSI	psaC	Photosystem I iron-sulfur center	1	VYLWHETTR	VYLWHETTR	2	VYLWHETTR2	52.6471	54.032	59.0348
A0A140G1X0;A0A649UJJ9;A0A6M4B297	A0A140G1X0;A0A649UJJ9;A0A6M4B297;G8IWJ7	A0A140G1X0_TOBAC;A0A649UJJ9_9LAMI;A0A6M4B297_9ROSI	psaC	Photosystem I iron-sulfur center	1	VYLWHETTR	VYLWHETTR	3	VYLWHETTR3	589.509	538.374	569.096
A0A140G1X3;A0A649UKH1;A0A6M4B2F3	A0A140G1X3;A0A649UKH1;A0A6M4B2F3;B2XW99	A0A140G1X3_TOBAC;A0A649UKH1_9LAMI;A0A6M4B2F3_9ROSI	ndhI	NADH-quinone oxidoreductase subunit I	1	HELNYNQIALGR	HELNYNQIALGR	3	HELNYNQIALGR3	27.8346	33.0355	28.0529
A0A140G1X3;A0A649UKH1;A0A6M4B2F3	A0A140G1X3;A0A649UKH1;A0A6M4B2F3;B2XW99	A0A140G1X3_TOBAC;A0A649UKH1_9LAMI;A0A6M4B2F3_9ROSI	ndhI	NADH-quinone oxidoreductase subunit I	1	LPVTIQYPYEK	LPVTIQYPYEK	2	LPVTIQYPYEK2	18.5202	28.77	20.5415
A0A140G1X5	A0A140G1X5	A0A140G1X5_TOBAC	ndhH	NADH-quinone oxidoreductase subunit D	1	ASGIEWDLR	ASGIEWDLR	2	ASGIEWDLR2	32.6412	56.9795	50.6839
A0A140G1X5	A0A140G1X5	A0A140G1X5_TOBAC	ndhH	NADH-quinone oxidoreductase subunit D	1	IGEMTESIK	IGEMTESIK	2	IGEMTESIK2	32.6432	29.0775	18.3996
A0A140G1X5	A0A140G1X5;A0A649UJL8;A0A6M4B4V6	A0A140G1X5_TOBAC	ndhH	NADH-quinone oxidoreductase subunit D	1	NPIFLER	NPIFLER	2	NPIFLER2	45.8133	68.0029	65.9527
A0A140G1X5	A0A140G1X5;A0A649UJL8;A0A6M4B4V6	A0A140G1X5_TOBAC	ndhH	NADH-quinone oxidoreductase subunit D	1	TIIQYLPYVTR	TIIQYLPYVTR	2	TIIQYLPYVTR2	57.6149	59.4035	61.0177
A0A140G1X5	A0A140G1X5	A0A140G1X5_TOBAC	ndhH	NADH-quinone oxidoreductase subunit D	1	VIMLELSR	VIMLELSR	2	VIMLELSR2	75.0193	97.5708	80.5141
A0A140G1X6	A0A140G1X6	A0A140G1X6_TOBAC	rps15	30S ribosomal protein S15	1	ELINQLDIR	ELINQLDIR	2	ELINQLDIR2	52.8015	59.5849	48.8082
A0A140G1X6	A0A140G1X6	A0A140G1X6_TOBAC	rps15	30S ribosomal protein S15	1	GSVEFQVFNFTNK	GSVEFQVFNFTNK	3	GSVEFQVFNFTNK3	9.39381	17.7888	21.9112
A0A140G1X6	A0A140G1X6;A0A649UL01	A0A140G1X6_TOBAC	rps15	30S ribosomal protein S15	1	LLAYLSK	LLAYLSK	2	LLAYLSK2	211.982	202.336	234.913
A0A140G1X6	A0A140G1X6	A0A140G1X6_TOBAC	rps15	30S ribosomal protein S15	1	NSVISVISQEEK	NSVISVISQEEK	2	NSVISVISQEEK2	9.43599	27.1197	22.9886
A0A140G1X6	A0A140G1X6	A0A140G1X6_TOBAC	rps15	30S ribosomal protein S15	1	RGSVEFQVFNFTNK	RGSVEFQVFNFTNK	3	RGSVEFQVFNFTNK3	13.0484	18.8341	13.8838
A0A140G1X6	A0A140G1X6	A0A140G1X6_TOBAC	rps15	30S ribosomal protein S15	1	YKELINQLDIR	YKELINQLDIR	3	YKELINQLDIR3	79.5724	52.9187	40.5378
A0A140G1Y3;A0A649UJL5	A0A140G1Y3;A0A649UJL5	A0A140G1Y3_TOBAC;A0A649UJL5_9LAMI	rpl23	Large ribosomal subunit protein uL23cz/uL23cy	1	MGPIMGHTMHYR	MGPIMGHTMHYR	4	MGPIMGHTMHYR4	14.2272	16.5095	28.6001
A0A140G1Y3;A0A649UJL5	A0A140G1Y3;A0A649UJL5;A0A6M4B2J2	A0A140G1Y3_TOBAC;A0A649UJL5_9LAMI	rpl23	Large ribosomal subunit protein uL23cz/uL23cy	1	MIITLQPGYSIPPLR	MIITLQPGYSIPPLR	3	MIITLQPGYSIPPLR3	17.9461	34.1847	30.7
A0A140G1Y3;A0A649UJL5	A0A140G1Y3;A0A649UJL5;A0A6M4B2J2	A0A140G1Y3_TOBAC;A0A649UJL5_9LAMI	rpl23	Large ribosomal subunit protein uL23cz/uL23cy	1	YAVFTDK	YAVFTDK	2	YAVFTDK2	166.278	200.292	203.898
A0A140G1Y4	A0A140G1Y4;Q5MA56;A0A649UKH9	A0A140G1Y4_TOBAC	rpl2	ribosomal protein L2	0	GAIIGDTIVSGTEVPIK	GAIIGDTIVSGTEVPIK	3	GAIIGDTIVSGTEVPIK3	22.3233	21.8393	19.7188
A0A140G1Y4	A0A140G1Y4;A0A649UKH9;A0A6M4B289	A0A140G1Y4_TOBAC	rpl2	ribosomal protein L2	1	GVVMNPVDHPHGGGEGR	GVVMNPVDHPHGGGEGR	3	GVVMNPVDHPHGGGEGR3	24.5064	30.9421	39.6652
A0A140G1Y4	A0A140G1Y4;A0A649UKH9;A0A6M4B289	A0A140G1Y4_TOBAC	rpl2	ribosomal protein L2	1	GVVMNPVDHPHGGGEGR	GVVMNPVDHPHGGGEGR	4	GVVMNPVDHPHGGGEGR4	23.7996	44.3659	60.3991
A0A140G1Y4	A0A140G1Y4;Q5MA56;A0A649UKH9;A0A6M4B289	A0A140G1Y4_TOBAC	rpl2	ribosomal protein L2	0	IVTIEYDPNR	IVTIEYDPNR	2	IVTIEYDPNR2	215.509	238.243	313.446
A0A140G1Y4	A0A140G1Y4;A0A649UKH9	A0A140G1Y4_TOBAC	rpl2	ribosomal protein L2	1	KPTTPWGYPALGR	KPTTPWGYPALGR	3	KPTTPWGYPALGR3	39.9163	45.2759	50.9327
A0A140G1Y4	A0A140G1Y4;A0A649UKH9;A0A6M4B289;G8IWI3	A0A140G1Y4_TOBAC	rpl2	ribosomal protein L2	1	LPSGEVR	LPSGEVR	2	LPSGEVR2	133.739	177.592	196.606
A0A140G1Y4	A0A140G1Y4;Q5MA56;A0A649UKH9;A0A6M4B289	A0A140G1Y4_TOBAC	rpl2	ribosomal protein L2	0	NAYICLIHYGDGEKR	NAYIC(UniMod:4)LIHYGDGEKR	3	NAYIC(UniMod:4)LIHYGDGEKR3	40.4173	58.6542	65.8602
A0A140G1Y4	A0A140G1Y4;Q5MA56;A0A649UKH9;A0A6M4B289	A0A140G1Y4_TOBAC	rpl2	ribosomal protein L2	0	NAYICLIHYGDGEKR	NAYIC(UniMod:4)LIHYGDGEKR	4	NAYIC(UniMod:4)LIHYGDGEKR4	19.3548	22.9007	22.7107
A0A140G1Y4	A0A140G1Y4;A0A6M4B289	A0A140G1Y4_TOBAC	rpl2	ribosomal protein L2	1	YSDNLILR	YSDNLILR	2	YSDNLILR2	80.5742	97.2962	107.559
A0A140G1Y5;A0A6M4B2Y8	A0A140G1Y5;A0A649UKK2;A0A6M4B2Y8	A0A140G1Y5_TOBAC;A0A6M4B2Y8_9ROSI	rps12	ribosomal protein S12	1	GTLDAVGVK	GTLDAVGVK	2	GTLDAVGVK2	157.224	196.465	238.645
A0A140G1Y5;A0A6M4B2Y8	A0A140G1Y5;A0A649UKK2;A0A6M4B2Y8;G8IWE7	A0A140G1Y5_TOBAC;A0A6M4B2Y8_9ROSI	rps12	ribosomal protein S12	1	VKDLPGVR	VKDLPGVR	2	VKDLPGVR2	19.5131	19.0662	33.0028
A0A140G1Y5;A0A6M4B2Y8	A0A140G1Y5;A0A649UKK2;A0A6M4B2Y8;G8IWE7	A0A140G1Y5_TOBAC;A0A6M4B2Y8_9ROSI	rps12	ribosomal protein S12	1	VYTITPK	VYTITPK	2	VYTITPK2	123.233	214.24	263.355
A0A1P8SF01;A0A1S3ZSE5	A0A1S3ZSE5;A0A1P8SF01	A0A1P8SF01_NICBE;A0A1S3ZSE5_TOBAC	LOC107789865;RLK1	non-specific serine/threonine protein kinase (Fragment)	0	NQLSGEIPAR	NQLSGEIPAR	2	NQLSGEIPAR2	5.09727	9.53501	14.0368
A0A1Q1N6K4;A0A1S3XH97;A0A1S3Z2H3;A0A1S4C0R7	A0A1S3XH97;A0A1S3Z2H3;A0A1S4C0R7;A0A1S4D3D3;A0A1Q1N6K4	A0A1Q1N6K4_NICBE;A0A1S3XH97_TOBAC;A0A1S3Z2H3_TOBAC;A0A1S4C0R7_TOBAC	LOC107765015;LOC107782292;LOC107813934;SEN4	Xyloglucan endotransglucosylase/hydrolase	0	IIFYVDGTPIR	IIFYVDGTPIR	2	IIFYVDGTPIR2	19.9772		60.822
A0A1Q1N6K4;A0A1S3XH97;A0A1S3Z2H3;A0A1S4C0R7	A0A1S3XH97;A0A1S3Z093;A0A1S3Z2H3;A0A1S4C0R7;A0A1S4D3D3;A0A1Q1N6K4	A0A1Q1N6K4_NICBE;A0A1S3XH97_TOBAC;A0A1S3Z2H3_TOBAC;A0A1S4C0R7_TOBAC	LOC107765015;LOC107782292;LOC107813934;SEN4	Xyloglucan endotransglucosylase/hydrolase	0	ISGSGFQSK	ISGSGFQSK	2	ISGSGFQSK2			33.8331
A0A1Q1N6K4;A0A1S3XH97;A0A1S3Z2H3;A0A1S4C0R7	A0A1S3XH97;A0A1S3Z2H3;A0A1S4C0R7;A0A1S4D3D3;A0A1Q1N6K4	A0A1Q1N6K4_NICBE;A0A1S3XH97_TOBAC;A0A1S3Z2H3_TOBAC;A0A1S4C0R7_TOBAC	LOC107765015;LOC107782292;LOC107813934;SEN4	Xyloglucan endotransglucosylase/hydrolase	0	NEYLFGK	NEYLFGK	2	NEYLFGK2			32.47
A0A1S3WXB3;A0A1S3XP97;A0A1S3Y675;A0A1S4AEE6;A0A1S4B200;A0A1S4B4M2;A0A1S4BFM8;A0A1S4BYC0	A0A1S3Y675;A0A1S4B4M2;A0A1S3WXB3;A0A1S3XP97;A0A1S4AEE6;A0A1S4B200;A0A1S4BFM8;A0A1S4BYC0	A0A1S3WXB3_TOBAC;A0A1S3XP97_TOBAC;A0A1S3Y675_TOBAC;A0A1S4AEE6_TOBAC;A0A1S4B200_TOBAC;A0A1S4B4M2_TOBAC;A0A1S4BFM8_TOBAC;A0A1S4BYC0_TOBAC	LOC107758920;LOC107767321;LOC107772806;LOC107796763;LOC107803698;LOC107804420;LOC107807713;LOC107813082	Transcription factor MYB1R1-like	0	LFLLGLQK	LFLLGLQK	2	LFLLGLQK2	17.3623	8.65418	8.0327
A0A1S3WXC2;A0A1S3WXI0;A0A1S3WXU8;A0A1S4DNF5;A0A1S4DNI9	A0A1S3WXC2;A0A1S3WXI0;A0A1S3WXU8;A0A1S4DNF5;A0A1S4DNI9	A0A1S3WXC2_TOBAC;A0A1S3WXI0_TOBAC;A0A1S3WXU8_TOBAC;A0A1S4DNF5_TOBAC;A0A1S4DNI9_TOBAC	LOC107758981;LOC107831691	protein-serine/threonine phosphatase	0	GSADNITCIVVK	GSADNITC(UniMod:4)IVVK	2	GSADNITC(UniMod:4)IVVK2	18.2746	16.3624	33.1243
A0A1S3WXC2;A0A1S3WXI0;A0A1S3WXU8;A0A1S4DNF5;A0A1S4DNI9	A0A1S3WXC2;A0A1S3WXI0;A0A1S3WXU8;A0A1S4DNF5;A0A1S4DNI9	A0A1S3WXC2_TOBAC;A0A1S3WXI0_TOBAC;A0A1S3WXU8_TOBAC;A0A1S4DNF5_TOBAC;A0A1S4DNI9_TOBAC	LOC107758981;LOC107831691	protein-serine/threonine phosphatase	0	IESAGGVVMWAGTWR	IESAGGVVMWAGTWR	3	IESAGGVVMWAGTWR3	12.4313	21.2337	11.4823
A0A1S3WXC2;A0A1S3WXI0;A0A1S3WXU8;A0A1S4DNF5;A0A1S4DNI9	A0A1S3WXC2;A0A1S3WXI0;A0A1S3WXU8;A0A1S4DNF5;A0A1S4DNI9	A0A1S3WXC2_TOBAC;A0A1S3WXI0_TOBAC;A0A1S3WXU8_TOBAC;A0A1S4DNF5_TOBAC;A0A1S4DNI9_TOBAC	LOC107758981;LOC107831691	protein-serine/threonine phosphatase	0	LSCGYSSFR	LSC(UniMod:4)GYSSFR	2	LSC(UniMod:4)GYSSFR2	6.94765	11.2474	17.5106
A0A1S3WXC2;A0A1S3WXI0;A0A1S3WXU8;A0A1S4DNF5;A0A1S4DNI9	A0A1S3WXC2;A0A1S3WXI0;A0A1S3WXU8;A0A1S4DNF5;A0A1S4DNI9	A0A1S3WXC2_TOBAC;A0A1S3WXI0_TOBAC;A0A1S3WXU8_TOBAC;A0A1S4DNF5_TOBAC;A0A1S4DNI9_TOBAC	LOC107758981;LOC107831691	protein-serine/threonine phosphatase	0	VGGVLAMSR	VGGVLAMSR	2	VGGVLAMSR2	17.7273	29.2207	34.6212
A0A1S3WXF8;A0A1S4CN25	A0A1S3WXF8;A0A1S4CN25	A0A1S3WXF8_TOBAC;A0A1S4CN25_TOBAC	LOC107759007;LOC107820817	Uncharacterized protein LOC107759007	0	QEFGNEMR	QEFGNEMR	2	QEFGNEMR2	14.181	8.1773	5.32068
A0A1S3WXG3;A0A1S3XIH4;A0A1S4ADN3;A0A1S4ADT3;A0A1S4BK90	A0A1S3XIH4;A0A1S3WXG3;A0A1S4ADN3;A0A1S4ADT3;A0A1S4BK90	A0A1S3WXG3_TOBAC;A0A1S3XIH4_TOBAC;A0A1S4ADN3_TOBAC;A0A1S4ADT3_TOBAC;A0A1S4BK90_TOBAC	LOC107759015;LOC107765620;LOC107796521;LOC107809197	NADH--cytochrome b5 reductase 1-like	0	AFGMLAGGSGITPMFQVAR	AFGMLAGGSGITPMFQVAR	3	AFGMLAGGSGITPMFQVAR3	11.9439		15.8793
A0A1S3WXH3;A0A1S4A596	A0A1S3WXH3;A0A1S4A596	A0A1S3WXH3_TOBAC;A0A1S4A596_TOBAC	LOC107759023;LOC107793818	Extensin-2-like	0	GAVVEVTCK	GAVVEVTC(UniMod:4)K	2	GAVVEVTC(UniMod:4)K2	13.3715		45.2589
A0A1S3WXJ7	A0A1S3WXJ7	A0A1S3WXJ7_TOBAC	LOC107759056	Peptidyl-prolyl cis-trans isomerase	1	GGDLGWFPR	GGDLGWFPR	2	GGDLGWFPR2	24.6257	26.389	25.3186
A0A1S3WXM0;A0A1S3Y851;A0A1S3ZI29;A0A1S4AGK6;A0A1S4DH63	A0A1S3WXM0;A0A1S3Y851;A0A1S3ZI29;A0A1S4AGK6;A0A1S4DH63	A0A1S3WXM0_TOBAC;A0A1S3Y851_TOBAC;A0A1S3ZI29_TOBAC;A0A1S4AGK6_TOBAC;A0A1S4DH63_TOBAC	LOC107759022;LOC107773219;LOC107787099;LOC107797386;LOC107829751	Transmembrane 9 superfamily member	0	LVVGDVFR	LVVGDVFR	2	LVVGDVFR2	61.3856	44.9843	71.7909
A0A1S3WXM7;A0A1S4DRG6	A0A1S3WXM7;A0A1S4DRG6	A0A1S3WXM7_TOBAC;A0A1S4DRG6_TOBAC	LOC107759083;LOC107832680	Uncharacterized protein LOC107759083	0	DISWLSVAGVR	DISWLSVAGVR	2	DISWLSVAGVR2	20.3186	29.4588	20.8185
A0A1S3WXP0	A0A1S3WXP0	A0A1S3WXP0_TOBAC	LOC107759094	Serine hydroxymethyltransferase	1	ALAAFSLDGK	ALAAFSLDGK	2	ALAAFSLDGK2	117.764	137.325	137.176
A0A1S3WXP6	A0A1S3WXP6;A0A1S3Y8F0;A0A1S4DBZ0	A0A1S3WXP6_TOBAC	LOC107759039	Methyltransferase	0	ANLGSFAAALK	ANLGSFAAALK	2	ANLGSFAAALK2	44.2611	29.3541	42.8563
A0A1S3WXP6	A0A1S3WXP6;A0A1S3Y8H2;A0A1S4DBZ0	A0A1S3WXP6_TOBAC	LOC107759039	Methyltransferase	0	GIPAYLGVLGTK	GIPAYLGVLGTK	2	GIPAYLGVLGTK2	44.0139	64.5704	81.3115
A0A1S3WXP6	A0A1S3WXP6	A0A1S3WXP6_TOBAC	LOC107759039	Methyltransferase	1	ILRPSGFVIFNDK	ILRPSGFVIFNDK	3	ILRPSGFVIFNDK3			29.3896
A0A1S3WXP6	A0A1S3WXP6	A0A1S3WXP6_TOBAC	LOC107759039	Methyltransferase	1	VSGSGLAPWPAR	VSGSGLAPWPAR	2	VSGSGLAPWPAR2	22.5058	26.0703	45.143
A0A1S3WXW0;A0A1S3X9A4;A0A1S4B1W3	A0A1S3WXW0;A0A1S3X9A4;A0A1S4B1W3	A0A1S3WXW0_TOBAC;A0A1S3X9A4_TOBAC;A0A1S4B1W3_TOBAC	LOC107759088;LOC107762542;LOC107803663	DNA-directed RNA polymerase subunit	0	HGFIVAITGIESVGK	HGFIVAITGIESVGK	3	HGFIVAITGIESVGK3	5.01244	8.36343	6.98574
A0A1S3WXX0	A0A1S3WXX0	A0A1S3WXX0_TOBAC	LOC107759096	BRISC and BRCA1-A complex member 1	1	FAFAGLAK	FAFAGLAK	2	FAFAGLAK2	25.2676	19.6683	18.5997
A0A1S3WXX8;A0A1S3YHZ6;A0A1S4CYR5;A0A1S4D1H7	A0A1S3WXX8;A0A1S3YHZ6;A0A1S4CYR5;A0A1S4D1H7	A0A1S3WXX8_TOBAC;A0A1S3YHZ6_TOBAC;A0A1S4CYR5_TOBAC;A0A1S4D1H7_TOBAC	LOC107759180;LOC107776491;LOC107824081;LOC107824880	E2 ubiquitin-conjugating enzyme	0	VTDNLQR	VTDNLQR	2	VTDNLQR2	89.0842	58.3172	66.8975
A0A1S3WXY4	A0A1S3WXY4	A0A1S3WXY4_TOBAC	LOC107759116	beta-glucosidase	1	FVAGLFEHPFTDR	FVAGLFEHPFTDR	3	FVAGLFEHPFTDR3	91.1931	102.703	94.5638
A0A1S3WXY4	A0A1S3WXY4;A0A1S4CD47	A0A1S3WXY4_TOBAC	LOC107759116	beta-glucosidase	0	GLVITDWEALDR	GLVITDWEALDR	2	GLVITDWEALDR2	28.3849	36.7991	23.2815
A0A1S3WXY4	A0A1S3WXY4;A0A1S4CD47	A0A1S3WXY4_TOBAC	LOC107759116	beta-glucosidase	0	IGVVTALETR	IGVVTALETR	2	IGVVTALETR2	76.998	86.542	86.6326
A0A1S3WXY4	A0A1S3WXY4;A0A1S4CD47	A0A1S3WXY4_TOBAC	LOC107759116	beta-glucosidase	0	ITVGTTILEALR	ITVGTTILEALR	2	ITVGTTILEALR2	66.6383	43.5415	56.4927
A0A1S3WXY4	A0A1S3WXY4;A0A1S4CD47	A0A1S3WXY4_TOBAC	LOC107759116	beta-glucosidase	0	ITVGTTILEALR	ITVGTTILEALR	3	ITVGTTILEALR3	9.71257	6.96972	11.3331
A0A1S3WXY4	A0A1S3WXY4;A0A1S4CD47	A0A1S3WXY4_TOBAC	LOC107759116	beta-glucosidase	0	KPFLPLDR	KPFLPLDR	3	KPFLPLDR3	63.9887	60.9499	55.2157
A0A1S3WXY4	A0A1S3WXY4;A0A1S4CD47	A0A1S3WXY4_TOBAC	LOC107759116	beta-glucosidase	0	LPVTWFK	LPVTWFK	2	LPVTWFK2	103.668	94.9741	97.1154
A0A1S3WXY4	A0A1S3WXY4;A0A1S4CD47	A0A1S3WXY4_TOBAC	LOC107759116	beta-glucosidase	0	NYVMASAK	NYVMASAK	2	NYVMASAK2	37.3062	31.5576	48.7478
A0A1S3WXY4	A0A1S3WXY4;A0A1S4CD47	A0A1S3WXY4_TOBAC	LOC107759116	beta-glucosidase	0	PMVLEPSLLEK	PMVLEPSLLEK	2	PMVLEPSLLEK2	12.3699	6.97136	22.4405
A0A1S3WXY4	A0A1S3WXY4;A0A1S4CD47	A0A1S3WXY4_TOBAC	LOC107759116	beta-glucosidase	0	VPTVTILISGR	VPTVTILISGR	2	VPTVTILISGR2	24.2605	19.3635	19.138
A0A1S3WXY4	A0A1S3WXY4;A0A1S4CD47	A0A1S3WXY4_TOBAC	LOC107759116	beta-glucosidase	0	YLLTEVLK	YLLTEVLK	2	YLLTEVLK2	124.03	84.0673	88.7676
A0A1S3WY30;A0A1S4DFG1	A0A1S3WY30;A0A1S4DFG1	A0A1S3WY30_TOBAC;A0A1S4DFG1_TOBAC	LOC107759156;LOC107829052	Vacuolar-sorting receptor 1-like	0	AGAGAILVADDR	AGAGAILVADDR	2	AGAGAILVADDR2	29.5485	20.9768
A0A1S3WY31;A0A1S3XD09;A0A1S3YXG7;A0A1S4CTD4	A0A1S3WY31;A0A1S3XD09;A0A1S3YXG7;A0A1S4ASD5;A0A1S4CML0;A0A1S4CTD4;A0A1S4CTP0;A0A1S4DLA0	A0A1S3WY31_TOBAC;A0A1S3XD09_TOBAC;A0A1S3YXG7_TOBAC;A0A1S4CTD4_TOBAC	LOC107759229;LOC107763659;LOC107780492;LOC107822355	60S ribosomal protein L35-like	0	AELALLR	AELALLR	2	AELALLR2	255.937	205.984	231.345
A0A1S3WY31;A0A1S3XD09;A0A1S3YXG7;A0A1S4CTD4	A0A1S3WY31;A0A1S3XD09;A0A1S3YXG7;A0A1S4CTD4	A0A1S3WY31_TOBAC;A0A1S3XD09_TOBAC;A0A1S3YXG7_TOBAC;A0A1S4CTD4_TOBAC	LOC107759229;LOC107763659;LOC107780492;LOC107822355	60S ribosomal protein L35-like	0	EMYFPIR	EMYFPIR	2	EMYFPIR2	199.394	172.864	212.797
A0A1S3WY31;A0A1S3XD09;A0A1S3YXG7;A0A1S4CTD4	A0A1S3WY31;A0A1S3XD09;A0A1S3YFW2;A0A1S3YXG7;A0A1S4ASD5;A0A1S4CML0;A0A1S4CTD4;A0A1S4CTP0;A0A1S4DLA0	A0A1S3WY31_TOBAC;A0A1S3XD09_TOBAC;A0A1S3YXG7_TOBAC;A0A1S4CTD4_TOBAC	LOC107759229;LOC107763659;LOC107780492;LOC107822355	60S ribosomal protein L35-like	0	LSIAQVLTVISQK	LSIAQVLTVISQK	2	LSIAQVLTVISQK2	64.0772	35.4797	63.2207
A0A1S3WY31;A0A1S3XD09;A0A1S3YXG7;A0A1S4CTD4	A0A1S3WY31;A0A1S3XD09;A0A1S3YFW2;A0A1S3YXG7;A0A1S4ASD5;A0A1S4CML0;A0A1S4CTD4;A0A1S4CTP0;A0A1S4DLA0	A0A1S3WY31_TOBAC;A0A1S3XD09_TOBAC;A0A1S3YXG7_TOBAC;A0A1S4CTD4_TOBAC	LOC107759229;LOC107763659;LOC107780492;LOC107822355	60S ribosomal protein L35-like	0	LSIAQVLTVISQK	LSIAQVLTVISQK	3	LSIAQVLTVISQK3	31.5527	32.1587	46.5795
A0A1S3WY34;A0A1S4CGJ2	A0A1S3WY34;A0A1S4CGJ2	A0A1S3WY34_TOBAC;A0A1S4CGJ2_TOBAC	LOC107759049;LOC107818565	Probable methionine--tRNA ligase	0	IAVNLFTDDK	IAVNLFTDDK	2	IAVNLFTDDK2		14.3253	12.7494
A0A1S3WY34;A0A1S4CGJ2	A0A1S3WY34;A0A1S4CGJ2	A0A1S3WY34_TOBAC;A0A1S4CGJ2_TOBAC	LOC107759049;LOC107818565	Probable methionine--tRNA ligase	0	WMDYIQIK	WMDYIQIK	2	WMDYIQIK2	35.501	59.4075	39.8132
A0A1S3WY45	A0A1S3WY45	A0A1S3WY45_TOBAC	LOC107759170	Glycine-rich cell wall structural protein-like	1	GGGIGGGAGGGIGK	GGGIGGGAGGGIGK	2	GGGIGGGAGGGIGK2	27.4943	27.3879	32.8451
A0A1S3WY45	A0A1S3WY45;A0A1S3X625;A0A1S4BC76	A0A1S3WY45_TOBAC	LOC107759170	Glycine-rich cell wall structural protein-like	0	GGGIGGGIGK	GGGIGGGIGK	2	GGGIGGGIGK2	93.5701	95.2726	84.5105
A0A1S3WY84;B3VMR4	A0A1S3WY84;B3VMR4	A0A1S3WY84_TOBAC;B3VMR4_NICBE	LOC107759209;NbEH2.2	Bifunctional epoxide hydrolase 2-like	0	HQLVAFADLGYR	HQLVAFADLGYR	3	HQLVAFADLGYR3	25.1858	31.8879	30.6631
A0A1S3WY89;A0A1S4DFT4	A0A1S3WY89;A0A1S4DFT4	A0A1S3WY89_TOBAC;A0A1S4DFT4_TOBAC	LOC107759207;LOC107829156	Malignant T-cell-amplified sequence 1 homolog	0	DGPYMPTLR	DGPYMPTLR	2	DGPYMPTLR2	73.9716	79.0117	65.2054
A0A1S3WY96;A0A1S3XYV3;A0A1S4BYD6;A0A1S4DDW3;A0A1S4DDZ4	A0A1S3WY96;A0A1S3XYV3;A0A1S4BYD6;A0A1S4DDW3;A0A1S4DDZ4	A0A1S3WY96_TOBAC;A0A1S3XYV3_TOBAC;A0A1S4BYD6_TOBAC;A0A1S4DDW3_TOBAC;A0A1S4DDZ4_TOBAC	LOC107759298;LOC107770342;LOC107813197;LOC107828780	Serine/threonine-protein phosphatase	0	SNYLFLGDYVDR	SNYLFLGDYVDR	2	SNYLFLGDYVDR2		13.8316	11.8253
A0A1S3WYA8;A0A1S3XVM3	A0A1S3WYA8;A0A1S3XVM3	A0A1S3WYA8_TOBAC;A0A1S3XVM3_TOBAC	LOC107759119;LOC107769079	20 kDa chaperonin, chloroplastic-like	0	ASDVIAVLS	ASDVIAVLS	2	ASDVIAVLS2	74.1619	57.2015	53.8124
A0A1S3WYA8;A0A1S3XVM3	A0A1S3WYA8;A0A1S3XVM3	A0A1S3WYA8_TOBAC;A0A1S3XVM3_TOBAC	LOC107759119;LOC107769079	20 kDa chaperonin, chloroplastic-like	0	GADGADYVTLR	GADGADYVTLR	2	GADGADYVTLR2	152.457	142.412	128.042
A0A1S3WYA8;A0A1S3XVM3	A0A1S3WYA8;A0A1S3XVM3	A0A1S3WYA8_TOBAC;A0A1S3XVM3_TOBAC	LOC107759119;LOC107769079	20 kDa chaperonin, chloroplastic-like	0	NGTQVLYSK	NGTQVLYSK	2	NGTQVLYSK2	87.0269	58.5605	68.1211
A0A1S3WYA8;A0A1S3XVM3	A0A1S3WYA8;A0A1S3XVM3	A0A1S3WYA8_TOBAC;A0A1S3XVM3_TOBAC	LOC107759119;LOC107769079	20 kDa chaperonin, chloroplastic-like	0	PQGGEIVAVGEGR	PQGGEIVAVGEGR	2	PQGGEIVAVGEGR2	16.7957	6.66488	16.8492
A0A1S3WYA8;A0A1S3XVM3	A0A1S3WYA8;A0A1S3XVM3	A0A1S3WYA8_TOBAC;A0A1S3XVM3_TOBAC	LOC107759119;LOC107769079	20 kDa chaperonin, chloroplastic-like	0	SLSVSPGNTVLYSK	SLSVSPGNTVLYSK	2	SLSVSPGNTVLYSK2	736.793	769.057	732.262
A0A1S3WYA8;A0A1S3XVM3	A0A1S3WYA8;A0A1S3XVM3	A0A1S3WYA8_TOBAC;A0A1S3XVM3_TOBAC	LOC107759119;LOC107769079	20 kDa chaperonin, chloroplastic-like	0	SVGGILLPTSAQSK	SVGGILLPTSAQSK	2	SVGGILLPTSAQSK2	159.314	137.537	133.746
A0A1S3WYA8;A0A1S3XVM3	A0A1S3WYA8;A0A1S3XVM3	A0A1S3WYA8_TOBAC;A0A1S3XVM3_TOBAC	LOC107759119;LOC107769079	20 kDa chaperonin, chloroplastic-like	0	TAGGLFLSEAAK	TAGGLFLSEAAK	2	TAGGLFLSEAAK2	1163.51	1300.05	1121.63
A0A1S3WYA8;A0A1S3XVM3	A0A1S3WYA8;A0A1S3XVM3	A0A1S3WYA8_TOBAC;A0A1S3XVM3_TOBAC	LOC107759119;LOC107769079	20 kDa chaperonin, chloroplastic-like	0	TKVEISVK	TKVEISVK	2	TKVEISVK2	68.0856	59.8924	59.4231
A0A1S3WYA8;A0A1S3XVM3	A0A1S3WYA8;A0A1S3XVM3	A0A1S3WYA8_TOBAC;A0A1S3XVM3_TOBAC	LOC107759119;LOC107769079	20 kDa chaperonin, chloroplastic-like	0	TKVEISVK	TKVEISVK	3	TKVEISVK3	194.644	194.881	192.405
A0A1S3WYA8;A0A1S3XVM3	A0A1S3WYA8;A0A1S3XVM3	A0A1S3WYA8_TOBAC;A0A1S3XVM3_TOBAC	LOC107759119;LOC107769079	20 kDa chaperonin, chloroplastic-like	0	VAEVEEK	VAEVEEK	2	VAEVEEK2	153.293	207.478	174.226
A0A1S3WYA8;A0A1S3XVM3	A0A1S3WYA8;A0A1S3XVM3	A0A1S3WYA8_TOBAC;A0A1S3XVM3_TOBAC	LOC107759119;LOC107769079	20 kDa chaperonin, chloroplastic-like	0	YAGNDFK	YAGNDFK	2	YAGNDFK2	360.845	373.754	365.927
A0A1S3WYA8;A0A1S3XVM3	A0A1S3WYA8;A0A1S3XVM3	A0A1S3WYA8_TOBAC;A0A1S3XVM3_TOBAC	LOC107759119;LOC107769079	20 kDa chaperonin, chloroplastic-like	0	YAGTEVLFDGSTHLILK	YAGTEVLFDGSTHLILK	3	YAGTEVLFDGSTHLILK3	214.46	281.864	254.351
A0A1S3WYA8;A0A1S3XVM3	A0A1S3WYA8;A0A1S3XVM3	A0A1S3WYA8_TOBAC;A0A1S3XVM3_TOBAC	LOC107759119;LOC107769079	20 kDa chaperonin, chloroplastic-like	0	YTSVKPLGDR	YTSVKPLGDR	2	YTSVKPLGDR2	6.79975	13.6223	12.9122
A0A1S3WYA8;A0A1S3XVM3	A0A1S3WYA8;A0A1S3XVM3	A0A1S3WYA8_TOBAC;A0A1S3XVM3_TOBAC	LOC107759119;LOC107769079	20 kDa chaperonin, chloroplastic-like	0	YTSVKPLGDR	YTSVKPLGDR	3	YTSVKPLGDR3	190.088	166.94	189.475
A0A1S3WYB5;A0A1S3WYI1;A0A1S3WYT0	A0A1S3WYB5;A0A1S3WYI1;A0A1S3WYT0	A0A1S3WYB5_TOBAC;A0A1S3WYI1_TOBAC;A0A1S3WYT0_TOBAC	LOC107759320	tRNA (guanine-N(7)-)-methyltransferase non-catalytic subunit	1	VSAVAVSNDGR	VSAVAVSNDGR	2	VSAVAVSNDGR2	10.4083	7.42625	4.10397
A0A1S3WYB5;A0A1S3WYI1;A0A1S3WYT0	A0A1S3WYB5;A0A1S3WYI1;A0A1S3WYT0	A0A1S3WYB5_TOBAC;A0A1S3WYI1_TOBAC;A0A1S3WYT0_TOBAC	LOC107759320	tRNA (guanine-N(7)-)-methyltransferase non-catalytic subunit	1	YLLSGGGDSTVR	YLLSGGGDSTVR	2	YLLSGGGDSTVR2		17.8654	22.9982
A0A1S3WYC1;A0A1S3YK19;A0A1S4DL97	A0A1S3WYC1;A0A1S3YK19;A0A1S4DL97	A0A1S3WYC1_TOBAC;A0A1S3YK19_TOBAC;A0A1S4DL97_TOBAC	LOC107759249;LOC107776946;LOC107830969	fumarate hydratase	0	AAEILGHK	AAEILGHK	2	AAEILGHK2	8.06277	19.6221	18.2456
A0A1S3WYC1;A0A1S3YK19;A0A1S4DL97	A0A1S3WYC1;A0A1S3YK19;A0A1S4DL97	A0A1S3WYC1_TOBAC;A0A1S3YK19_TOBAC;A0A1S4DL97_TOBAC	LOC107759249;LOC107776946;LOC107830969	fumarate hydratase	0	AIMQAAEEVAEGK	AIMQAAEEVAEGK	2	AIMQAAEEVAEGK2	26.1576	32.7361	42.9628
A0A1S3WYC1;A0A1S3YK19;A0A1S4DL97	A0A1S3WYC1;A0A1S3YK19;A0A1S4DL97	A0A1S3WYC1_TOBAC;A0A1S3YK19_TOBAC;A0A1S4DL97_TOBAC	LOC107759249;LOC107776946;LOC107830969	fumarate hydratase	0	DTFGPILVPSDK	DTFGPILVPSDK	2	DTFGPILVPSDK2	67.5025	86.1066	109.525
A0A1S3WYC1;A0A1S3YK19;A0A1S4DL97	A0A1S3WYC1;A0A1S3YK19;A0A1S4DL97	A0A1S3WYC1_TOBAC;A0A1S3YK19_TOBAC;A0A1S4DL97_TOBAC	LOC107759249;LOC107776946;LOC107830969	fumarate hydratase	0	ERMPEPIIR	ERMPEPIIR	3	ERMPEPIIR3	28.6972	32.7911	41.1931
A0A1S3WYC1;A0A1S3YK19;A0A1S4DL97	A0A1S3WYC1;A0A1S3YK19;A0A1S4DL97	A0A1S3WYC1_TOBAC;A0A1S3YK19_TOBAC;A0A1S4DL97_TOBAC	LOC107759249;LOC107776946;LOC107830969	fumarate hydratase	0	LWGAQTQR	LWGAQTQR	2	LWGAQTQR2	105.493	120.632	155.76
A0A1S3WYC1;A0A1S3YK19;A0A1S4DL97	A0A1S3WYC1;A0A1S3YK19;A0A1S4DL97	A0A1S3WYC1_TOBAC;A0A1S3YK19_TOBAC;A0A1S4DL97_TOBAC	LOC107759249;LOC107776946;LOC107830969	fumarate hydratase	0	MPEPIIR	MPEPIIR	2	MPEPIIR2	186.32	231.793	237.054
A0A1S3WYC1;A0A1S3YK19;A0A1S4DL97	A0A1S3WYC1;A0A1S3YK19;A0A1S4DL97	A0A1S3WYC1_TOBAC;A0A1S3YK19_TOBAC;A0A1S4DL97_TOBAC	LOC107759249;LOC107776946;LOC107830969	fumarate hydratase	0	SLQNFDIGGER	SLQNFDIGGER	2	SLQNFDIGGER2	79.6687	79.3253	92.4136
A0A1S3WYC1;A0A1S3YK19;A0A1S4DL97	A0A1S3WYC1;A0A1S3YK19;A0A1S4DL97	A0A1S3WYC1_TOBAC;A0A1S3YK19_TOBAC;A0A1S4DL97_TOBAC	LOC107759249;LOC107776946;LOC107830969	fumarate hydratase	0	VNMEYGLDR	VNMEYGLDR	2	VNMEYGLDR2	55.8353	55.197	87.0292
A0A1S3WYG1;A0A1S4CRJ1	A0A1S3WYG1;A0A1S4CRJ1	A0A1S3WYG1_TOBAC;A0A1S4CRJ1_TOBAC	LOC107759189;LOC107821754	60S ribosomal protein L22-3-like	0	AGALGDAVTVTR	AGALGDAVTVTR	2	AGALGDAVTVTR2	76.9147	71.0821	112.038
A0A1S3WYG1;A0A1S4CRJ1	A0A1S3WYG1;A0A1S3YKI9;A0A1S4CRJ1	A0A1S3WYG1_TOBAC;A0A1S4CRJ1_TOBAC	LOC107759189;LOC107821754	60S ribosomal protein L22-3-like	0	IMDIASLEK	IMDIASLEK	2	IMDIASLEK2	59.8648	89.5905	117.338
A0A1S3WYG1;A0A1S4CRJ1	A0A1S3WYG1;A0A1S3YKI9;A0A1S4CRJ1	A0A1S3WYG1_TOBAC;A0A1S4CRJ1_TOBAC	LOC107759189;LOC107821754	60S ribosomal protein L22-3-like	0	ITVTSESTFSK	ITVTSESTFSK	2	ITVTSESTFSK2	28.4574
A0A1S3WYG6;A0A1S3YK10	A0A1S3WYG6;A0A1S3YK10;F8WQS3	A0A1S3WYG6_TOBAC;A0A1S3YK10_TOBAC	LOC107759348;LOC107776943	L-ascorbate peroxidase 1, cytosolic	0	ALLSDPVFR	ALLSDPVFR	2	ALLSDPVFR2	124.539	83.0158	95.3943
A0A1S3WYG6;A0A1S3YK10	A0A1S3WYG6;A0A1S3YK10;F8WQS3	A0A1S3WYG6_TOBAC;A0A1S3YK10_TOBAC	LOC107759348;LOC107776943	L-ascorbate peroxidase 1, cytosolic	0	ALLSDPVFRPLVEK	ALLSDPVFRPLVEK	3	ALLSDPVFRPLVEK3	1040.74	759.409	816.987
A0A1S3WYG6;A0A1S3YK10	A0A1S3WYG6;A0A1S3YK10	A0A1S3WYG6_TOBAC;A0A1S3YK10_TOBAC	LOC107759348;LOC107776943	L-ascorbate peroxidase 1, cytosolic	0	CYPTVSEEYVK	C(UniMod:4)YPTVSEEYVK	2	C(UniMod:4)YPTVSEEYVK2		6.64284
A0A1S3WYG6;A0A1S3YK10	A0A1S3WYG6;A0A1S3YK10;F8WQS3	A0A1S3WYG6_TOBAC;A0A1S3YK10_TOBAC	LOC107759348;LOC107776943	L-ascorbate peroxidase 1, cytosolic	0	EDKTEPPLEGR	EDKTEPPLEGR	3	EDKTEPPLEGR3	31.1251	37.6693	37.2081
A0A1S3WYG6;A0A1S3YK10	Q42941;A0A1S3WYG6;A0A1S3YK10;F8WQS3	A0A1S3WYG6_TOBAC;A0A1S3YK10_TOBAC	LOC107759348;LOC107776943	L-ascorbate peroxidase 1, cytosolic	0	LSELGFAEA	LSELGFAEA	2	LSELGFAEA2	150.773	100.507	116.475
A0A1S3WYG6;A0A1S3YK10	A0A1S3WYG6;A0A1S3YK10;F8WQS3	A0A1S3WYG6_TOBAC;A0A1S3YK10_TOBAC	LOC107759348;LOC107776943	L-ascorbate peroxidase 1, cytosolic	0	TEPPLEGR	TEPPLEGR	2	TEPPLEGR2	200.037	178.124	156.168
A0A1S3WYG6;A0A1S3YK10	A0A1S3WYG6;A0A1S3YK10;F8WQS3	A0A1S3WYG6_TOBAC;A0A1S3YK10_TOBAC	LOC107759348;LOC107776943	L-ascorbate peroxidase 1, cytosolic	0	YAADEDAFFADYAEAHMK	YAADEDAFFADYAEAHMK	3	YAADEDAFFADYAEAHMK3	25.6242	22.0355	7.96337
A0A1S3WYJ3;A0A1S3WYS8;A0A1S3WZV6;A0A1S4ANG8	A0A1S3WYJ3;A0A1S3WYS8;A0A1S3WZV6;A0A1S4ANG8	A0A1S3WYJ3_TOBAC;A0A1S3WYS8_TOBAC;A0A1S3WZV6_TOBAC;A0A1S4ANG8_TOBAC	LOC107759325;LOC107759326;LOC107759605;LOC107799645	Thioredoxin H4-like	0	WKLHFDSLK	WKLHFDSLK	3	WKLHFDSLK3	205.609	226.846	209.268
A0A1S3WYK0;A0A1S4CSE2	A0A1S3WYK0;A0A1S4CSE2	A0A1S3WYK0_TOBAC;A0A1S4CSE2_TOBAC	LOC107759334;LOC107822016	Desumoylating isopeptidase 1-like	0	EFAAIMATGTLR	EFAAIMATGTLR	2	EFAAIMATGTLR2	96.4503	70.6278	69.0649
A0A1S3WYK0;A0A1S4CSE2	A0A1S3WYK0;A0A1S4CSE2	A0A1S3WYK0_TOBAC;A0A1S4CSE2_TOBAC	LOC107759334;LOC107822016	Desumoylating isopeptidase 1-like	0	QLSTTFLGK	QLSTTFLGK	2	QLSTTFLGK2	33.0044	32.3577	23.6564
A0A1S3WYK0;A0A1S4CSE2	A0A1S3WYK0;A0A1S4CSE2	A0A1S3WYK0_TOBAC;A0A1S4CSE2_TOBAC	LOC107759334;LOC107822016	Desumoylating isopeptidase 1-like	0	VVDLGVTHVPK	VVDLGVTHVPK	3	VVDLGVTHVPK3	20.7005	11.7514	27.8083
A0A1S3WYQ5;A0A1S4CB27	A0A1S3WYQ5;A0A1S4CB27	A0A1S3WYQ5_TOBAC;A0A1S4CB27_TOBAC	LOC107759417;LOC107817076	Coatomer subunit delta	0	NSVLEWSVLLIDNSNR	NSVLEWSVLLIDNSNR	3	NSVLEWSVLLIDNSNR3	15.5429	11.1957	28.7512
A0A1S3WYQ5;A0A1S4CB27	A0A1S3WYQ5;A0A1S4CB27	A0A1S3WYQ5_TOBAC;A0A1S4CB27_TOBAC	LOC107759417;LOC107817076	Coatomer subunit delta	0	TQLATETYQVV	TQLATETYQVV	2	TQLATETYQVV2	6.53221	16.1147	17.6778
A0A1S3WYQ5;A0A1S4CB27	A0A1S3WYQ5;A0A1S4CB27	A0A1S3WYQ5_TOBAC;A0A1S4CB27_TOBAC	LOC107759417;LOC107817076	Coatomer subunit delta	0	VVNILPIK	VVNILPIK	2	VVNILPIK2	518.494	512.68	549.889
A0A1S3WYR4;A0A1S4CBZ7	A0A1S3WYR4;A0A1S4CBZ7	A0A1S3WYR4_TOBAC;A0A1S4CBZ7_TOBAC	LOC107759317;LOC107817373	Trafficking protein particle complex subunit 12-like	0	LYTLLDYIR	LYTLLDYIR	2	LYTLLDYIR2	20.0191	18.7351	15.5298
A0A1S3WYR4;A0A1S4CBZ7	A0A1S3WYR4;A0A1S4CBZ7	A0A1S3WYR4_TOBAC;A0A1S4CBZ7_TOBAC	LOC107759317;LOC107817373	Trafficking protein particle complex subunit 12-like	0	WLHAYLPQALGQR	WLHAYLPQALGQR	3	WLHAYLPQALGQR3	20.1432	15.0031	20.9591
A0A1S3WYR5;A0A1S3WYZ3	A0A1S3WYR5;A0A1S3WYZ3;A0A1S3WZ98;A0A1S4CHX2	A0A1S3WYR5_TOBAC;A0A1S3WYZ3_TOBAC	LOC107759431	Extensin-like isoform X2	0	AAGLAMK	AAGLAMK	2	AAGLAMK2	132.566	95.3016	81.7711
A0A1S3WYR5;A0A1S3WYZ3	A0A1S3WYR5;A0A1S3WYZ3;A0A1S3WZ98	A0A1S3WYR5_TOBAC;A0A1S3WYZ3_TOBAC	LOC107759431	Extensin-like isoform X2	1	ADPNYSLTIR	ADPNYSLTIR	2	ADPNYSLTIR2	277.852	199.86	227.401
A0A1S3WYR5;A0A1S3WYZ3	A0A1S3WYR5;A0A1S3WYZ3;A0A1S4CHX2	A0A1S3WYR5_TOBAC;A0A1S3WYZ3_TOBAC	LOC107759431	Extensin-like isoform X2	0	LNLDAWNADK	LNLDAWNADK	2	LNLDAWNADK2	42.3533	20.067	26.1117
A0A1S3WYR5;A0A1S3WYZ3	A0A1S3WYR5;A0A1S3WYZ3;A0A1S4CHX2	A0A1S3WYR5_TOBAC;A0A1S3WYZ3_TOBAC	LOC107759431	Extensin-like isoform X2	0	LNLDAWNADKEHGGVR	LNLDAWNADKEHGGVR	3	LNLDAWNADKEHGGVR3	14.3975	14.5056	15.6798
A0A1S3WYR5;A0A1S3WYZ3	A0A1S3WYR5;A0A1S3WYZ3;A0A1S4CHX2	A0A1S3WYR5_TOBAC;A0A1S3WYZ3_TOBAC	LOC107759431	Extensin-like isoform X2	0	LNLDAWNADKEHGGVR	LNLDAWNADKEHGGVR	4	LNLDAWNADKEHGGVR4	23.29	21.2138	24.7013
A0A1S3WYR5;A0A1S3WYZ3	A0A1S3WYR5;A0A1S3WYZ3;A0A1S3WZ98;A0A1S4CHX2	A0A1S3WYR5_TOBAC;A0A1S3WYZ3_TOBAC	LOC107759431	Extensin-like isoform X2	0	VKDEEGFPSFALVNK	VKDEEGFPSFALVNK	3	VKDEEGFPSFALVNK3	49.2044	55.9622	44.9648
A0A1S3WYR5;A0A1S3WYZ3	A0A1S3WYR5;A0A1S3WYZ3;A0A1S3WZ98;A0A1S4CHX2	A0A1S3WYR5_TOBAC;A0A1S3WYZ3_TOBAC	LOC107759431	Extensin-like isoform X2	0	VVLASSDPSDPFQHWYK	VVLASSDPSDPFQHWYK	3	VVLASSDPSDPFQHWYK3	23.0192	36.638	22.2953
A0A1S3WYW8	A0A1S3WYW8;A0A1S3YDZ8	A0A1S3WYW8_TOBAC	LOC107759406	Intracellular ribonuclease LX-like	0	AYFQAALDFR	AYFQAALDFR	2	AYFQAALDFR2	189.939	88.1858	84.1419
A0A1S3WYW8	A0A1S3WYW8;A0A1S3YDZ8	A0A1S3WYW8_TOBAC	LOC107759406	Intracellular ribonuclease LX-like	0	FWSHEWLK	FWSHEWLK	3	FWSHEWLK3	129.454	40.1627	80.5023
A0A1S3WYW8	A0A1S3WYW8;A0A1S3YDZ8	A0A1S3WYW8_TOBAC	LOC107759406	Intracellular ribonuclease LX-like	0	HGTCSALGER	HGTC(UniMod:4)SALGER	3	HGTC(UniMod:4)SALGER3	53.7565	39.9621	53.771
A0A1S3WYW8	A0A1S3WYW8	A0A1S3WYW8_TOBAC	LOC107759406	Intracellular ribonuclease LX-like	1	ISDLISTMEK	ISDLISTMEK	2	ISDLISTMEK2	96.4379	38.1256	72.4773
A0A1S3WYW8	A0A1S3WYW8	A0A1S3WYW8_TOBAC	LOC107759406	Intracellular ribonuclease LX-like	1	NAGITPR	NAGITPR	2	NAGITPR2	157.103	61.3543	76.8143
A0A1S3WYW8	A0A1S3WYW8;A0A1S3YDZ8	A0A1S3WYW8_TOBAC	LOC107759406	Intracellular ribonuclease LX-like	0	SNLLENLK	SNLLENLK	2	SNLLENLK2	233.883	127.609	151.451
A0A1S3WYW8	A0A1S3WYW8	A0A1S3WYW8_TOBAC	LOC107759406	Intracellular ribonuclease LX-like	1	TATDFIDCPVFPHGR	TATDFIDC(UniMod:4)PVFPHGR	3	TATDFIDC(UniMod:4)PVFPHGR3	75.7216	27.6755	32.3296
A0A1S3WZ53;A0A1S3XG99	A0A1S3WZ53;A0A1S3XG99	A0A1S3WZ53_TOBAC;A0A1S3XG99_TOBAC	LOC107759474;LOC107764882	Protein transport protein Sec24-like At3g07100	0	FVLWFGR	FVLWFGR	2	FVLWFGR2		98.6751
A0A1S3WZ56	A0A1S3WZ56	A0A1S3WZ56_TOBAC	LOC107759475	Bifunctional dTDP-4-dehydrorhamnose 3,5-epimerase/dTDP-4-dehydrorhamnose reductase	1	DYVDPSFSWK	DYVDPSFSWK	2	DYVDPSFSWK2	100.185	115.85	107.308
A0A1S3WZ66;A0A1S3XUP8	A0A1S3WZ66;A0A1S3XUP8	A0A1S3WZ66_TOBAC;A0A1S3XUP8_TOBAC	LOC107759486;LOC107769014	ACT domain-containing protein ACR	0	KVDDPELLEAIR	KVDDPELLEAIR	3	KVDDPELLEAIR3	34.4226	35.5242	30.5215
A0A1S3WZ66;A0A1S3XUP8	A0A1S3WZ66;A0A1S3XUP8	A0A1S3WZ66_TOBAC;A0A1S3XUP8_TOBAC	LOC107759486;LOC107769014	ACT domain-containing protein ACR	0	LGALLDTMNALK	LGALLDTMNALK	2	LGALLDTMNALK2	87.6308	123.979	121.639
A0A1S3WZ71;A0A1S4A4R1	A0A1S3WZ71;A0A1S4A4R1	A0A1S3WZ71_TOBAC;A0A1S4A4R1_TOBAC	LOC107759492;LOC107793677	Protein TIC 20	0	IFSPGQSGIGLK	IFSPGQSGIGLK	2	IFSPGQSGIGLK2	35.4329	37.1876	28.9826
A0A1S3WZ71;A0A1S4A4R1	A0A1S3WZ71;A0A1S4A4R1	A0A1S3WZ71_TOBAC;A0A1S4A4R1_TOBAC	LOC107759492;LOC107793677	Protein TIC 20	0	TPYLPFVTEAANR	TPYLPFVTEAANR	2	TPYLPFVTEAANR2	30.6512	29.4347	39.6209
A0A1S3WZA4;A0A1S4C1K4	A0A1S3WZA4;A0A1S4C1K4	A0A1S3WZA4_TOBAC;A0A1S4C1K4_TOBAC	LOC107759517;LOC107814191	Oligomycin sensitivity conferral protein	0	FAELTMAHK	FAELTMAHK	3	FAELTMAHK3			44.9126
A0A1S3WZA4;A0A1S4C1K4	A0A1S3WZA4;A0A1S4C1K4	A0A1S3WZA4_TOBAC;A0A1S4C1K4_TOBAC	LOC107759517;LOC107814191	Oligomycin sensitivity conferral protein	0	IDPSILGGLVIEFGQK	IDPSILGGLVIEFGQK	3	IDPSILGGLVIEFGQK3		1.53217	5.12954
A0A1S3WZA4;A0A1S4C1K4	A0A1S3WZA4;A0A1S4C1K4	A0A1S3WZA4_TOBAC;A0A1S4C1K4_TOBAC	LOC107759517;LOC107814191	Oligomycin sensitivity conferral protein	0	NFLVVLAENGR	NFLVVLAENGR	2	NFLVVLAENGR2	46.2815	71.4282	82.7995
A0A1S3WZA4;A0A1S4C1K4	A0A1S3WZA4;A0A1S4C1K4	A0A1S3WZA4_TOBAC;A0A1S4C1K4_TOBAC	LOC107759517;LOC107814191	Oligomycin sensitivity conferral protein	0	NFLVVLAENGR	NFLVVLAENGR	3	NFLVVLAENGR3	10.4849	6.14629	11.7896
A0A1S3WZA4;A0A1S4C1K4	A0A1S3WZA4;A0A1S4C1K4	A0A1S3WZA4_TOBAC;A0A1S4C1K4_TOBAC	LOC107759517;LOC107814191	Oligomycin sensitivity conferral protein	0	VESEILDLIEASK	VESEILDLIEASK	2	VESEILDLIEASK2		4.17322	5.94686
A0A1S3WZA4;A0A1S4C1K4	A0A1S3WZA4;A0A1S4C1K4	A0A1S3WZA4_TOBAC;A0A1S4C1K4_TOBAC	LOC107759517;LOC107814191	Oligomycin sensitivity conferral protein	0	VFDMSIR	VFDMSIR	2	VFDMSIR2	61.4254	132.061	128.248
A0A1S3WZD6;A0A1S4A2V1	A0A1S3WZD6;A0A1S4A2V1	A0A1S3WZD6_TOBAC;A0A1S4A2V1_TOBAC	LOC107759548;LOC107793142	6,7-dimethyl-8-ribityllumazine synthase	0	FAIVVAR	FAIVVAR	2	FAIVVAR2	471.883	436.711	441.021
A0A1S3WZD9;A0A1S3YHZ9;A0A8A2F925;B6ZN57	A0A1S3WZD9;B6ZN57;A0A1S3YHZ9;A0A8A2F925	A0A1S3WZD9_TOBAC;A0A1S3YHZ9_TOBAC;A0A8A2F925_NICBE;B6ZN57_TOBAC	LOC107759623;LOC107776471;NtP4H2.1;P4H4	procollagen-proline 4-dioxygenase	0	WAALGECTK	WAALGEC(UniMod:4)TK	2	WAALGEC(UniMod:4)TK2	48.0239	46.7857	43.0769
A0A1S3WZE3;A0A1S3XD08;A0A1S4CDP5	A0A1S3WZE3;A0A1S3XD08;A0A1S4CDP5	A0A1S3WZE3_TOBAC;A0A1S3XD08_TOBAC;A0A1S4CDP5_TOBAC	LOC107759478;LOC107763805;LOC107817724	Coatomer subunit beta-1-like	0	VAVNTVIQEEK	VAVNTVIQEEK	2	VAVNTVIQEEK2	23.68	31.928	31.7676
A0A1S3WZF4;A0A1S3ZYX6	A0A1S3WZF4;A0A1S3WZN5;A0A1S3ZYX6;A0A1S3ZZ45	A0A1S3WZF4_TOBAC;A0A1S3ZYX6_TOBAC	LOC107759633;LOC107791996	Probable polygalacturonase At3g15720 isoform X2	0	AEPIYVTTCPR	AEPIYVTTC(UniMod:4)PR	2	AEPIYVTTC(UniMod:4)PR2	45.3281	32.8644	31.8236
A0A1S3WZF4;A0A1S3ZYX6	A0A1S3WZF4;A0A1S3WZN5;A0A1S3ZYX6;A0A1S3ZZ45	A0A1S3WZF4_TOBAC;A0A1S3ZYX6_TOBAC	LOC107759633;LOC107791996	Probable polygalacturonase At3g15720 isoform X2	0	GLALQIR	GLALQIR	2	GLALQIR2	56.708	43.6945	45.1491
A0A1S3WZF4;A0A1S3ZYX6	A0A1S3WZF4;A0A1S3ZYX6	A0A1S3WZF4_TOBAC;A0A1S3ZYX6_TOBAC	LOC107759633;LOC107791996	Probable polygalacturonase At3g15720 isoform X2	0	LIEPALWCLHLVR	LIEPALWC(UniMod:4)LHLVR	3	LIEPALWC(UniMod:4)LHLVR3
A0A1S3WZF8	A0A1S3WZF8;A0A1S4A4N4	A0A1S3WZF8_TOBAC	LOC107759493	Membrane-associated 30 kDa protein, chloroplastic-like	0	AAQQASEDWYR	AAQQASEDWYR	2	AAQQASEDWYR2	7.73205	18.7604	12.0048
A0A1S3WZF8	A0A1S3WZF8;A0A1S4A4N4	A0A1S3WZF8_TOBAC	LOC107759493	Membrane-associated 30 kDa protein, chloroplastic-like	0	AYADNASALK	AYADNASALK	2	AYADNASALK2	30.6194	42.1132	49.9905
A0A1S3WZF8	A0A1S3WZF8;A0A1S4A4N4	A0A1S3WZF8_TOBAC	LOC107759493	Membrane-associated 30 kDa protein, chloroplastic-like	0	GDEDLAR	GDEDLAR	2	GDEDLAR2	27.351	28.1199	30.247
A0A1S3WZF8	A0A1S3WZF8;A0A1S4A4N4	A0A1S3WZF8_TOBAC	LOC107759493	Membrane-associated 30 kDa protein, chloroplastic-like	0	GVVENLVSNTR	GVVENLVSNTR	2	GVVENLVSNTR2	128.319	141.156	139.239
A0A1S3WZF8	A0A1S3WZF8;A0A1S4A4N4	A0A1S3WZF8_TOBAC	LOC107759493	Membrane-associated 30 kDa protein, chloroplastic-like	0	QATAQVLASQK	QATAQVLASQK	2	QATAQVLASQK2	33.5208	38.4452	30.6971
A0A1S3WZG9;A0A1S3WZQ2;A0A1S3X369	A0A1S3WZG9;A0A1S3WZQ2;A0A1S3X369	A0A1S3WZG9_TOBAC;A0A1S3WZQ2_TOBAC;A0A1S3X369_TOBAC	LOC107759643;LOC107760585	Actin-depolymerizing factor 2-like isoform X2	0	IFFIAWSPDTAR	IFFIAWSPDTAR	2	IFFIAWSPDTAR2	473.725	462.079	461.492
A0A1S3WZG9;A0A1S3WZQ2;A0A1S3X369	A0A1S3WZG9;A0A1S3WZQ2;A0A1S3X369	A0A1S3WZG9_TOBAC;A0A1S3WZQ2_TOBAC;A0A1S3X369_TOBAC	LOC107759643;LOC107760585	Actin-depolymerizing factor 2-like isoform X2	0	IFFIAWSPDTAR	IFFIAWSPDTAR	3	IFFIAWSPDTAR3	53.4033	46.4608	30.1475
A0A1S3WZJ1	A0A1S3WZJ1	A0A1S3WZJ1_TOBAC	LOC107759506	Purple acid phosphatase	1	ADFSFALFTGGLSNPK	ADFSFALFTGGLSNPK	3	ADFSFALFTGGLSNPK3	27.1158	5.75087	5.60092
A0A1S3WZJ6	A0A1S3WZJ6;A0A1S4DEY3	A0A1S3WZJ6_TOBAC	LOC107759522	Starch synthase, chloroplastic/amyloplastic	0	EALQAAVGLPVDR	EALQAAVGLPVDR	2	EALQAAVGLPVDR2	14.4205	25.7174	27.168
A0A1S3WZJ6	A0A1S3WZJ6;A0A1S4DEY3	A0A1S3WZJ6_TOBAC	LOC107759522	Starch synthase, chloroplastic/amyloplastic	0	EALQAAVGLPVDR	EALQAAVGLPVDR	3	EALQAAVGLPVDR3		13.5534	10.2244
A0A1S3WZJ6	A0A1S3WZJ6;A0A1S4DEY3	A0A1S3WZJ6_TOBAC	LOC107759522	Starch synthase, chloroplastic/amyloplastic	0	FSLLCQAALEAPR	FSLLC(UniMod:4)QAALEAPR	2	FSLLC(UniMod:4)QAALEAPR2	16.4691	6.10551	9.99563
A0A1S3WZJ6	A0A1S3WZJ6;A0A1S4DEY3	A0A1S3WZJ6_TOBAC	LOC107759522	Starch synthase, chloroplastic/amyloplastic	0	GSDILVAAIHK	GSDILVAAIHK	2	GSDILVAAIHK2	3.82974
A0A1S3WZJ6	A0A1S3WZJ6;A0A1S4DEY3	A0A1S3WZJ6_TOBAC	LOC107759522	Starch synthase, chloroplastic/amyloplastic	0	GSDILVAAIHK	GSDILVAAIHK	3	GSDILVAAIHK3	32.6098	27.9615	30.2821
A0A1S3WZJ6	A0A1S3WZJ6;A0A1S4DEY3	A0A1S3WZJ6_TOBAC	LOC107759522	Starch synthase, chloroplastic/amyloplastic	0	IPLIGFIGR	IPLIGFIGR	2	IPLIGFIGR2	13.3963		7.86304
A0A1S3WZJ6	A0A1S3WZJ6	A0A1S3WZJ6_TOBAC	LOC107759522	Starch synthase, chloroplastic/amyloplastic	1	YDITTVMDAKPLLK	YDITTVMDAKPLLK	3	YDITTVMDAKPLLK3		9.39945
A0A1S3WZK9;A0A1S3XU70;A0A1S3XUW8	A0A1S3WZK9;A0A1S3XU70;A0A1S3XUW8;Q84UV5	A0A1S3WZK9_TOBAC;A0A1S3XU70_TOBAC;A0A1S3XUW8_TOBAC	LOC107759613;LOC107768852	COP9 signalosome complex subunit 8	0	DYVGVYEAIR	DYVGVYEAIR	2	DYVGVYEAIR2	44.1488	50.4641	31.8519
A0A1S3WZK9;A0A1S3XU70;A0A1S3XUW8	A0A1S3WZK9;A0A1S3XU70;A0A1S3XUW8;Q84UV5	A0A1S3WZK9_TOBAC;A0A1S3XU70_TOBAC;A0A1S3XUW8_TOBAC	LOC107759613;LOC107768852	COP9 signalosome complex subunit 8	0	EGRPEVVAVWR	EGRPEVVAVWR	3	EGRPEVVAVWR3	63.7022	71.8715	73.7907
A0A1S3WZL9;Q589Y1	A0A1S4BAM9;A0A1S4D1K0;A0A1S3WZL9;Q589Y1;Q589Y2	A0A1S3WZL9_TOBAC;Q589Y1_TOBAC	LOC107759621;NtGT5b	Glycosyltransferase	0	DLPSFLR	DLPSFLR	2	DLPSFLR2	173.747	262.672	173.4
A0A1S3WZL9;Q589Y1	A0A1S3WZL9;Q589Y1;Q589Y2	A0A1S3WZL9_TOBAC;Q589Y1_TOBAC	LOC107759621;NtGT5b	Glycosyltransferase	0	GFHITFVNTEFNHR	GFHITFVNTEFNHR	4	GFHITFVNTEFNHR4	30.7775	51.143	40.3512
A0A1S3WZL9;Q589Y1	A0A1S3WZL9;Q589Y1;Q589Y2	A0A1S3WZL9_TOBAC;Q589Y1_TOBAC	LOC107759621;NtGT5b	Glycosyltransferase	0	NLLPPVYPIGPLHFLVK	NLLPPVYPIGPLHFLVK	3	NLLPPVYPIGPLHFLVK3		96.3479	92.5824
A0A1S3WZL9;Q589Y1	A0A1S3WZL9;Q589Y1;Q589Y2	A0A1S3WZL9_TOBAC;Q589Y1_TOBAC	LOC107759621;NtGT5b	Glycosyltransferase	0	TTNPDEFMIK	TTNPDEFMIK	2	TTNPDEFMIK2	24.6541	33.2044	22.3679
A0A1S3WZL9;Q589Y1	A0A1S3WZL9;Q589Y1	A0A1S3WZL9_TOBAC;Q589Y1_TOBAC	LOC107759621;NtGT5b	Glycosyltransferase	0	VVNDILLSSK	VVNDILLSSK	2	VVNDILLSSK2	11.1036	21.8597	19.1496
A0A1S3WZM1;A0A1S4D7J4	A0A1S4D7J4;A0A1S3WZM1	A0A1S3WZM1_TOBAC;A0A1S4D7J4_TOBAC	LOC107759529;LOC107826839	Septum site-determining protein minD homolog, chloroplastic	0	ALVWLVDALK	ALVWLVDALK	2	ALVWLVDALK2	15.9603	16.8267	15.409
A0A1S3WZM1;A0A1S4D7J4	A0A1S4D7J4;A0A1S3WZM1	A0A1S3WZM1_TOBAC;A0A1S4D7J4_TOBAC	LOC107759529;LOC107826839	Septum site-determining protein minD homolog, chloroplastic	0	NLDLLLGLENR	NLDLLLGLENR	2	NLDLLLGLENR2	12.1186	24.8721	13.1731
A0A1S3WZM7;A0A1S3X053	A0A1S3WZM7;A0A1S3X053	A0A1S3WZM7_TOBAC;A0A1S3X053_TOBAC	LOC107759698	Glutathionyl-hydroquinone reductase YqjG-like isoform X1	1	DIFQIPGMSSTVNMEHIK	DIFQIPGMSSTVNMEHIK	3	DIFQIPGMSSTVNMEHIK3	45.4404	28.4744	28.4927
A0A1S3WZP7	A0A1S3WZP7;A0A1S3Y5Q3;A0A1S3YEW7;A0A1S3ZI20	A0A1S3WZP7_TOBAC	LOC107759642	UDP-D-apiose/UDP-D-xylose synthase 2-like	0	ANGHIFNVGNPNNEVTVR	ANGHIFNVGNPNNEVTVR	3	ANGHIFNVGNPNNEVTVR3	35.6154	45.5283	59.8065
A0A1S3WZP7	A0A1S3WZP7	A0A1S3WZP7_TOBAC	LOC107759642	UDP-D-apiose/UDP-D-xylose synthase 2-like	1	EDTSPCIFGSIEK	EDTSPC(UniMod:4)IFGSIEK	2	EDTSPC(UniMod:4)IFGSIEK2	12.0767		14.1466
A0A1S3WZP7	A0A1S3WZP7;A0A1S3Y5Q3	A0A1S3WZP7_TOBAC	LOC107759642	UDP-D-apiose/UDP-D-xylose synthase 2-like	0	HLLEPATLPWADR	HLLEPATLPWADR	3	HLLEPATLPWADR3	78.3887	88.4329	101.554
A0A1S3WZP7	A0A1S3WZP7;A0A1S3XMU7;A0A1S3YEW7;A0A1S3ZI20;A0A1S4DLI5;Q6TNI9	A0A1S3WZP7_TOBAC	LOC107759642	UDP-D-apiose/UDP-D-xylose synthase 2-like	0	LIHFSTCEVYGK	LIHFSTC(UniMod:4)EVYGK	2	LIHFSTC(UniMod:4)EVYGK2		7.64481	3.11626
A0A1S3WZP7	A0A1S3WZP7;A0A1S3XMU7;A0A1S3Y5Q3;A0A1S3YEW7	A0A1S3WZP7_TOBAC	LOC107759642	UDP-D-apiose/UDP-D-xylose synthase 2-like	0	LMSETPHK	LMSETPHK	3	LMSETPHK3	20.5197	34.4178	38.0575
A0A1S3WZP7	A0A1S3WZP7;A0A1S3XMU7;A0A1S3Y5Q3;A0A1S3YEW7;A0A1S3ZI20	A0A1S3WZP7_TOBAC	LOC107759642	UDP-D-apiose/UDP-D-xylose synthase 2-like	0	LVDGGESQR	LVDGGESQR	2	LVDGGESQR2		24.8962	44.1594
A0A1S3WZP7	A0A1S3WZP7;A0A1S3XMU7;A0A1S3Y5Q3;A0A1S3YEW7	A0A1S3WZP7_TOBAC	LOC107759642	UDP-D-apiose/UDP-D-xylose synthase 2-like	0	TIGAFLPK	TIGAFLPK	2	TIGAFLPK2	173.585	210.595	206.229
A0A1S3WZP7	A0A1S3WZP7;A0A1S3Y5Q3	A0A1S3WZP7_TOBAC	LOC107759642	UDP-D-apiose/UDP-D-xylose synthase 2-like	0	VLAVDVYSDK	VLAVDVYSDK	2	VLAVDVYSDK2	27.2381	19.9208	29.2471
A0A1S3WZQ3;A0A1S3ZNY9;A0A1S4C980;A0A1S4CPF6	A0A1S3WZQ3;A0A1S3ZNY9;A0A1S4C980;A0A1S4CPF6	A0A1S3WZQ3_TOBAC;A0A1S3ZNY9_TOBAC;A0A1S4C980_TOBAC;A0A1S4CPF6_TOBAC	LOC107759715;LOC107788860;LOC107816486;LOC107821069	Ankyrin repeat and SAM domain-containing protein 6-like	0	AMGIPMGPR	AMGIPMGPR	2	AMGIPMGPR2	27.3033	28.3193	31.7347
A0A1S3WZQ8;A0A1S4D3F6	A0A1S3WZQ8;A0A1S4D3F6	A0A1S3WZQ8_TOBAC;A0A1S4D3F6_TOBAC	LOC107759563;LOC107825601	Aconitate hydratase	0	AGEDADTLGLTGHER	AGEDADTLGLTGHER	3	AGEDADTLGLTGHER3	31.319	32.6044	27.757
A0A1S3WZQ8;A0A1S4D3F6	A0A1S3WZQ8;A0A1S4D3F6	A0A1S3WZQ8_TOBAC;A0A1S4D3F6_TOBAC	LOC107759563;LOC107825601	Aconitate hydratase	0	ASELGLHVK	ASELGLHVK	3	ASELGLHVK3	2.82985	5.43134	9.63538
A0A1S3WZQ8;A0A1S4D3F6	A0A1S3WZQ8;A0A1S4D3F6	A0A1S3WZQ8_TOBAC;A0A1S4D3F6_TOBAC	LOC107759563;LOC107825601	Aconitate hydratase	0	ASELGLHVKPWVK	ASELGLHVKPWVK	3	ASELGLHVKPWVK3	89.5138	80.0968	75.5683
A0A1S3WZQ8;A0A1S4D3F6	A0A1S3WZQ8;A0A1S4D3F6	A0A1S3WZQ8_TOBAC;A0A1S4D3F6_TOBAC	LOC107759563;LOC107825601	Aconitate hydratase	0	ASELGLHVKPWVK	ASELGLHVKPWVK	4	ASELGLHVKPWVK4		387.469
A0A1S3WZQ8;A0A1S4D3F6	A0A1S3WZQ8;A0A1S4D3F6	A0A1S3WZQ8_TOBAC;A0A1S4D3F6_TOBAC	LOC107759563;LOC107825601	Aconitate hydratase	0	DAMNNLGSDSDK	DAMNNLGSDSDK	2	DAMNNLGSDSDK2	23.999	21.1271	31.0336
A0A1S3WZQ8;A0A1S4D3F6	A0A1S3WZQ8;A0A1S4D3F6	A0A1S3WZQ8_TOBAC;A0A1S4D3F6_TOBAC	LOC107759563;LOC107825601	Aconitate hydratase	0	DPIGVGK	DPIGVGK	2	DPIGVGK2	37.5045	23.2148	36.5093
A0A1S3WZQ8;A0A1S4D3F6	A0A1S3WZQ8;A0A1S4D3F6	A0A1S3WZQ8_TOBAC;A0A1S4D3F6_TOBAC	LOC107759563;LOC107825601	Aconitate hydratase	0	EILTALPK	EILTALPK	2	EILTALPK2	520.868	431.576	484.236
A0A1S3WZQ8;A0A1S4D3F6	A0A1S3WZQ8;A0A1S4D3F6	A0A1S3WZQ8_TOBAC;A0A1S4D3F6_TOBAC	LOC107759563;LOC107825601	Aconitate hydratase	0	EILTALPKPGGGEFGK	EILTALPKPGGGEFGK	3	EILTALPKPGGGEFGK3	80.2738	108.633	112.205
A0A1S3WZQ8;A0A1S4D3F6	A0A1S3WZQ8;A0A1S4D3F6	A0A1S3WZQ8_TOBAC;A0A1S4D3F6_TOBAC	LOC107759563;LOC107825601	Aconitate hydratase	0	FDFHGQPAELK	FDFHGQPAELK	2	FDFHGQPAELK2	27.2144	33.6438	29.5772
A0A1S3WZQ8;A0A1S4D3F6	A0A1S3WZQ8;A0A1S4D3F6	A0A1S3WZQ8_TOBAC;A0A1S4D3F6_TOBAC	LOC107759563;LOC107825601	Aconitate hydratase	0	FDFHGQPAELK	FDFHGQPAELK	3	FDFHGQPAELK3	273.67	241.795	250.95
A0A1S3WZQ8;A0A1S4D3F6	A0A1S3WZQ8;A0A1S4D3F6	A0A1S3WZQ8_TOBAC;A0A1S4D3F6_TOBAC	LOC107759563;LOC107825601	Aconitate hydratase	0	GMTMDPPGPHGVK	GMTMDPPGPHGVK	2	GMTMDPPGPHGVK2	29.0338	22.525	23.5698
A0A1S3WZQ8;A0A1S4D3F6	A0A1S3WZQ8;A0A1S4D3F6	A0A1S3WZQ8_TOBAC;A0A1S4D3F6_TOBAC	LOC107759563;LOC107825601	Aconitate hydratase	0	GMTMDPPGPHGVK	GMTMDPPGPHGVK	3	GMTMDPPGPHGVK3	154.584	117.334	184.793
A0A1S3WZQ8;A0A1S4D3F6	A0A1S3WZQ8;A0A1S4D3F6	A0A1S3WZQ8_TOBAC;A0A1S4D3F6_TOBAC	LOC107759563;LOC107825601	Aconitate hydratase	0	GNTMWNELSVPTAK	GNTMWNELSVPTAK	3	GNTMWNELSVPTAK3	53.908	56.0241	60.6882
A0A1S3WZQ8;A0A1S4D3F6	A0A1S3WZQ8;A0A1S4D3F6	A0A1S3WZQ8_TOBAC;A0A1S4D3F6_TOBAC	LOC107759563;LOC107825601	Aconitate hydratase	0	IIDWENSAPK	IIDWENSAPK	2	IIDWENSAPK2	201.253	196.041	195.685
A0A1S3WZQ8;A0A1S4D3F6	A0A1S3WZQ8;A0A1S4D3F6	A0A1S3WZQ8_TOBAC;A0A1S4D3F6_TOBAC	LOC107759563;LOC107825601	Aconitate hydratase	0	SAGQDTVILAGAEYGSGSSR	SAGQDTVILAGAEYGSGSSR	3	SAGQDTVILAGAEYGSGSSR3	48.5723	43.2176	57.4626
A0A1S3WZQ8;A0A1S4D3F6	A0A1S3WZQ8;A0A1S4D3F6	A0A1S3WZQ8_TOBAC;A0A1S4D3F6_TOBAC	LOC107759563;LOC107825601	Aconitate hydratase	0	SDETIAMIEAYLR	SDETIAMIEAYLR	3	SDETIAMIEAYLR3	74.5727	84.3859	94.0417
A0A1S3WZU5;A0A1S3XZW1;A0A1S3Y0A5;A0A1S3YH70;A0A1S3YH89;A0A1S3YHU7;A0A1S3YHW7;A0A1S3YI37;A0A1S3Z761;A0A1S3Z7R3;A0A1S3ZBB3;A0A1S3ZBH4;A0A1S3ZBM9;A0A1S3ZKG6;A0A1S3ZKW9;A0A1S3ZWC2;A0A1S3ZWE8;A0A1S3ZWF8;A0A1S3ZWG5;A0A1S4A3U1;A0A1S4A3X6;A0A1S4AAC7;A0A1S4AIL3;A0A1S4AIV1;A0A1S4AJE1;A0A1S4BQF7;A0A1S4BX98;A0A1S4BXG7;A0A1S4C0I7;A0A1S4C3P0	A0A1S3YH70;A0A1S3YHW7;A0A1S3YI37;A0A1S3Z761;A0A1S3Z7R3;A0A1S3ZKG6;A0A1S3ZKW9;A0A1S3ZWC2;A0A1S3ZWE8;A0A1S3ZWF8;A0A1S3ZWG5;A0A1S4A3U1;A0A1S4A3X6;A0A1S4AIL3;A0A1S4AJE1;A0A1S3XZW1;A0A1S3Y0A5;A0A1S3YH89;A0A1S3YHU7;A0A1S3ZBB3;A0A1S3ZBM9;A0A1S4AIV1;A0A1S4BQF7;A0A1S4BX98;A0A1S4BXG7;A0A1S4C0I7;A0A1S3WZU5;A0A1S3ZBH4;A0A1S4AAC7;A0A1S4C3P0	A0A1S3WZU5_TOBAC;A0A1S3XZW1_TOBAC;A0A1S3Y0A5_TOBAC;A0A1S3YH70_TOBAC;A0A1S3YH89_TOBAC;A0A1S3YHU7_TOBAC;A0A1S3YHW7_TOBAC;A0A1S3YI37_TOBAC;A0A1S3Z761_TOBAC;A0A1S3Z7R3_TOBAC;A0A1S3ZBB3_TOBAC;A0A1S3ZBH4_TOBAC;A0A1S3ZBM9_TOBAC;A0A1S3ZKG6_TOBAC;A0A1S3ZKW9_TOBAC;A0A1S3ZWC2_TOBAC;A0A1S3ZWE8_TOBAC;A0A1S3ZWF8_TOBAC;A0A1S3ZWG5_TOBAC;A0A1S4A3U1_TOBAC;A0A1S4A3X6_TOBAC;A0A1S4AAC7_TOBAC;A0A1S4AIL3_TOBAC;A0A1S4AI…	LOC107759683;LOC107770684;LOC107776247;LOC107776264;LOC107776266;LOC107783743;LOC107785042;LOC107785043;LOC107787923;LOC107791161;LOC107791208;LOC107793484;LOC107795465;LOC107798094;LOC107810787;LOC107812816;LOC107813863;LOC107814833	G-type lectin S-receptor-like serine/threonine-protein kinase At4g27290	0	YVGIWYK	YVGIWYK	2	YVGIWYK2		16.3038	20.7457
A0A1S3WZX1	A0A1S3WZX1;A0A1S4BU79	A0A1S3WZX1_TOBAC	LOC107759618	Elongation factor 1-beta-like	0	AVTFSDLHTESGLK	AVTFSDLHTESGLK	3	AVTFSDLHTESGLK3	62.0449	74.8981	70.2916
A0A1S3WZX1	A0A1S3WZX1	A0A1S3WZX1_TOBAC	LOC107759618	Elongation factor 1-beta-like	1	IGSQAAPAEAAPAK	IGSQAAPAEAAPAK	2	IGSQAAPAEAAPAK2	127.893	210.812	190.844
A0A1S3WZX1	A0A1S3WZX1;A0A1S4BU79	A0A1S3WZX1_TOBAC	LOC107759618	Elongation factor 1-beta-like	0	SSILLDVKPWDDETDMK	SSILLDVKPWDDETDMK	3	SSILLDVKPWDDETDMK3	64.2276	84.2617	77.6517
A0A1S3WZX1	A0A1S3WZX1;A0A1S4BU79	A0A1S3WZX1_TOBAC	LOC107759618	Elongation factor 1-beta-like	0	SVNDHLSGK	SVNDHLSGK	2	SVNDHLSGK2	10.9944	14.4556	19.9695
A0A1S3WZX1	A0A1S3WZX1;A0A1S4BU79	A0A1S3WZX1_TOBAC	LOC107759618	Elongation factor 1-beta-like	0	SVQQEGLTWGASK	SVQQEGLTWGASK	2	SVQQEGLTWGASK2	139.389	183.021	189.064
A0A1S3WZX1	A0A1S3WZX1;A0A1S4BU79	A0A1S3WZX1_TOBAC	LOC107759618	Elongation factor 1-beta-like	0	TYISGDQLTK	TYISGDQLTK	2	TYISGDQLTK2	262.605	293.979	277.227
A0A1S3WZZ3	A0A1S3WZZ3;A0A1S3XBY8	A0A1S3WZZ3_TOBAC	LOC107759721	alpha-glucosidase	0	DGVPYLGEVWPGK	DGVPYLGEVWPGK	2	DGVPYLGEVWPGK2	74.0401	92.0709	62.4532
A0A1S3WZZ3	A0A1S3WZZ3	A0A1S3WZZ3_TOBAC	LOC107759721	alpha-glucosidase	1	FHSGVVNNK	FHSGVVNNK	3	FHSGVVNNK3	43.918	42.6934	37.2799
A0A1S3WZZ3	A0A1S3WZZ3	A0A1S3WZZ3_TOBAC	LOC107759721	alpha-glucosidase	1	FTIHQELYIWDSVAATAK	FTIHQELYIWDSVAATAK	3	FTIHQELYIWDSVAATAK3	15.6241	13.6823	12.2941
A0A1S3WZZ3	A0A1S3WZZ3	A0A1S3WZZ3_TOBAC	LOC107759721	alpha-glucosidase	1	GMESDVFIK	GMESDVFIK	2	GMESDVFIK2	76.5017	70.6298	70.2206
A0A1S3WZZ3	A0A1S3WZZ3;A0A1S3XBY8	A0A1S3WZZ3_TOBAC	LOC107759721	alpha-glucosidase	0	SGNYINLAAPSDHINVHLR	SGNYINLAAPSDHINVHLR	3	SGNYINLAAPSDHINVHLR3	10.5513	2.68445	12.3673
A0A1S3WZZ3	A0A1S3WZZ3;A0A1S3XBY8	A0A1S3WZZ3_TOBAC	LOC107759721	alpha-glucosidase	0	SGNYINLAAPSDHINVHLR	SGNYINLAAPSDHINVHLR	4	SGNYINLAAPSDHINVHLR4	72.9016	75.2436	71.8932
A0A1S3WZZ3	A0A1S3WZZ3;A0A1S3XBY8	A0A1S3WZZ3_TOBAC	LOC107759721	alpha-glucosidase	0	SSIYGLGEHTK	SSIYGLGEHTK	2	SSIYGLGEHTK2	15.8045	10.8022	12.0322
A0A1S3WZZ3	A0A1S3WZZ3;A0A1S3XBY8	A0A1S3WZZ3_TOBAC	LOC107759721	alpha-glucosidase	0	SSIYGLGEHTK	SSIYGLGEHTK	3	SSIYGLGEHTK3	58.1399	59.9705	37.0555
A0A1S3WZZ3	A0A1S3WZZ3;A0A1S3XBY8	A0A1S3WZZ3_TOBAC	LOC107759721	alpha-glucosidase	0	STFVGAGK	STFVGAGK	2	STFVGAGK2	73.2019	71.2329	65.5154
A0A1S3WZZ3	A0A1S3WZZ3	A0A1S3WZZ3_TOBAC	LOC107759721	alpha-glucosidase	1	VFWSNEIK	VFWSNEIK	2	VFWSNEIK2	188.28	162.737	172.149
A0A1S3WZZ3	A0A1S3WZZ3;A0A1S3XBY8	A0A1S3WZZ3_TOBAC	LOC107759721	alpha-glucosidase	0	VMEQYTELIGR	VMEQYTELIGR	2	VMEQYTELIGR2	48.5266	40.712	25.8253
A0A1S3WZZ3	A0A1S3WZZ3;A0A1S3XBY8	A0A1S3WZZ3_TOBAC	LOC107759721	alpha-glucosidase	0	WEVPQEFIPR	WEVPQEFIPR	2	WEVPQEFIPR2	99.3742	94.0325	86.9235
A0A1S3WZZ3	A0A1S3WZZ3;A0A1S3XBY8	A0A1S3WZZ3_TOBAC	LOC107759721	alpha-glucosidase	0	WIQLGAFYPFSR	WIQLGAFYPFSR	2	WIQLGAFYPFSR2	13.3454	12.6661	8.03805
A0A1S3WZZ7;A0A1S3ZYU2;A0A1S4AVB6	A0A1S3WZ57;A0A1S3WZZ7;A0A1S3ZYU2;A0A1S4AVB6;A0A1S4BFV2	A0A1S3WZZ7_TOBAC;A0A1S3ZYU2_TOBAC;A0A1S4AVB6_TOBAC	LOC107759725;LOC107791877;LOC107801793	Exocyst subunit Exo70 family protein	0	LAVAEVLLPAYR	LAVAEVLLPAYR	2	LAVAEVLLPAYR2	5.61732	14.3901	13.0096
A0A1S3X034;A0A1S3XT26	A0A1S3X034;A0A1S3XT26	A0A1S3X034_TOBAC;A0A1S3XT26_TOBAC	LOC107759825;LOC107768486	Alkaline/neutral invertase	0	LGAGVMPASFK	LGAGVMPASFK	2	LGAGVMPASFK2	14.6838	18.9707	16.5617
A0A1S3X040;A0A1S3XG19	A0A1S3X040;A0A1S3XG19	A0A1S3X040_TOBAC;A0A1S3XG19_TOBAC	LOC107759759;LOC107764701	adenine phosphoribosyltransferase	0	IEMHVGAVQAGER	IEMHVGAVQAGER	3	IEMHVGAVQAGER3	35.8015	43.1564	40.248
A0A1S3X073	A0A1S3X073	A0A1S3X073_TOBAC	LOC107759700	Phosphoglycolate phosphatase 1B, chloroplastic-like	1	DVGAVVVGFDR	DVGAVVVGFDR	2	DVGAVVVGFDR2	633.891	653.821	527.257
A0A1S3X073	A0A1S3X073	A0A1S3X073_TOBAC	LOC107759700	Phosphoglycolate phosphatase 1B, chloroplastic-like	1	ELELAGIQHIGGPEDGDK	ELELAGIQHIGGPEDGDK	3	ELELAGIQHIGGPEDGDK3	35.6474	22.2851	25.2634
A0A1S3X073	A0A1S3X073	A0A1S3X073_TOBAC	LOC107759700	Phosphoglycolate phosphatase 1B, chloroplastic-like	1	ELELAGIQHIGGPEDGDKK	ELELAGIQHIGGPEDGDKK	3	ELELAGIQHIGGPEDGDKK3	14.5019		6.06843
A0A1S3X073	A0A1S3X073	A0A1S3X073_TOBAC	LOC107759700	Phosphoglycolate phosphatase 1B, chloroplastic-like	1	ELELAGIQHIGGPEDGDKK	ELELAGIQHIGGPEDGDKK	4	ELELAGIQHIGGPEDGDKK4
A0A1S3X073	A0A1S3X073	A0A1S3X073_TOBAC	LOC107759700	Phosphoglycolate phosphatase 1B, chloroplastic-like	1	EPLVVGK	EPLVVGK	2	EPLVVGK2	267.344	269.15	251.864
A0A1S3X073	A0A1S3X073	A0A1S3X073_TOBAC	LOC107759700	Phosphoglycolate phosphatase 1B, chloroplastic-like	1	GDKLIDGVPETLDLLR	GDKLIDGVPETLDLLR	3	GDKLIDGVPETLDLLR3	15.3186	23.4576	11.5333
A0A1S3X073	A0A1S3X073	A0A1S3X073_TOBAC	LOC107759700	Phosphoglycolate phosphatase 1B, chloroplastic-like	1	IELKPGYMMEQDK	IELKPGYMMEQDK	3	IELKPGYMMEQDK3	282.494	301.762	263.33
A0A1S3X073	A0A1S3X073	A0A1S3X073_TOBAC	LOC107759700	Phosphoglycolate phosphatase 1B, chloroplastic-like	1	ISDFLSIK	ISDFLSIK	2	ISDFLSIK2	2143.69	2319.47	1958.73
A0A1S3X073	A0A1S3X073	A0A1S3X073_TOBAC	LOC107759700	Phosphoglycolate phosphatase 1B, chloroplastic-like	1	KVYVVGEEGILK	KVYVVGEEGILK	2	KVYVVGEEGILK2	5.15623	11.7422	15.3039
A0A1S3X073	A0A1S3X073	A0A1S3X073_TOBAC	LOC107759700	Phosphoglycolate phosphatase 1B, chloroplastic-like	1	KVYVVGEEGILK	KVYVVGEEGILK	3	KVYVVGEEGILK3	125.614	140.867	131.723
A0A1S3X073	A0A1S3X073	A0A1S3X073_TOBAC	LOC107759700	Phosphoglycolate phosphatase 1B, chloroplastic-like	1	LDTDILFGQNGGCK	LDTDILFGQNGGC(UniMod:4)K	3	LDTDILFGQNGGC(UniMod:4)K3	41.8178	40.9458	35.2627
A0A1S3X073	A0A1S3X073	A0A1S3X073_TOBAC	LOC107759700	Phosphoglycolate phosphatase 1B, chloroplastic-like	1	LIDGVPETLDLLR	LIDGVPETLDLLR	2	LIDGVPETLDLLR2	817.724	1020.02	766.238
A0A1S3X073	A0A1S3X073	A0A1S3X073_TOBAC	LOC107759700	Phosphoglycolate phosphatase 1B, chloroplastic-like	1	LIDGVPETLDLLR	LIDGVPETLDLLR	3	LIDGVPETLDLLR3	44.8644	64.8577	45.3639
A0A1S3X073	A0A1S4C8I0;A0A1S4CS74;A0A1S3X073	A0A1S3X073_TOBAC	LOC107759700	Phosphoglycolate phosphatase 1B, chloroplastic-like	0	LVFVTNNSTK	LVFVTNNSTK	2	LVFVTNNSTK2	1120.85	1091.33	1140.43
A0A1S3X073	A0A1S3X073	A0A1S3X073_TOBAC	LOC107759700	Phosphoglycolate phosphatase 1B, chloroplastic-like	1	NSIQPDFYANK	NSIQPDFYANK	2	NSIQPDFYANK2	864.941	965.248	852.418
A0A1S3X073	A0A1S3X073	A0A1S3X073_TOBAC	LOC107759700	Phosphoglycolate phosphatase 1B, chloroplastic-like	1	PSTFMMDYLANEFNIQK	PSTFMMDYLANEFNIQK	3	PSTFMMDYLANEFNIQK3	101.724	125.33	103.537
A0A1S3X073	A0A1S3X073	A0A1S3X073_TOBAC	LOC107759700	Phosphoglycolate phosphatase 1B, chloroplastic-like	1	REPLVVGK	REPLVVGK	2	REPLVVGK2	128.772	151.901	130.098
A0A1S3X073	A0A1S3X073	A0A1S3X073_TOBAC	LOC107759700	Phosphoglycolate phosphatase 1B, chloroplastic-like	1	RLVFVTNNSTK	RLVFVTNNSTK	3	RLVFVTNNSTK3	40.1574	36.328	37.3193
A0A1S3X073	A0A1S3X073	A0A1S3X073_TOBAC	LOC107759700	Phosphoglycolate phosphatase 1B, chloroplastic-like	1	SASSFVTK	SASSFVTK	2	SASSFVTK2	60.5851	54.2682	41.0837
A0A1S3X073	A0A1S3X073	A0A1S3X073_TOBAC	LOC107759700	Phosphoglycolate phosphatase 1B, chloroplastic-like	1	SQICMVGDR	SQIC(UniMod:4)MVGDR	2	SQIC(UniMod:4)MVGDR2	453.796	463.042	428.132
A0A1S3X073	A0A1S3X073	A0A1S3X073_TOBAC	LOC107759700	Phosphoglycolate phosphatase 1B, chloroplastic-like	1	TLLVLSGVTSLSMLQDPK	TLLVLSGVTSLSMLQDPK	3	TLLVLSGVTSLSMLQDPK3	155.688	165.835	151.253
A0A1S3X073	A0A1S3X073	A0A1S3X073_TOBAC	LOC107759700	Phosphoglycolate phosphatase 1B, chloroplastic-like	1	VYVVGEEGILK	VYVVGEEGILK	2	VYVVGEEGILK2	960.576	1121.94	973.668
A0A1S3X086;A0A1S3X0T2	A0A1S3X086;A0A1S3X0T2	A0A1S3X086_TOBAC;A0A1S3X0T2_TOBAC	LOC107759801	Homoserine dehydrogenase	1	IISSGDPVYR	IISSGDPVYR	2	IISSGDPVYR2	43.4249	22.5844	42.1295
A0A1S3X086;A0A1S3X0T2	A0A1S3X086;A0A1S3X0T2;A0A1S4AAW2	A0A1S3X086_TOBAC;A0A1S3X0T2_TOBAC	LOC107759801	Homoserine dehydrogenase	0	VTDIGGLLGK	VTDIGGLLGK	2	VTDIGGLLGK2	25.8255	33.8195	35.4512
A0A1S3X0B0	A0A1S3X0B0	A0A1S3X0B0_TOBAC	LOC107759911	Probable tyrosine-protein phosphatase At1g05000	1	VAVVEQR	VAVVEQR	2	VAVVEQR2	53.1436	76.4661	75.7357
A0A1S3X0C4;A0A678WX47	A0A1S3X0C4;A0A1S3ZJ45;A0A678WX47	A0A1S3X0C4_TOBAC;A0A678WX47_NICBE	LOC107759848;PP2Aa-2	Serine/threonine-protein phosphatase 2A 65 kDa regulatory subunit A beta isoform-like	0	ESDLVESFIPLVK	ESDLVESFIPLVK	2	ESDLVESFIPLVK2	23.6848	31.375	17.9153
A0A1S3X0C4;A0A678WX47	A0A1S3X0C4;A0A678WX47	A0A1S3X0C4_TOBAC;A0A678WX47_NICBE	LOC107759848;PP2Aa-2	Serine/threonine-protein phosphatase 2A 65 kDa regulatory subunit A beta isoform-like	0	FAATIEQPHLK	FAATIEQPHLK	3	FAATIEQPHLK3	20.475	23.4332	30.1148
A0A1S3X0C4;A0A678WX47	A0A1S3X0C4;A0A1S3X275;A0A1S3ZJ45;A0A678WX47	A0A1S3X0C4_TOBAC;A0A678WX47_NICBE	LOC107759848;PP2Aa-2	Serine/threonine-protein phosphatase 2A 65 kDa regulatory subunit A beta isoform-like	0	FFANQALQATK	FFANQALQATK	2	FFANQALQATK2	46.4914	43.9812	39.4782
A0A1S3X0C4;A0A678WX47	A0A1S3X0C4;A0A1S3ZJ45;A0A678WX47	A0A1S3X0C4_TOBAC;A0A678WX47_NICBE	LOC107759848;PP2Aa-2	Serine/threonine-protein phosphatase 2A 65 kDa regulatory subunit A beta isoform-like	0	LGALCMQWLK	LGALC(UniMod:4)MQWLK	2	LGALC(UniMod:4)MQWLK2	20.8514	24.8486	21.2365
A0A1S3X0C4;A0A678WX47	A0A1S3X0C4;A0A1S3X275;A0A1S3ZJ45;A0A678WX47	A0A1S3X0C4_TOBAC;A0A678WX47_NICBE	LOC107759848;PP2Aa-2	Serine/threonine-protein phosphatase 2A 65 kDa regulatory subunit A beta isoform-like	0	LLPVIITASK	LLPVIITASK	2	LLPVIITASK2	123.451	92.9099	114.435
A0A1S3X0E5	A0A1S3X0E5;A0A1S4A8X0	A0A1S3X0E5_TOBAC	LOC107759935	UBP1-associated protein 2C-like	0	GLGWETNTEK	GLGWETNTEK	2	GLGWETNTEK2	30.9984	35.1275	29.9473
A0A1S3X0E5	A0A1S3X0E5;A0A1S4A8X0	A0A1S3X0E5_TOBAC	LOC107759935	UBP1-associated protein 2C-like	0	HADVLDQVR	HADVLDQVR	2	HADVLDQVR2		14.2981	12.8597
A0A1S3X0E5	A0A1S3X0E5	A0A1S3X0E5_TOBAC	LOC107759935	UBP1-associated protein 2C-like	1	HVDGALLALK	HVDGALLALK	3	HVDGALLALK3	14.6495	26.0232	25.1886
A0A1S3X0H8;A0A1S4AZC1	A0A1S3X0H8;A0A1S4AZC1	A0A1S3X0H8_TOBAC;A0A1S4AZC1_TOBAC	LOC107759969;LOC107802935	60S ribosomal protein L27	0	AVVVLQGR	AVVVLQGR	2	AVVVLQGR2	54.553	45.0882	89.8621
A0A1S3X0I4;A0A1S3X0S0;A0A1S3XEN1;A0A1S3ZQK3;A0A1S4A7M5;A0A1S4AC06;A0A1S4DMY9	A0A1S3X0I4;A0A1S3X0S0;A0A1S3XEN1;A0A1S3ZQK3;A0A1S4A7M5;A0A1S4AC06;A0A1S4DMY9	A0A1S3X0I4_TOBAC;A0A1S3X0S0_TOBAC;A0A1S3XEN1_TOBAC;A0A1S3ZQK3_TOBAC;A0A1S4A7M5_TOBAC;A0A1S4AC06_TOBAC;A0A1S4DMY9_TOBAC	LOC107759916;LOC107764242;LOC107789275;LOC107794637;LOC107795950;LOC107831514	Ribosomal protein L19	0	HMYHDMYMK	HMYHDMYMK	3	HMYHDMYMK3	11.3055	11.2738	27.291
A0A1S3X0I4;A0A1S3X0S0;A0A1S3XEN1;A0A1S3ZQK3;A0A1S4A7M5;A0A1S4AC06;A0A1S4DMY9	A0A1S3X0I4;A0A1S3X0S0;A0A1S3XEN1;A0A1S3ZQK3;A0A1S4A7M5;A0A1S4AC06;A0A1S4DMY9	A0A1S3X0I4_TOBAC;A0A1S3X0S0_TOBAC;A0A1S3XEN1_TOBAC;A0A1S3ZQK3_TOBAC;A0A1S4A7M5_TOBAC;A0A1S4AC06_TOBAC;A0A1S4DMY9_TOBAC	LOC107759916;LOC107764242;LOC107789275;LOC107794637;LOC107795950;LOC107831514	Ribosomal protein L19	0	LAASVLK	LAASVLK	2	LAASVLK2	124.714	97.5889	158.771
A0A1S3X0I4;A0A1S3X0S0;A0A1S3XEN1;A0A1S3ZQK3;A0A1S4A7M5;A0A1S4AC06;A0A1S4DMY9	A0A1S3X0I4;A0A1S3X0S0;A0A1S3XEN1;A0A1S3ZQK3;A0A1S4A7M5;A0A1S4AC06;A0A1S4DMY9	A0A1S3X0I4_TOBAC;A0A1S3X0S0_TOBAC;A0A1S3XEN1_TOBAC;A0A1S3ZQK3_TOBAC;A0A1S4A7M5_TOBAC;A0A1S4AC06_TOBAC;A0A1S4DMY9_TOBAC	LOC107759916;LOC107764242;LOC107789275;LOC107794637;LOC107795950;LOC107831514	Ribosomal protein L19	0	TLSDQFEAR	TLSDQFEAR	2	TLSDQFEAR2	88.2618	154.733	207.534
A0A1S3X0I4;A0A1S3X0S0;A0A1S3XEN1;A0A1S3ZQK3;A0A1S4A7M5;A0A1S4AC06;A0A1S4DMY9	A0A1S3X0I4;A0A1S3X0S0;A0A1S3XEN1;A0A1S3ZQK3;A0A1S4A7M5;A0A1S4AC06;A0A1S4DMY9	A0A1S3X0I4_TOBAC;A0A1S3X0S0_TOBAC;A0A1S3XEN1_TOBAC;A0A1S3ZQK3_TOBAC;A0A1S4A7M5_TOBAC;A0A1S4AC06_TOBAC;A0A1S4DMY9_TOBAC	LOC107759916;LOC107764242;LOC107789275;LOC107794637;LOC107795950;LOC107831514	Ribosomal protein L19	0	VLMENIHK	VLMENIHK	3	VLMENIHK3	85.2997	88.6008	123.519
A0A1S3X0M4;A0A1S4DAM2	A0A1S3X0M4;A0A1S4DAM2	A0A1S3X0M4_TOBAC;A0A1S4DAM2_TOBAC	LOC107760026;LOC107827758	Purple acid phosphatase	0	GGEFGYMR	GGEFGYMR	2	GGEFGYMR2	68.7346	37.5589	37.732
A0A1S3X0M4;A0A1S4DAM2	A0A1S3X0M4;A0A1S4DAM2	A0A1S3X0M4_TOBAC;A0A1S4DAM2_TOBAC	LOC107760026;LOC107827758	Purple acid phosphatase	0	VMFVTPDGK	VMFVTPDGK	2	VMFVTPDGK2	76.3502	74.2278	70.9463
A0A1S3X0M8;A0A1S4C5I3	A0A1S3X0M8;A0A1S4C5I3	A0A1S3X0M8_TOBAC;A0A1S4C5I3_TOBAC	LOC107759958;LOC107815403	3-oxoacyl-[acyl-carrier-protein] synthase 3 A, chloroplastic-like	0	IDWLLLHQANQR	IDWLLLHQANQR	3	IDWLLLHQANQR3	87.0293	107.166	79.2394
A0A1S3X0M8;A0A1S4C5I3	A0A1S3X0M8;A0A1S4C5I3	A0A1S3X0M8_TOBAC;A0A1S4C5I3_TOBAC	LOC107759958;LOC107815403	3-oxoacyl-[acyl-carrier-protein] synthase 3 A, chloroplastic-like	0	IIDGVATR	IIDGVATR	2	IIDGVATR2	112.51	149.729	142.305
A0A1S3X0M8;A0A1S4C5I3	A0A1S3X0M8;A0A1S4C5I3;H9CCH8	A0A1S3X0M8_TOBAC;A0A1S4C5I3_TOBAC	LOC107759958;LOC107815403	3-oxoacyl-[acyl-carrier-protein] synthase 3 A, chloroplastic-like	0	LEVPSER	LEVPSER	2	LEVPSER2	75.442	75.5153	88.4301
A0A1S3X0M8;A0A1S4C5I3	A0A1S3X0M8;A0A1S4C5I3	A0A1S3X0M8_TOBAC;A0A1S4C5I3_TOBAC	LOC107759958;LOC107815403	3-oxoacyl-[acyl-carrier-protein] synthase 3 A, chloroplastic-like	0	NVLVIGADALSR	NVLVIGADALSR	2	NVLVIGADALSR2	62.0701	96.9143	95.9465
A0A1S3X0N1	A0A1S3X0N1	A0A1S3X0N1_TOBAC	LOC107759965	Gamma aminobutyrate transaminase 3, chloroplastic-like	1	GTGLILATEFADNK	GTGLILATEFADNK	2	GTGLILATEFADNK2	37.1525	47.4308	37.1027
A0A1S3X0S8;A0A1S3XRV1;A0A1S3YZ88;A0A1S3Z1N2;A0A1S3Z257;A0A1S3ZD10;A0A1S3ZWP5;A0A1S4AB28;A0A1S4B3F9;A0A1S4B3N6;A0A1S4B6F8;A0A1S4BBC6;A0A1S4BBH6;A0A1S4BFG2;A0A1S4BQR4;A0A1S4CNW5	A0A1S3ZD10;A0A1S4AB28;A0A1S4B3N6;A0A1S4B6F8;A0A1S3X0S8;A0A1S3XRV1;A0A1S3YZ88;A0A1S3Z1N2;A0A1S3Z257;A0A1S3ZWP5;A0A1S4B3F9;A0A1S4BBC6;A0A1S4BBH6;A0A1S4BFG2;A0A1S4BQR4;A0A1S4CNW5;A0A172S1R1	A0A1S3X0S8_TOBAC;A0A1S3XRV1_TOBAC;A0A1S3YZ88_TOBAC;A0A1S3Z1N2_TOBAC;A0A1S3Z257_TOBAC;A0A1S3ZD10_TOBAC;A0A1S3ZWP5_TOBAC;A0A1S4AB28_TOBAC;A0A1S4B3F9_TOBAC;A0A1S4B3N6_TOBAC;A0A1S4B6F8_TOBAC;A0A1S4BBC6_TOBAC;A0A1S4BBH6_TOBAC;A0A1S4BFG2_TOBAC;A0A1S4BQR4_TOBAC;A0A1S4CNW5_TOBAC	LOC107760016;LOC107767831;LOC107781334;LOC107781944;LOC107782023;LOC107785428;LOC107791260;LOC107795599;LOC107804146;LOC107804942;LOC107806522;LOC107807653;LOC107810910;LOC107820910	Ubiquitin-conjugating enzyme E2 28-like	0	EQWSPALTISK	EQWSPALTISK	2	EQWSPALTISK2	93.4956	62.4819	96.1925
A0A1S3X0T9;A0A1S3YY28	A0A1S3X0T9;A0A1S3YY28	A0A1S3X0T9_TOBAC;A0A1S3YY28_TOBAC	LOC107760099;LOC107781119	Protein LHCP TRANSLOCATION DEFECT-like	0	AGADYTVK	AGADYTVK	2	AGADYTVK2	208.049	225.349	190.167
A0A1S3X0T9;A0A1S3YY28	A0A1S3X0T9;A0A1S3YY28	A0A1S3X0T9_TOBAC;A0A1S3YY28_TOBAC	LOC107760099;LOC107781119	Protein LHCP TRANSLOCATION DEFECT-like	0	QNAETAGVYGSQSR	QNAETAGVYGSQSR	2	QNAETAGVYGSQSR2	59.1504	58.0819	48.907
A0A1S3X0T9;A0A1S3YY28	A0A1S3X0T9;A0A1S3YY28	A0A1S3X0T9_TOBAC;A0A1S3YY28_TOBAC	LOC107760099;LOC107781119	Protein LHCP TRANSLOCATION DEFECT-like	0	QNAETAGVYGSQSR	QNAETAGVYGSQSR	3	QNAETAGVYGSQSR3	56.7742	56.4579	61.7964
A0A1S3X0V1;A0A1S3XBF0;A0A1S3ZTD0;A0A1S4BJ42;A0A2P1HA37	A0A1S3X0V1;A0A1S3XBF0;A0A1S3ZTD0;A0A1S4BJ42;A0A2P1HA37	A0A1S3X0V1_TOBAC;A0A1S3XBF0_TOBAC;A0A1S3ZTD0_TOBAC;A0A1S4BJ42_TOBAC;A0A2P1HA37_ARTAN	LOC107760116;LOC107763301;LOC107790279;LOC107808801;LTP3	Non-specific lipid-transfer protein	0	QTACTCLK	QTAC(UniMod:4)TC(UniMod:4)LK	2	QTAC(UniMod:4)TC(UniMod:4)LK2	933.961	1232.19	1100.93
A0A1S3X0W4;A0A1S3XYH7;A0A1S3YU22;A0A1S4C1W9;A0A1S4CNC5;A0A1S4DHR8	A0A1S3X0W4;A0A1S3XYH7;A0A1S3YU22;A0A1S4C1W9;A0A1S4CNC5;A0A1S4DHR8	A0A1S3X0W4_TOBAC;A0A1S3XYH7_TOBAC;A0A1S3YU22_TOBAC;A0A1S4C1W9_TOBAC;A0A1S4CNC5_TOBAC;A0A1S4DHR8_TOBAC	LOC107760055;LOC107770145;LOC107779532;LOC107814270;LOC107820652;LOC107829859	Cytochrome c1-2, heme protein, mitochondrial-like	0	EGLHYNPYFPGGAIAMPK	EGLHYNPYFPGGAIAMPK	3	EGLHYNPYFPGGAIAMPK3	40.1228	37.5784	67.9898
A0A1S3X0W6	A0A1S3X0W6;A0A1S3Z8Z5	A0A1S3X0W6_TOBAC	LOC107760060	3-isopropylmalate dehydrogenase	0	ANPLATVLSAAMLLK	ANPLATVLSAAMLLK	3	ANPLATVLSAAMLLK3	47.6407	50.9756	54.9846
A0A1S3X0W6	A0A1S3X0W6	A0A1S3X0W6_TOBAC	LOC107760060	3-isopropylmalate dehydrogenase	1	ANVLEASMLWR	ANVLEASMLWR	2	ANVLEASMLWR2	110.09	141.417	174.26
A0A1S3X0W6	A0A1S3X0W6	A0A1S3X0W6_TOBAC	LOC107760060	3-isopropylmalate dehydrogenase	1	ANVLEASMLWR	ANVLEASMLWR	3	ANVLEASMLWR3	21.86	23.0083	26.2033
A0A1S3X0W6	A0A1S3X0W6;A0A1S3Z8Z5	A0A1S3X0W6_TOBAC	LOC107760060	3-isopropylmalate dehydrogenase	0	ELTGGIYFGEPR	ELTGGIYFGEPR	2	ELTGGIYFGEPR2	159.784	163.303	197.006
A0A1S3X0W6	A0A1S3X0W6;A0A1S3Z8Z5	A0A1S3X0W6_TOBAC	LOC107760060	3-isopropylmalate dehydrogenase	0	EVAEGVDLMVVR	EVAEGVDLMVVR	2	EVAEGVDLMVVR2	25.0999	37.1163	33.4569
A0A1S3X0W6	A0A1S3X0W6;A0A1S3Z8Z5	A0A1S3X0W6_TOBAC	LOC107760060	3-isopropylmalate dehydrogenase	0	HLRPEMALLHLR	HLRPEMALLHLR	4	HLRPEMALLHLR4	27.2453	34.6455	46.1224
A0A1S3X0W6	A0A1S3X0W6;A0A1S3Z8Z5	A0A1S3X0W6_TOBAC	LOC107760060	3-isopropylmalate dehydrogenase	0	IAFETAR	IAFETAR	2	IAFETAR2	467.042	442.523	531.069
A0A1S3X0W6	A0A1S3X0W6	A0A1S3X0W6_TOBAC	LOC107760060	3-isopropylmalate dehydrogenase	1	IEAAVLDALNR	IEAAVLDALNR	2	IEAAVLDALNR2	102.076	131.582	125.756
A0A1S3X0W6	A0A1S3X0W6	A0A1S3X0W6_TOBAC	LOC107760060	3-isopropylmalate dehydrogenase	1	IEAAVLDALNR	IEAAVLDALNR	3	IEAAVLDALNR3	13.7723	17.8092	12.9615
A0A1S3X0W6	A0A1S3X0W6;A0A1S3Z8Z5	A0A1S3X0W6_TOBAC	LOC107760060	3-isopropylmalate dehydrogenase	0	KSDAILLGAIGGYK	KSDAILLGAIGGYK	2	KSDAILLGAIGGYK2	2.26865	6.72583	12.6044
A0A1S3X0W6	A0A1S3X0W6;A0A1S3Z8Z5	A0A1S3X0W6_TOBAC	LOC107760060	3-isopropylmalate dehydrogenase	0	KSDAILLGAIGGYK	KSDAILLGAIGGYK	3	KSDAILLGAIGGYK3	151.456	230.472	272.956
A0A1S3X0W6	A0A1S3X0W6;A0A1S3Z8Z5	A0A1S3X0W6_TOBAC	LOC107760060	3-isopropylmalate dehydrogenase	0	SDAILLGAIGGYK	SDAILLGAIGGYK	2	SDAILLGAIGGYK2	86.9285	86.7576	110.868
A0A1S3X0W6	A0A1S3X0W6;A0A1S3Z8Z5	A0A1S3X0W6_TOBAC	LOC107760060	3-isopropylmalate dehydrogenase	0	SYNITLLPGDGIGPEVISVAK	SYNITLLPGDGIGPEVISVAK	3	SYNITLLPGDGIGPEVISVAK3	13.3319	18.6278	22.6706
A0A1S3X0W6	A0A1S3X0W6;A0A1S3Z8Z5	A0A1S3X0W6_TOBAC	LOC107760060	3-isopropylmalate dehydrogenase	0	YGLGEEK	YGLGEEK	2	YGLGEEK2	66.1104	99.9859	84.8902
A0A1S3X0X9;A0A1S3ZTK5	A0A1S3X0X9;A0A1S3ZTK5;A0A1S4AFR6;A0A1S4C3W0;A0A1S4C406;A0A1S4C462;A0A1S4C470	A0A1S3X0X9_TOBAC;A0A1S3ZTK5_TOBAC	LOC107759844;LOC107790338	CBS domain-containing protein CBSX1, chloroplastic-like	0	ESTNLEDAAR	ESTNLEDAAR	2	ESTNLEDAAR2	36.7048	65.1532	55.4866
A0A1S3X0X9;A0A1S3ZTK5	A0A1S3X0X9;A0A1S3ZTK5	A0A1S3X0X9_TOBAC;A0A1S3ZTK5_TOBAC	LOC107759844;LOC107790338	CBS domain-containing protein CBSX1, chloroplastic-like	0	ITGFPVVDDDWK	ITGFPVVDDDWK	2	ITGFPVVDDDWK2	70.6572	89.5751	70.6824
A0A1S3X0X9;A0A1S3ZTK5	A0A1S3X0X9;A0A1S3ZTK5	A0A1S3X0X9_TOBAC;A0A1S3ZTK5_TOBAC	LOC107759844;LOC107790338	CBS domain-containing protein CBSX1, chloroplastic-like	0	LHVVKPSTSVDEALELLVER	LHVVKPSTSVDEALELLVER	4	LHVVKPSTSVDEALELLVER4	17.849	14.7077	21.4909
A0A1S3X0X9;A0A1S3ZTK5	A0A1S3X0X9;A0A1S3ZTK5	A0A1S3X0X9_TOBAC;A0A1S3ZTK5_TOBAC	LOC107759844;LOC107790338	CBS domain-containing protein CBSX1, chloroplastic-like	0	RITGFPVVDDDWK	RITGFPVVDDDWK	3	RITGFPVVDDDWK3	32.3888	43.4377	18.0904
A0A1S3X0X9;A0A1S3ZTK5	A0A1S3X0X9;A0A1S3ZTK5	A0A1S3X0X9_TOBAC;A0A1S3ZTK5_TOBAC	LOC107759844;LOC107790338	CBS domain-containing protein CBSX1, chloroplastic-like	0	TFNEVQK	TFNEVQK	2	TFNEVQK2	55.3005	72.4434	84.1157
A0A1S3X0X9;A0A1S3ZTK5	A0A1S3X0X9;A0A1S3ZTK5;A0A1S4C3W0;A0A1S4C406;A0A1S4C462;A0A1S4C470	A0A1S3X0X9_TOBAC;A0A1S3ZTK5_TOBAC	LOC107759844;LOC107790338	CBS domain-containing protein CBSX1, chloroplastic-like	0	VVGDLMTPAPLVVR	VVGDLMTPAPLVVR	2	VVGDLMTPAPLVVR2	163.837	153.037	158.613
A0A1S3X0X9;A0A1S3ZTK5	A0A1S3X0X9;A0A1S3ZTK5;A0A1S4C3W0;A0A1S4C406;A0A1S4C462;A0A1S4C470	A0A1S3X0X9_TOBAC;A0A1S3ZTK5_TOBAC	LOC107759844;LOC107790338	CBS domain-containing protein CBSX1, chloroplastic-like	0	VVGDLMTPAPLVVR	VVGDLMTPAPLVVR	3	VVGDLMTPAPLVVR3	22.9216	27.5157	18.935
A0A1S3X0Y0	P25317;A0A1S3X0Y0;A0A1S3Y5I1	A0A1S3X0Y0_TOBAC	LOC107760143	glutathione transferase	0	IPILIHNSK	IPILIHNSK	3	IPILIHNSK3	46.7716	17.4837	32.0897
A0A1S3X0Y0	A0A1S3X0Y0	A0A1S3X0Y0_TOBAC	LOC107760143	glutathione transferase	1	IYDFVLELK	IYDFVLELK	2	IYDFVLELK2	799.456	545.114	754.691
A0A1S3X0Y0	P25317;A0A1S3X0Y0;A0A1S3Y5I1;Q6XX15	A0A1S3X0Y0_TOBAC	LOC107760143	glutathione transferase	0	TLEGELGNK	TLEGELGNK	2	TLEGELGNK2	706.71	443.262	595.577
A0A1S3X0Y5	O04977;A0A1S3X0Y5;A0A1S3Y5Z1;A0A481NUV9	A0A1S3X0Y5_TOBAC	LOC107760150	Ferredoxin--NADP reductase, chloroplastic	0	AEQWNVEVY	AEQWNVEVY	2	AEQWNVEVY2	71.3489	74.0512	51.382
A0A1S3X0Y5	O04977;A0A1S3X0Y5;A0A1S3Y5Z1;A0A481NUV9	A0A1S3X0Y5_TOBAC	LOC107760150	Ferredoxin--NADP reductase, chloroplastic	0	DGIVWADYK	DGIVWADYK	2	DGIVWADYK2	1386.3	1732	1406.18
A0A1S3X0Y5	O04977;A0A1S3X0Y5;A0A1S3Y5Z1;A0A481NUV9	A0A1S3X0Y5_TOBAC	LOC107760150	Ferredoxin--NADP reductase, chloroplastic	0	DGIVWADYKK	DGIVWADYKK	2	DGIVWADYKK2	324.192	369.914	364.965
A0A1S3X0Y5	O04977;A0A1S3X0Y5;A0A1S3Y5Z1;A0A481NUV9	A0A1S3X0Y5_TOBAC	LOC107760150	Ferredoxin--NADP reductase, chloroplastic	0	DGIVWADYKK	DGIVWADYKK	3	DGIVWADYKK3	908.731	958.331	915.728
A0A1S3X0Y5	A0A1S3X0Y5;A0A1S3Y5Z1;A0A481NUV9	A0A1S3X0Y5_TOBAC	LOC107760150	Ferredoxin--NADP reductase, chloroplastic	0	DNTFVYMCGLK	DNTFVYMC(UniMod:4)GLK	2	DNTFVYMC(UniMod:4)GLK2	2330.97	2466.49	2120.51
A0A1S3X0Y5	O04977;A0A1S3X0Y5;A0A1S3Y5Z1;A0A481NUV9	A0A1S3X0Y5_TOBAC	LOC107760150	Ferredoxin--NADP reductase, chloroplastic	0	EGQSIGVIADGVDANGKPHK	EGQSIGVIADGVDANGKPHK	3	EGQSIGVIADGVDANGKPHK3	44.874	62.7527	50.0953
A0A1S3X0Y5	O04977;A0A1S3X0Y5;A0A1S3Y5Z1;A0A481NUV9	A0A1S3X0Y5_TOBAC	LOC107760150	Ferredoxin--NADP reductase, chloroplastic	0	EGQSIGVIADGVDANGKPHK	EGQSIGVIADGVDANGKPHK	4	EGQSIGVIADGVDANGKPHK4	170.446	183.165	145.628
A0A1S3X0Y5	O04977;A0A1S3X0Y5;A0A1S3Y5Z1;A0A481NUV9	A0A1S3X0Y5_TOBAC	LOC107760150	Ferredoxin--NADP reductase, chloroplastic	0	EKAPENFR	EKAPENFR	2	EKAPENFR2	72.3937	92.5937	67.1603
A0A1S3X0Y5	O04977;A0A1S3X0Y5;A0A1S3Y5Z1;A0A481NUV9	A0A1S3X0Y5_TOBAC	LOC107760150	Ferredoxin--NADP reductase, chloroplastic	0	EKAPENFR	EKAPENFR	3	EKAPENFR3	113.25	147.367	120.802
A0A1S3X0Y5	A0A1S3X0Y5;A0A1S3Y5Z1;A0A481NUV9	A0A1S3X0Y5_TOBAC	LOC107760150	Ferredoxin--NADP reductase, chloroplastic	0	GMESGIDDIMTSLAAR	GMESGIDDIMTSLAAR	3	GMESGIDDIMTSLAAR3	313.086	403.144	343.163
A0A1S3X0Y5	O04977;A0A1S3X0Y5;A0A481NUV9	A0A1S3X0Y5_TOBAC	LOC107760150	Ferredoxin--NADP reductase, chloroplastic	0	GVCSNFLCDLKPGAEVK	GVC(UniMod:4)SNFLC(UniMod:4)DLKPGAEVK	3	GVC(UniMod:4)SNFLC(UniMod:4)DLKPGAEVK3	1295.13	1564.3	1225.99
A0A1S3X0Y5	O04977;A0A1S3X0Y5;A0A481NUV9	A0A1S3X0Y5_TOBAC	LOC107760150	Ferredoxin--NADP reductase, chloroplastic	0	ITGDDAPGETWHMVFSTEGEVPYR	ITGDDAPGETWHMVFSTEGEVPYR	4	ITGDDAPGETWHMVFSTEGEVPYR4	70.1832	58.8204	39.9809
A0A1S3X0Y5	O04977;A0A1S3X0Y5;A0A481NUV9	A0A1S3X0Y5_TOBAC	LOC107760150	Ferredoxin--NADP reductase, chloroplastic	0	ITGPVGK	ITGPVGK	2	ITGPVGK2	2088.91	2311.65	2023.2
A0A1S3X0Y5	O04977;A0A1S3X0Y5;A0A1S3Y5Z1;A0A481NUV9	A0A1S3X0Y5_TOBAC	LOC107760150	Ferredoxin--NADP reductase, chloroplastic	0	KAEQWNVEVY	KAEQWNVEVY	2	KAEQWNVEVY2	735.869	921.257	803.733
A0A1S3X0Y5	A0A1S3X0Y5;A0A1S3Y5Z1;A0A481NUV9	A0A1S3X0Y5_TOBAC	LOC107760150	Ferredoxin--NADP reductase, chloroplastic	0	KQDEGVVVNK	KQDEGVVVNK	2	KQDEGVVVNK2	63.8204	65.6612	62.822
A0A1S3X0Y5	A0A1S3X0Y5;A0A1S3Y5Z1;A0A481NUV9	A0A1S3X0Y5_TOBAC	LOC107760150	Ferredoxin--NADP reductase, chloroplastic	0	KQDEGVVVNK	KQDEGVVVNK	3	KQDEGVVVNK3	967.101	1240.61	950.661
A0A1S3X0Y5	O04977;A0A1S3X0Y5;A0A1S3Y5Z1;A0A481NUV9	A0A1S3X0Y5_TOBAC	LOC107760150	Ferredoxin--NADP reductase, chloroplastic	0	LDFAVSR	LDFAVSR	2	LDFAVSR2	2979.23	3039.98	2518.22
A0A1S3X0Y5	A0A1S3X0Y5;A0A481NUV9	A0A1S3X0Y5_TOBAC	LOC107760150	Ferredoxin--NADP reductase, chloroplastic	1	LIYTNDK	LIYTNDK	2	LIYTNDK2	178.993	170.886	158.028
A0A1S3X0Y5	A0A1S3X0Y5;A0A481NUV9	A0A1S3X0Y5_TOBAC	LOC107760150	Ferredoxin--NADP reductase, chloroplastic	1	LIYTNDKGEEVK	LIYTNDKGEEVK	2	LIYTNDKGEEVK2	25.7251	31.6794	27.7293
A0A1S3X0Y5	A0A1S3X0Y5;A0A481NUV9	A0A1S3X0Y5_TOBAC	LOC107760150	Ferredoxin--NADP reductase, chloroplastic	1	LIYTNDKGEEVK	LIYTNDKGEEVK	3	LIYTNDKGEEVK3	936.866	1100.27	919.867
A0A1S3X0Y5	A0A1S3X0Y5;A0A1S3Y5Z1;A0A481NUV9	A0A1S3X0Y5_TOBAC	LOC107760150	Ferredoxin--NADP reductase, chloroplastic	0	LYSIASSALGDFGDSK	LYSIASSALGDFGDSK	3	LYSIASSALGDFGDSK3	391.539	431.71	300.917
A0A1S3X0Y5	A0A1S3X0Y5;A0A1S3Y5Z1;A0A481NUV9	A0A1S3X0Y5_TOBAC	LOC107760150	Ferredoxin--NADP reductase, chloroplastic	0	MAQYAEELWGLLQK	MAQYAEELWGLLQK	3	MAQYAEELWGLLQK3	886.205	1017.73	907.115
A0A1S3X0Y5	A0A1S3X0Y5;A0A1S3Y5Z1;A0A481NUV9	A0A1S3X0Y5_TOBAC	LOC107760150	Ferredoxin--NADP reductase, chloroplastic	0	QDEGVVVNK	QDEGVVVNK	2	QDEGVVVNK2	51.7191	72.5181	55.6581
A0A1S3X0Y5	O04977;A0A1S3X0Y5;A0A1S3Y5Z1;A0A481NUV9	A0A1S3X0Y5_TOBAC	LOC107760150	Ferredoxin--NADP reductase, chloroplastic	0	TVSLCVK	TVSLC(UniMod:4)VK	2	TVSLC(UniMod:4)VK2	3620.36	3728.26	3162.61
A0A1S3X0Z2;A0A1S4A5I6	A0A1S3X0Z2;A0A1S4A5I6	A0A1S3X0Z2_TOBAC;A0A1S4A5I6_TOBAC	LOC107760084;LOC107793983	Thylakoid lumenal 17.4 kDa protein, chloroplastic-like	0	ANLQGASFK	ANLQGASFK	2	ANLQGASFK2	211.534	175.971	160.638
A0A1S3X0Z2;A0A1S4A5I6	A0A1S3X0Z2;A0A1S4A5I6	A0A1S3X0Z2_TOBAC;A0A1S4A5I6_TOBAC	LOC107760084;LOC107793983	Thylakoid lumenal 17.4 kDa protein, chloroplastic-like	0	AYAVGASFK	AYAVGASFK	2	AYAVGASFK2	553.257	463.657	487.029
A0A1S3X0Z2;A0A1S4A5I6	A0A1S3X0Z2;A0A1S4A5I6	A0A1S3X0Z2_TOBAC;A0A1S4A5I6_TOBAC	LOC107760084;LOC107793983	Thylakoid lumenal 17.4 kDa protein, chloroplastic-like	0	FCDYTNEK	FC(UniMod:4)DYTNEK	2	FC(UniMod:4)DYTNEK2	160.755	156.345	117.343
A0A1S3X0Z2;A0A1S4A5I6	A0A1S3X0Z2;A0A1S4A5I6	A0A1S3X0Z2_TOBAC;A0A1S4A5I6_TOBAC	LOC107760084;LOC107793983	Thylakoid lumenal 17.4 kDa protein, chloroplastic-like	0	FDGADMTEVIMSK	FDGADMTEVIMSK	2	FDGADMTEVIMSK2	44.9977	49.1527	42.1671
A0A1S3X0Z2;A0A1S4A5I6	A0A1S3X0Z2;A0A1S4A5I6	A0A1S3X0Z2_TOBAC;A0A1S4A5I6_TOBAC	LOC107760084;LOC107793983	Thylakoid lumenal 17.4 kDa protein, chloroplastic-like	0	GTDFSNAVLDR	GTDFSNAVLDR	2	GTDFSNAVLDR2	313.82	278.623	252.664
A0A1S3X0Z2;A0A1S4A5I6	A0A1S3X0Z2;A0A1S4A5I6	A0A1S3X0Z2_TOBAC;A0A1S4A5I6_TOBAC	LOC107760084;LOC107793983	Thylakoid lumenal 17.4 kDa protein, chloroplastic-like	0	LPPLSTDPDR	LPPLSTDPDR	2	LPPLSTDPDR2	282.719	273.439	224.224
A0A1S3X0Z2;A0A1S4A5I6	A0A1S3X0Z2;A0A1S4A5I6	A0A1S3X0Z2_TOBAC;A0A1S4A5I6_TOBAC	LOC107760084;LOC107793983	Thylakoid lumenal 17.4 kDa protein, chloroplastic-like	0	SLAAALMSGAK	SLAAALMSGAK	2	SLAAALMSGAK2	979.978	877.873	807.645
A0A1S3X115;A0A1S3ZTR9;A0A1S3ZTW8	A0A1S3X115;A0A1S3ZTR9;A0A1S3ZTW8	A0A1S3X115_TOBAC;A0A1S3ZTR9_TOBAC;A0A1S3ZTW8_TOBAC	LOC107760107;LOC107790400	pyridoxal 5'-phosphate synthase	0	EAAWFAGSVR	EAAWFAGSVR	2	EAAWFAGSVR2	68.4475		60.3038
A0A1S3X115;A0A1S3ZTR9;A0A1S3ZTW8	A0A1S3X115;A0A1S3ZTR9;A0A1S3ZTW8	A0A1S3X115_TOBAC;A0A1S3ZTR9_TOBAC;A0A1S3ZTW8_TOBAC	LOC107760107;LOC107790400	pyridoxal 5'-phosphate synthase	0	IQINTDSR	IQINTDSR	2	IQINTDSR2	47.6899	24.7946	36.8676
A0A1S3X119;A0A1S3YYJ5;A0A1S4A5M7	A0A1S3X119;A0A1S3YYJ5;A0A1S4A5M7	A0A1S3X119_TOBAC;A0A1S3YYJ5_TOBAC;A0A1S4A5M7_TOBAC	LOC107760109;LOC107781043;LOC107794017	5'-3' exoribonuclease 2-like	0	ITSQGLVR	ITSQGLVR	2	ITSQGLVR2	26.0977		52.1241
A0A1S3X130	A0A1S3X130	A0A1S3X130_TOBAC	LOC107760194	Stress protein DDR48-like	1	HLEHVGGLGAAAAGAFALHEK	HLEHVGGLGAAAAGAFALHEK	4	HLEHVGGLGAAAAGAFALHEK4	17.092	14.5824	21.3478
A0A1S3X130	A0A1S3X130;A0A1S3Y381	A0A1S3X130_TOBAC	LOC107760194	Stress protein DDR48-like	0	TNYGEGDTYGK	TNYGEGDTYGK	2	TNYGEGDTYGK2	13.8186	21.089	29.5813
A0A1S3X130	A0A1S3X130	A0A1S3X130_TOBAC	LOC107760194	Stress protein DDR48-like	1	TSYGDSGYENK	TSYGDSGYENK	2	TSYGDSGYENK2	15.8129	9.69808	23.5927
A0A1S3X130	A0A1S3X130;A0A1S3Y381	A0A1S3X130_TOBAC	LOC107760194	Stress protein DDR48-like	0	TSYGGGDNYGDNK	TSYGGGDNYGDNK	2	TSYGGGDNYGDNK2	3.3807	15.742	8.43277
A0A1S3X130	A0A1S3X130	A0A1S3X130_TOBAC	LOC107760194	Stress protein DDR48-like	1	TTYGENTYEEK	TTYGENTYEEK	2	TTYGENTYEEK2	4.97387		8.63472
A0A1S3X144;A0A1S3X1R9;A0A1S3YDS1	A0A1S3X144;A0A1S3X1R9;A0A1S3YDS1	A0A1S3X144_TOBAC;A0A1S3X1R9_TOBAC;A0A1S3YDS1_TOBAC	LOC107760135;LOC107775178	Uncharacterized protein YnbB-like isoform X1	0	GSFLIAEVMAAR	GSFLIAEVMAAR	2	GSFLIAEVMAAR2	19.3918	19.149	13.1176
A0A1S3X147;A0A1S3ZQT7	A0A1S3X147;A0A1S3ZQT7	A0A1S3X147_TOBAC;A0A1S3ZQT7_TOBAC	LOC107760033;LOC107789386	Uncharacterized protein LOC107760033	0	VVVTVPGGR	VVVTVPGGR	2	VVVTVPGGR2	37.939	40.1047	36.48
A0A1S3X190	A0A1S3X190;A0A1S3XW91	A0A1S3X190_TOBAC	LOC107760080	Blue-light photoreceptor PHR2-like	0	ASFLIESVTDLR	ASFLIESVTDLR	2	ASFLIESVTDLR2	11.1357	22.5373	20.502
A0A1S3X190	A0A1S3X190;A0A1S3XW91	A0A1S3X190_TOBAC	LOC107760080	Blue-light photoreceptor PHR2-like	0	ASIVWFR	ASIVWFR	2	ASIVWFR2	39.9681	48.4518	32.936
A0A1S3X190	A0A1S3X190	A0A1S3X190_TOBAC	LOC107760080	Blue-light photoreceptor PHR2-like	1	IGKPETVLVEIAK	IGKPETVLVEIAK	3	IGKPETVLVEIAK3	20.4006	18.3026
A0A1S3X1A8;A0A1S4BR11	A0A1S3X1A8;A0A1S4BR11	A0A1S3X1A8_TOBAC;A0A1S4BR11_TOBAC	LOC107760205;LOC107811006	NAD(P)H-quinone oxidoreductase subunit N, chloroplastic-like	0	GLGDPETTLTK	GLGDPETTLTK	2	GLGDPETTLTK2
A0A1S3X1A8;A0A1S4BR11	A0A1S3X1A8;A0A1S4BR11	A0A1S3X1A8_TOBAC;A0A1S4BR11_TOBAC	LOC107760205;LOC107811006	NAD(P)H-quinone oxidoreductase subunit N, chloroplastic-like	0	GLVVWIIEAK	GLVVWIIEAK	2	GLVVWIIEAK2	16.162	19.6215	15.0543
A0A1S3X1E5	A0A1S3X1E5;A0A1S4ALQ5	A0A1S3X1E5_TOBAC	LOC107760137	Pyruvate dehydrogenase E1 component subunit alpha	0	DHCLFLGR	DHC(UniMod:4)LFLGR	3	DHC(UniMod:4)LFLGR3	37.5337	50.8006	73.9717
A0A1S3X1F6;A0A1S3YJT0	A0A1S3X1F6;A0A1S3YJT0	A0A1S3X1F6_TOBAC;A0A1S3YJT0_TOBAC	LOC107760017;LOC107777047	V-type proton ATPase subunit E-like	0	LLHDLIVQSLLR	LLHDLIVQSLLR	3	LLHDLIVQSLLR3	38.7056	40.0477	26.0974
A0A1S3X1F6;A0A1S3YJT0	A0A1S3X1F6;A0A1S3YJT0	A0A1S3X1F6_TOBAC;A0A1S3YJT0_TOBAC	LOC107760017;LOC107777047	V-type proton ATPase subunit E-like	0	VLQAQDDLVSSMK	VLQAQDDLVSSMK	2	VLQAQDDLVSSMK2	39.7151	44.4582	54.5468
A0A1S3X1G0	A0A1S3X1G0;A0A1S4A718;A0A1S4A759	A0A1S3X1G0_TOBAC	LOC107760155	LOW QUALITY PROTEIN: vacuolar protein sorting-associated protein 53 A	0	TILLEIPSLGK	TILLEIPSLGK	2	TILLEIPSLGK2	3.00276	14.7754	17.5851
A0A1S3X1G1;A0A1S3ZCH7;A0A1S4BAZ0;A0A1S4CYX6	A0A1S3X1G1;A0A1S3ZCH7;A0A1S4BAZ0;A0A1S4CYX6	A0A1S3X1G1_TOBAC;A0A1S3ZCH7_TOBAC;A0A1S4BAZ0_TOBAC;A0A1S4CYX6_TOBAC	LOC107760024;LOC107785345;LOC107806404;LOC107823997	Glycine-rich RNA-binding protein GRP1A-like isoform X2	0	NITVNEAQAR	NITVNEAQAR	2	NITVNEAQAR2	19.8421	15.5766	11.725
A0A1S3X1H5;G0T511	A0A1S3X1H5;G0T511	A0A1S3X1H5_TOBAC;G0T511_NICBE	IspH1;LOC107760258	4-hydroxy-3-methylbut-2-enyl diphosphate reductase, chloroplastic-like	0	AVEDVLIK	AVEDVLIK	2	AVEDVLIK2	89.9416	119.463	92.3128
A0A1S3X1H5;G0T511	A0A1S3X1H5;G0T511	A0A1S3X1H5_TOBAC;G0T511_NICBE	IspH1;LOC107760258	4-hydroxy-3-methylbut-2-enyl diphosphate reductase, chloroplastic-like	0	REEALQLA	REEALQLA	2	REEALQLA2		121.724	94.8759
A0A1S3X1I5;A0A1S4B2Y7	A0A1S3X1I5;A0A1S4B2Y7	A0A1S3X1I5_TOBAC;A0A1S4B2Y7_TOBAC	LOC107760041;LOC107803875	50S ribosomal protein L6, chloroplastic-like	0	DIVLNLGFSHPVK	DIVLNLGFSHPVK	3	DIVLNLGFSHPVK3	17.1888	23.2585	22.7219
A0A1S3X1I5;A0A1S4B2Y7	A0A1S3X1I5;A0A1S4B2Y7	A0A1S3X1I5_TOBAC;A0A1S4B2Y7_TOBAC	LOC107760041;LOC107803875	50S ribosomal protein L6, chloroplastic-like	0	GPLGEMAITYPR	GPLGEMAITYPR	2	GPLGEMAITYPR2	96.2549	118.604	111.47
A0A1S3X1I5;A0A1S4B2Y7	A0A1S3X1I5;A0A1S4B2Y7	A0A1S3X1I5_TOBAC;A0A1S4B2Y7_TOBAC	LOC107760041;LOC107803875	50S ribosomal protein L6, chloroplastic-like	0	GPLGEMAITYPR	GPLGEMAITYPR	3	GPLGEMAITYPR3	34.9761	40.8163	55.1184
A0A1S3X1I5;A0A1S4B2Y7	A0A1S3X1I5;A0A1S4B2Y7;A0A1S4D6B5	A0A1S3X1I5_TOBAC;A0A1S4B2Y7_TOBAC	LOC107760041;LOC107803875	50S ribosomal protein L6, chloroplastic-like	0	ITVSGYDK	ITVSGYDK	2	ITVSGYDK2	163.213	220.754	195.814
A0A1S3X1I5;A0A1S4B2Y7	A0A1S3X1I5;A0A1S4B2Y7;A0A1S4D6B5	A0A1S3X1I5_TOBAC;A0A1S4B2Y7_TOBAC	LOC107760041;LOC107803875	50S ribosomal protein L6, chloroplastic-like	0	LQLVGVGYR	LQLVGVGYR	2	LQLVGVGYR2	182.957	165.822	184.639
A0A1S3X1I5;A0A1S4B2Y7	A0A1S3X1I5;A0A1S4B2Y7;A0A1S4D6B5	A0A1S3X1I5_TOBAC;A0A1S4B2Y7_TOBAC	LOC107760041;LOC107803875	50S ribosomal protein L6, chloroplastic-like	0	MEIPDGLQVK	MEIPDGLQVK	2	MEIPDGLQVK2	61.3309	68.0953	76.2627
A0A1S3X1I5;A0A1S4B2Y7	A0A1S3X1I5;A0A1S4B2Y7	A0A1S3X1I5_TOBAC;A0A1S4B2Y7_TOBAC	LOC107760041;LOC107803875	50S ribosomal protein L6, chloroplastic-like	0	QPITVPSNVTLTMEGQDLK	QPITVPSNVTLTMEGQDLK	3	QPITVPSNVTLTMEGQDLK3	21.2342	24.0149	21.8113
A0A1S3X1I5;A0A1S4B2Y7	A0A1S3X1I5;A0A1S4B2Y7	A0A1S3X1I5_TOBAC;A0A1S4B2Y7_TOBAC	LOC107760041;LOC107803875	50S ribosomal protein L6, chloroplastic-like	0	SEIGQFAASIR	SEIGQFAASIR	2	SEIGQFAASIR2	195.778	211.372	254.844
A0A1S3X1I5;A0A1S4B2Y7	A0A1S3X1I5;A0A1S4B2Y7	A0A1S3X1I5_TOBAC;A0A1S4B2Y7_TOBAC	LOC107760041;LOC107803875	50S ribosomal protein L6, chloroplastic-like	0	SEIGQFAASIR	SEIGQFAASIR	3	SEIGQFAASIR3	27.358	36.8715	37.8089
A0A1S3X1I5;A0A1S4B2Y7	A0A1S3X1I5;A0A1S4B2Y7	A0A1S3X1I5_TOBAC;A0A1S4B2Y7_TOBAC	LOC107760041;LOC107803875	50S ribosomal protein L6, chloroplastic-like	0	TLTDNMVVGVSK	TLTDNMVVGVSK	2	TLTDNMVVGVSK2	61.3362	69.638	92.7796
A0A1S3X1I5;A0A1S4B2Y7	A0A1S3X1I5;A0A1S4B2Y7	A0A1S3X1I5_TOBAC;A0A1S4B2Y7_TOBAC	LOC107760041;LOC107803875	50S ribosomal protein L6, chloroplastic-like	0	VKGPLGEMAITYPR	VKGPLGEMAITYPR	3	VKGPLGEMAITYPR3	99.5229	103.43	122.328
A0A1S3X1I5;A0A1S4B2Y7	A0A1S3X1I5;A0A1S4B2Y7;A0A1S4D6B5	A0A1S3X1I5_TOBAC;A0A1S4B2Y7_TOBAC	LOC107760041;LOC107803875	50S ribosomal protein L6, chloroplastic-like	0	WRPPEPYK	WRPPEPYK	3	WRPPEPYK3	42.0947	64.1157	69.4397
A0A1S3X1I5;A0A1S4B2Y7	A0A1S3X1I5;A0A1S4B2Y7	A0A1S3X1I5_TOBAC;A0A1S4B2Y7_TOBAC	LOC107760041;LOC107803875	50S ribosomal protein L6, chloroplastic-like	0	YADEIVR	YADEIVR	2	YADEIVR2	115.893	151.725	152.521
A0A1S3X1Q2;A0A1S3XTF3	A0A1S3X1Q2;A0A1S3XTF3;A0A1S3Z906;A0A1S3ZJX5;A0A1S4CWX7	A0A1S3X1Q2_TOBAC;A0A1S3XTF3_TOBAC	LOC107760389;LOC107768552	40S ribosomal protein S7	0	AVVIHVPYR	AVVIHVPYR	2	AVVIHVPYR2	18.0914	26.3065	29.5222
A0A1S3X1Q2;A0A1S3XTF3	A0A1S3X1Q2;A0A1S3XTF3;A0A1S3Z906;A0A1S3ZJX5;A0A1S4CWX7	A0A1S3X1Q2_TOBAC;A0A1S3XTF3_TOBAC	LOC107760389;LOC107768552	40S ribosomal protein S7	0	AVVIHVPYR	AVVIHVPYR	3	AVVIHVPYR3	206.074	222.182	270.406
A0A1S3X1Q2;A0A1S3XTF3	A0A1S3X1Q2;A0A1S3XTF3;A0A1S3Z906;A0A1S3ZJX5;A0A1S4CWX7	A0A1S3X1Q2_TOBAC;A0A1S3XTF3_TOBAC	LOC107760389;LOC107768552	40S ribosomal protein S7	0	DVIFIATR	DVIFIATR	2	DVIFIATR2	436.823	452.082	570.329
A0A1S3X1Q2;A0A1S3XTF3	A0A1S3X1Q2;A0A1S3XTF3;A0A1S3Z906;A0A1S3ZJX5;A0A1S4CWX7	A0A1S3X1Q2_TOBAC;A0A1S3XTF3_TOBAC	LOC107760389;LOC107768552	40S ribosomal protein S7	0	DVVFEYPITEA	DVVFEYPITEA	2	DVVFEYPITEA2	14.8416	7.44024	16.4414
A0A1S3X1Q2;A0A1S3XTF3	A0A1S3X1Q2;A0A1S3XTF3;A0A1S3Z906;A0A1S4CWX7	A0A1S3X1Q2_TOBAC;A0A1S3XTF3_TOBAC	LOC107760389;LOC107768552	40S ribosomal protein S7	0	LETFSAVYR	LETFSAVYR	2	LETFSAVYR2	128.168	162.063	161.313
A0A1S3X1R2;A0A1S3X1Y0;A0A1S3X202;A0A1S3X280;A0A1S3YDT2;A0A1S3YE04;A0A1S3YED5;A0A1S3ZJD3	A0A1S3X1R2;A0A1S3X1Y0;A0A1S3X202;A0A1S3X280;A0A1S3YDT2;A0A1S3YE04;A0A1S3YED5;A0A1S3ZJD3	A0A1S3X1R2_TOBAC;A0A1S3X1Y0_TOBAC;A0A1S3X202_TOBAC;A0A1S3X280_TOBAC;A0A1S3YDT2_TOBAC;A0A1S3YE04_TOBAC;A0A1S3YED5_TOBAC;A0A1S3ZJD3_TOBAC	LOC107760396;LOC107775182;LOC107787380	Probable ADP-ribosylation factor GTPase-activating protein AGD5 isoform X2	0	VGIENFIR	VGIENFIR	2	VGIENFIR2	45.7453	42.9678	40.7681
A0A1S3X1S5;A0A1S3XZB0	A0A1S3X1S5;A0A1S3XZB0	A0A1S3X1S5_TOBAC;A0A1S3XZB0_TOBAC	LOC107760338;LOC107770390	Pyruvate dehydrogenase E1 component subunit alpha	0	DPITALK	DPITALK	2	DPITALK2	25.4508	40.1742	30.6569
A0A1S3X1S5;A0A1S3XZB0	A0A1S3X1S5;A0A1S3XZB0	A0A1S3X1S5_TOBAC;A0A1S3XZB0_TOBAC	LOC107760338;LOC107770390	Pyruvate dehydrogenase E1 component subunit alpha	0	DPITALKK	DPITALKK	2	DPITALKK2	23.9594	30.6132	34.2398
A0A1S3X1S5;A0A1S3XZB0	A0A1S3X1S5;A0A1S3XZB0	A0A1S3X1S5_TOBAC;A0A1S3XZB0_TOBAC	LOC107760338;LOC107770390	Pyruvate dehydrogenase E1 component subunit alpha	0	RGEGPTLVECETYR	RGEGPTLVEC(UniMod:4)ETYR	3	RGEGPTLVEC(UniMod:4)ETYR3	27.1252	43.2228	32.0641
A0A1S3X1S5;A0A1S3XZB0	A0A1S3X1S5;A0A1S3XZB0	A0A1S3X1S5_TOBAC;A0A1S3XZB0_TOBAC	LOC107760338;LOC107770390	Pyruvate dehydrogenase E1 component subunit alpha	0	SQLLENVFADPK	SQLLENVFADPK	2	SQLLENVFADPK2	35.2044	47.194	34.433
A0A1S3X1S5;A0A1S3XZB0	A0A1S3X1S5;A0A1S3XZB0	A0A1S3X1S5_TOBAC;A0A1S3XZB0_TOBAC	LOC107760338;LOC107770390	Pyruvate dehydrogenase E1 component subunit alpha	0	SSLSNLLITK	SSLSNLLITK	2	SSLSNLLITK2	63.7969	79.6345	93.0933
A0A1S3X1S5;A0A1S3XZB0	A0A1S3X1S5;A0A1S3XZB0	A0A1S3X1S5_TOBAC;A0A1S3XZB0_TOBAC	LOC107760338;LOC107770390	Pyruvate dehydrogenase E1 component subunit alpha	0	STSDPEIWK	STSDPEIWK	2	STSDPEIWK2	56.1744	75.9856	47.6313
A0A1S3X200	A0A1S3X200	A0A1S3X200_TOBAC	LOC107760333	Pathogenesis-related protein STH-2-like	1	ALVLDAENIVPK	ALVLDAENIVPK	2	ALVLDAENIVPK2	153.231	155.693	122.618
A0A1S3X200	A0A1S3X200;A0A1S4BHY8	A0A1S3X200_TOBAC	LOC107760333	Pathogenesis-related protein STH-2-like	0	AVEAYLLANPSSYA	AVEAYLLANPSSYA	2	AVEAYLLANPSSYA2	38.8173	31.2129	28.8448
A0A1S3X200	A0A1S3X200	A0A1S3X200_TOBAC	LOC107760333	Pathogenesis-related protein STH-2-like	1	IHVVDDK	IHVVDDK	2	IHVVDDK2	16.9201	19.208	20.1906
A0A1S3X200	A0A1S3X200;A0A1S4BHY8	A0A1S3X200_TOBAC	LOC107760333	Pathogenesis-related protein STH-2-like	0	MNFVEGYPIK	MNFVEGYPIK	2	MNFVEGYPIK2	167.259	118.855	132.955
A0A1S3X200	A0A1S3X200	A0A1S3X200_TOBAC	LOC107760333	Pathogenesis-related protein STH-2-like	1	NIEIVEGDGGAESIKK	NIEIVEGDGGAESIKK	3	NIEIVEGDGGAESIKK3	21.8912	20.667	16.8601
A0A1S3X211;Q9XGH8	A0A1S3X211;Q9XGH8;Q2QFR2	A0A1S3X211_TOBAC;Q9XGH8_TOBAC	LOC107760226;cpr2	Cysteine proteinase 15A-like	0	QDHGVLLVGYGSHGFAPIR	QDHGVLLVGYGSHGFAPIR	4	QDHGVLLVGYGSHGFAPIR4	90.9093	69.0192	75.6492
A0A1S3X211;Q9XGH8	A0A1S3X211;Q9XGH8;Q2QFR2	A0A1S3X211_TOBAC;Q9XGH8_TOBAC	LOC107760226;cpr2	Cysteine proteinase 15A-like	0	RQDHGVLLVGYGSHGFAPIR	RQDHGVLLVGYGSHGFAPIR	4	RQDHGVLLVGYGSHGFAPIR4	21.2833	9.93003
A0A1S3X219;A0A1S3X4V6;A0A1S3XLW8	A0A1S3X219;A0A1S3XLW8;A0A1S3X4V6	A0A1S3X219_TOBAC;A0A1S3X4V6_TOBAC;A0A1S3XLW8_TOBAC	LOC107760348;LOC107761251;LOC107766543	Starch synthase, chloroplastic/amyloplastic	0	YGAVPIVR	YGAVPIVR	2	YGAVPIVR2	37.6156	34.2643	25.4478
A0A1S3X231	A0A1S3X231;A0A1S4DFP7;A0A1S4DG15	A0A1S3X231_TOBAC	LOC107760420	Probable uridine nucleosidase 1	0	LTDADLEELR	LTDADLEELR	2	LTDADLEELR2
A0A1S3X231	A0A1S3X231	A0A1S3X231_TOBAC	LOC107760420	Probable uridine nucleosidase 1	1	SASEFLVEK	SASEFLVEK	2	SASEFLVEK2	49.4216	37.1518	25.6326
A0A1S3X240;A0A1S3XEB2	A0A1S3X240;A0A1S3XEB2	A0A1S3X240_TOBAC;A0A1S3XEB2_TOBAC	LOC107760512;LOC107764195	Guanylate-binding protein 5-like	0	DYLELALRPVQGGGR	DYLELALRPVQGGGR	3	DYLELALRPVQGGGR3	7.34205	11.0359	16.7605
A0A1S3X240;A0A1S3XEB2	A0A1S3X240;A0A1S3XEB2;A0A1S3YA94;A0A1S4D659	A0A1S3X240_TOBAC;A0A1S3XEB2_TOBAC	LOC107760512;LOC107764195	Guanylate-binding protein 5-like	0	LENINATAQSFER	LENINATAQSFER	2	LENINATAQSFER2		3.55085	8.64458
A0A1S3X241	A0A1S3X241;A0A1S3XIW5	A0A1S3X241_TOBAC	LOC107760255	Phospholipase A-2-activating protein-like	0	AAIQAIIK	AAIQAIIK	2	AAIQAIIK2	82.6819	93.5112	111.903
A0A1S3X241	A0A1S3X241	A0A1S3X241_TOBAC	LOC107760255	Phospholipase A-2-activating protein-like	1	ALTNLFK	ALTNLFK	2	ALTNLFK2	83.6091	72.6121	67.5766
A0A1S3X241	A0A1S3X241;A0A1S3XIW5	A0A1S3X241_TOBAC	LOC107760255	Phospholipase A-2-activating protein-like	0	ENLPLSFR	ENLPLSFR	2	ENLPLSFR2	41.0583	46.9175	41.1045
A0A1S3X241	A0A1S3X241;A0A1S3XIW5	A0A1S3X241_TOBAC	LOC107760255	Phospholipase A-2-activating protein-like	0	EQIVEFILQNTGQR	EQIVEFILQNTGQR	3	EQIVEFILQNTGQR3	12.1069	19.1851	19.3016
A0A1S3X241	A0A1S3X241;A0A1S3XIW5	A0A1S3X241_TOBAC	LOC107760255	Phospholipase A-2-activating protein-like	0	GLAAVPGLGILSASHDGSIR	GLAAVPGLGILSASHDGSIR	3	GLAAVPGLGILSASHDGSIR3	114.764	88.8259	87.8007
A0A1S3X241	A0A1S3X241	A0A1S3X241_TOBAC	LOC107760255	Phospholipase A-2-activating protein-like	1	HVSNPNDVLMELIK	HVSNPNDVLMELIK	3	HVSNPNDVLMELIK3	26.0121	23.0612	19.5297
A0A1S3X241	A0A1S3X241	A0A1S3X241_TOBAC	LOC107760255	Phospholipase A-2-activating protein-like	1	ISEVGADIELITK	ISEVGADIELITK	2	ISEVGADIELITK2	11.2256	20.0968	6.40871
A0A1S3X241	A0A1S3X241;A0A1S3XIW5	A0A1S3X241_TOBAC	LOC107760255	Phospholipase A-2-activating protein-like	0	LASILNVLK	LASILNVLK	2	LASILNVLK2	106.397	100.225	90.2096
A0A1S3X241	A0A1S3X241	A0A1S3X241_TOBAC	LOC107760255	Phospholipase A-2-activating protein-like	1	LSDDDVAMVLK	LSDDDVAMVLK	2	LSDDDVAMVLK2	7.29256	20.8746	10.9089
A0A1S3X241	A0A1S3X241;A0A1S3XIW5	A0A1S3X241_TOBAC	LOC107760255	Phospholipase A-2-activating protein-like	0	QFTPDPSFR	QFTPDPSFR	2	QFTPDPSFR2	87.8695	80.1738	73.1774
A0A1S3X2A2;A0A1S3XJT2	A0A1S3X2A2;A0A1S3XJT2	A0A1S3X2A2_TOBAC;A0A1S3XJT2_TOBAC	LOC107760487;LOC107765752	Xanthoxin dehydrogenase-like	0	GVFLGMK	GVFLGMK	2	GVFLGMK2	31.6905	42.0089	36.5481
A0A1S3X2A2;A0A1S3XJT2	A0A1S3X2A2;A0A1S3XJT2	A0A1S3X2A2_TOBAC;A0A1S3XJT2_TOBAC	LOC107760487;LOC107765752	Xanthoxin dehydrogenase-like	0	NVAAELGQHGIR	NVAAELGQHGIR	3	NVAAELGQHGIR3	35.2947	28.7843	30.4503
A0A1S3X2B9	A0A1S3X2B9;A0A1S3X3H1	A0A1S3X2B9_TOBAC	LOC107760583	2-oxoglutarate dehydrogenase, mitochondrial	0	AITTLPEDFKPHR	AITTLPEDFKPHR	3	AITTLPEDFKPHR3	47.292	38.6218	68.9804
A0A1S3X2B9	A0A1S3X2B9;A0A1S4DFN4	A0A1S3X2B9_TOBAC	LOC107760583	2-oxoglutarate dehydrogenase, mitochondrial	0	AKLDPLALEER	AKLDPLALEER	3	AKLDPLALEER3	17.6957	16.8698	22.2736
A0A1S3X2B9	A0A1S3X2B9;A0A1S3X3H1	A0A1S3X2B9_TOBAC	LOC107760583	2-oxoglutarate dehydrogenase, mitochondrial	0	APSAATATGFQQVHVK	APSAATATGFQQVHVK	3	APSAATATGFQQVHVK3	37.0715	31.5533	56.2585
A0A1S3X2B9	A0A1S3X2B9;A0A1S4DFN4	A0A1S3X2B9_TOBAC	LOC107760583	2-oxoglutarate dehydrogenase, mitochondrial	0	AQSAPVPR	AQSAPVPR	2	AQSAPVPR2	57.3999	44.526	84.8534
A0A1S3X2B9	A0A1S3X2B9	A0A1S3X2B9_TOBAC	LOC107760583	2-oxoglutarate dehydrogenase, mitochondrial	1	DWLSAFWSGFK	DWLSAFWSGFK	2	DWLSAFWSGFK2	14.0348	11.0688	11.3485
A0A1S3X2B9	A0A1S3X2B9;A0A1S3Y462;A0A1S4BYF6;A0A1S4DFN4	A0A1S3X2B9_TOBAC	LOC107760583	2-oxoglutarate dehydrogenase, mitochondrial	0	EFFLGVWR	EFFLGVWR	2	EFFLGVWR2	522.7	457.897	597.379
A0A1S3X2B9	A0A1S3X2B9;A0A1S3Y462;A0A1S4BYF6	A0A1S3X2B9_TOBAC	LOC107760583	2-oxoglutarate dehydrogenase, mitochondrial	0	FGHNEIDEPSFTQPK	FGHNEIDEPSFTQPK	3	FGHNEIDEPSFTQPK3	34.5724	35.7912	31.3366
A0A1S3X2B9	A0A1S3X2B9;A0A1S4DFN4	A0A1S3X2B9_TOBAC	LOC107760583	2-oxoglutarate dehydrogenase, mitochondrial	0	IETPTPR	IETPTPR	2	IETPTPR2	70.6964	67.6413	71.6283
A0A1S3X2B9	A0A1S3X2B9;A0A1S4DFN4	A0A1S3X2B9_TOBAC	LOC107760583	2-oxoglutarate dehydrogenase, mitochondrial	0	IHLSLVANPSHLEAVDPVVVGK	IHLSLVANPSHLEAVDPVVVGK	4	IHLSLVANPSHLEAVDPVVVGK4	9.75683	17.455	18.1733
A0A1S3X2B9	A0A1S3X2B9	A0A1S3X2B9_TOBAC	LOC107760583	2-oxoglutarate dehydrogenase, mitochondrial	1	INTILNEEFVASK	INTILNEEFVASK	2	INTILNEEFVASK2	28.791	41.4431	31.4114
A0A1S3X2B9	A0A1S3X2B9;A0A1S3X3H1	A0A1S3X2B9_TOBAC	LOC107760583	2-oxoglutarate dehydrogenase, mitochondrial	0	KPLIVMSPK	KPLIVMSPK	3	KPLIVMSPK3	82.8577	82.6344	113.046
A0A1S3X2B9	A0A1S3X2B9;A0A1S4DFN4	A0A1S3X2B9_TOBAC	LOC107760583	2-oxoglutarate dehydrogenase, mitochondrial	0	LDPLALEER	LDPLALEER	2	LDPLALEER2	137.516	147.272	172.508
A0A1S3X2B9	A0A1S3X2B9	A0A1S3X2B9_TOBAC	LOC107760583	2-oxoglutarate dehydrogenase, mitochondrial	1	LLQSGQVTK	LLQSGQVTK	2	LLQSGQVTK2	112.95	128.077	142.291
A0A1S3X2B9	A0A1S3X2B9;A0A1S3Y462;A0A1S4BYF6;A0A1S4DFN4	A0A1S3X2B9_TOBAC	LOC107760583	2-oxoglutarate dehydrogenase, mitochondrial	0	LNVLGNVVR	LNVLGNVVR	2	LNVLGNVVR2	410.803	414.139	517.12
A0A1S3X2B9	A0A1S3X2B9;A0A1S3Y462;A0A1S4BYF6;A0A1S3X3H1	A0A1S3X2B9_TOBAC	LOC107760583	2-oxoglutarate dehydrogenase, mitochondrial	0	LSGQDVER	LSGQDVER	2	LSGQDVER2	64.7817	80.2214	100.437
A0A1S3X2B9	A0A1S3X2B9;A0A1S3Y462;A0A1S4BYF6;A0A1S4DFN4	A0A1S3X2B9_TOBAC	LOC107760583	2-oxoglutarate dehydrogenase, mitochondrial	0	LTDSFLDGTSSVYLEELQR	LTDSFLDGTSSVYLEELQR	3	LTDSFLDGTSSVYLEELQR3	8.79177	9.24135	19.8934
A0A1S3X2B9	A0A1S3X2B9;A0A1S3Y462;A0A1S4BYF6;A0A1S3X3H1	A0A1S3X2B9_TOBAC	LOC107760583	2-oxoglutarate dehydrogenase, mitochondrial	0	LVLCSGK	LVLC(UniMod:4)SGK	2	LVLC(UniMod:4)SGK2	244.008	213.695	289.058
A0A1S3X2B9	A0A1S3X2B9;A0A1S3X3H1	A0A1S3X2B9_TOBAC	LOC107760583	2-oxoglutarate dehydrogenase, mitochondrial	0	MIETGER	MIETGER	2	MIETGER2	40.3618	57.5207	52.3118
A0A1S3X2B9	A0A1S3X2B9;A0A1S3Y462;A0A1S4BYF6;A0A1S4DFN4	A0A1S3X2B9_TOBAC	LOC107760583	2-oxoglutarate dehydrogenase, mitochondrial	0	MSGFLSENRPVQTLR	MSGFLSENRPVQTLR	3	MSGFLSENRPVQTLR3	254.081	271.848	310.916
A0A1S3X2B9	A0A1S3X2B9;A0A1S3Y462;A0A1S4BYF6;A0A1S3X3H1	A0A1S3X2B9_TOBAC	LOC107760583	2-oxoglutarate dehydrogenase, mitochondrial	0	NTGVKPEILK	NTGVKPEILK	2	NTGVKPEILK2	13.1956	17.8761	24.383
A0A1S3X2B9	A0A1S3X2B9;A0A1S3Y462;A0A1S4BYF6;A0A1S3X3H1	A0A1S3X2B9_TOBAC	LOC107760583	2-oxoglutarate dehydrogenase, mitochondrial	0	NTGVKPEILK	NTGVKPEILK	3	NTGVKPEILK3	117.107	101.137	109.391
A0A1S3X2B9	A0A1S3X2B9	A0A1S3X2B9_TOBAC	LOC107760583	2-oxoglutarate dehydrogenase, mitochondrial	1	QTFHSDVVVDIVCYR	QTFHSDVVVDIVC(UniMod:4)YR	3	QTFHSDVVVDIVC(UniMod:4)YR3	46.9304	47.8275	68.2807
A0A1S3X2B9	A0A1S3X2B9;A0A1S3Y462;A0A1S4BYF6;A0A1S4DFN4	A0A1S3X2B9_TOBAC	LOC107760583	2-oxoglutarate dehydrogenase, mitochondrial	0	QYYSNDVDR	QYYSNDVDR	2	QYYSNDVDR2	26.4159	20.7926	29.912
A0A1S3X2B9	A0A1S3X2B9;A0A1S3Y462;A0A1S4BYF6;A0A1S4DFN4	A0A1S3X2B9_TOBAC	LOC107760583	2-oxoglutarate dehydrogenase, mitochondrial	0	RFGLEGCETLIPGMK	RFGLEGC(UniMod:4)ETLIPGMK	3	RFGLEGC(UniMod:4)ETLIPGMK3	73.3387	78.0436	74.7001
A0A1S3X2B9	A0A1S3X2B9;A0A1S4DFN4	A0A1S3X2B9_TOBAC	LOC107760583	2-oxoglutarate dehydrogenase, mitochondrial	0	SADLGVESIVIGMPHR	SADLGVESIVIGMPHR	3	SADLGVESIVIGMPHR3	46.4475	65.1312	70.2554
A0A1S3X2B9	A0A1S3X2B9	A0A1S3X2B9_TOBAC	LOC107760583	2-oxoglutarate dehydrogenase, mitochondrial	1	SHPSALEIYQNK	SHPSALEIYQNK	3	SHPSALEIYQNK3	54.1377	95.0859	70.1498
A0A1S3X2B9	A0A1S3X2B9;A0A1S3Y462;A0A1S4BYF6;A0A1S3X3H1	A0A1S3X2B9_TOBAC	LOC107760583	2-oxoglutarate dehydrogenase, mitochondrial	0	SNLSEFDDVQGHPGFDK	SNLSEFDDVQGHPGFDK	3	SNLSEFDDVQGHPGFDK3	26.257	31.317	23.6867
A0A1S3X2B9	A0A1S3X2B9;A0A1S3X3H1	A0A1S3X2B9_TOBAC	LOC107760583	2-oxoglutarate dehydrogenase, mitochondrial	0	SPAQLSR	SPAQLSR	2	SPAQLSR2	24.6498	17.6306	33.0026
A0A1S3X2B9	A0A1S3X2B9;A0A1S3Y462;A0A1S4BYF6	A0A1S3X2B9_TOBAC	LOC107760583	2-oxoglutarate dehydrogenase, mitochondrial	0	SSQYCTDVAK	SSQYC(UniMod:4)TDVAK	2	SSQYC(UniMod:4)TDVAK2	33.5758	42.4858	47.7715
A0A1S3X2B9	A0A1S3X2B9;A0A1S3X3H1	A0A1S3X2B9_TOBAC	LOC107760583	2-oxoglutarate dehydrogenase, mitochondrial	0	VYYELDEER	VYYELDEER	2	VYYELDEER2	22.0992	22.2656	34.654
A0A1S3X2B9	A0A1S3X2B9;A0A1S3Y462;A0A1S4BYF6;A0A1S4DFN4	A0A1S3X2B9_TOBAC	LOC107760583	2-oxoglutarate dehydrogenase, mitochondrial	0	YHLGTSYDRPTR	YHLGTSYDRPTR	3	YHLGTSYDRPTR3	57.0796	49.8971	70.9872
A0A1S3X2B9	A0A1S3X2B9;A0A1S3Y462;A0A1S4BYF6;A0A1S4DFN4	A0A1S3X2B9_TOBAC	LOC107760583	2-oxoglutarate dehydrogenase, mitochondrial	0	YHLGTSYDRPTR	YHLGTSYDRPTR	4	YHLGTSYDRPTR4	67.972	62.7946	106.512
A0A1S3X2D3;A0A1S4A367	A0A1S3X2D3;A0A1S4A367	A0A1S3X2D3_TOBAC;A0A1S4A367_TOBAC	LOC107760595;LOC107793271	Cyclase-associated protein 1-like	0	DGHFVTTPVSHSGA	DGHFVTTPVSHSGA	3	DGHFVTTPVSHSGA3	19.3847	31.9887	30.8042
A0A1S3X2D3;A0A1S4A367	A0A1S3X2D3;A0A1S4A367	A0A1S3X2D3_TOBAC;A0A1S4A367_TOBAC	LOC107760595;LOC107793271	Cyclase-associated protein 1-like	0	DSLGGSITTAK	DSLGGSITTAK	2	DSLGGSITTAK2	28.9595	23.8428	26.07
A0A1S3X2D3;A0A1S4A367	A0A1S3X2D3;A0A1S4A367	A0A1S3X2D3_TOBAC;A0A1S4A367_TOBAC	LOC107760595;LOC107793271	Cyclase-associated protein 1-like	0	QGMAAVFDEINSGKPVTSGLR	QGMAAVFDEINSGKPVTSGLR	3	QGMAAVFDEINSGKPVTSGLR3	10.2541	25.2096	15.7195
A0A1S3X2D3;A0A1S4A367	A0A1S3X2D3;A0A1S4A367	A0A1S3X2D3_TOBAC;A0A1S4A367_TOBAC	LOC107760595;LOC107793271	Cyclase-associated protein 1-like	0	QSVYVYGCK	QSVYVYGC(UniMod:4)K	2	QSVYVYGC(UniMod:4)K2	7.80914	12.9359	16.1338
A0A1S3X2D3;A0A1S4A367	A0A1S3X2D3;A0A1S4A367	A0A1S3X2D3_TOBAC;A0A1S4A367_TOBAC	LOC107760595;LOC107793271	Cyclase-associated protein 1-like	0	TGVVNAGEK	TGVVNAGEK	2	TGVVNAGEK2	31.313	28.6137	24.6673
A0A1S3X2D3;A0A1S4A367	A0A1S3X2D3;A0A1S4A367	A0A1S3X2D3_TOBAC;A0A1S4A367_TOBAC	LOC107760595;LOC107793271	Cyclase-associated protein 1-like	0	VNNITIDK	VNNITIDK	2	VNNITIDK2	32.9809	33.3148	30.8598
A0A1S3X2H1	A0A1S3X2H1	A0A1S3X2H1_TOBAC	LOC107760629	Nudix hydrolase 3-like	1	GAFILRPDETFAVDFEK	GAFILRPDETFAVDFEK	3	GAFILRPDETFAVDFEK3		5.32919	10.8271
A0A1S3X2H1	A0A1S3X2H1	A0A1S3X2H1_TOBAC	LOC107760629	Nudix hydrolase 3-like	1	LFGDHLQVLEK	LFGDHLQVLEK	3	LFGDHLQVLEK3	49.7053	64.7274	46.4732
A0A1S3X2J0;A0A1S3Z8B0	A0A1S3X2J0;A0A1S3Z8B0	A0A1S3X2J0_TOBAC;A0A1S3Z8B0_TOBAC	LOC107760493;LOC107784152	Histidine biosynthesis bifunctional protein hisIE, chloroplastic-like	0	EALSTTISSR	EALSTTISSR	2	EALSTTISSR2	27.7092	37.5491	28.5888
A0A1S3X2J0;A0A1S3Z8B0	A0A1S3X2J0;A0A1S3Z8B0	A0A1S3X2J0_TOBAC;A0A1S3Z8B0_TOBAC	LOC107760493;LOC107784152	Histidine biosynthesis bifunctional protein hisIE, chloroplastic-like	0	IEEVLQVLR	IEEVLQVLR	2	IEEVLQVLR2	24.258	48.2621	35.5215
A0A1S3X2J0;A0A1S3Z8B0	A0A1S3X2J0;A0A1S3Z8B0	A0A1S3X2J0_TOBAC;A0A1S3Z8B0_TOBAC	LOC107760493;LOC107784152	Histidine biosynthesis bifunctional protein hisIE, chloroplastic-like	0	VDFLLDNVK	VDFLLDNVK	2	VDFLLDNVK2	39.9089	52.0496	45.4346
A0A1S3X2T9	A0A1S3WZ09;A0A1S3X2T9;A0A1S3XYH8;A0A1S3YCA9;A0A1S3ZFD2	A0A1S3X2T9_TOBAC	LOC107760678	60S ribosomal protein L30-like	0	KSEIEYYAMLAK	KSEIEYYAMLAK	3	KSEIEYYAMLAK3	42.484	47.8525	68.2862
A0A1S3X2T9	A0A1S3X2T9	A0A1S3X2T9_TOBAC	LOC107760678	60S ribosomal protein L30-like	1	LIIIANNCPPLR	LIIIANNC(UniMod:4)PPLR	2	LIIIANNC(UniMod:4)PPLR2	31.516	25.6141	51.215
A0A1S3X2T9	A0A1S3WZ09;A0A1S3X2T9;A0A1S3XYH8;A0A1S3YCA9;A0A1S3ZFD2	A0A1S3X2T9_TOBAC	LOC107760678	60S ribosomal protein L30-like	0	SEIEYYAMLAK	SEIEYYAMLAK	2	SEIEYYAMLAK2	31.6345	35.3104	40.2358
A0A1S3X306;A0A1S3Y0C2	A0A1S3X306;A0A1S3Y0C2	A0A1S3X306_TOBAC;A0A1S3Y0C2_TOBAC	LOC107760635;LOC107770620	Uncharacterized protein LOC107760635	0	EDIENAILGGP	EDIENAILGGP	2	EDIENAILGGP2		17.6735	14.956
A0A1S3X306;A0A1S3Y0C2	A0A1S3X306;A0A1S3Y0C2	A0A1S3X306_TOBAC;A0A1S3Y0C2_TOBAC	LOC107760635;LOC107770620	Uncharacterized protein LOC107760635	0	FSYALSR	FSYALSR	2	FSYALSR2	146.956	152.854	135.657
A0A1S3X312;A0A1S4D181	A0A1S3X312;A0A1S4D181	A0A1S3X312_TOBAC;A0A1S4D181_TOBAC	LOC107760530;LOC107824785	Triose phosphate/phosphate translocator, chloroplastic-like	0	APIDSTQLK	APIDSTQLK	2	APIDSTQLK2	163.07	178.599	171.861
A0A1S3X312;A0A1S4D181	A0A1S3X312;A0A1S4D181	A0A1S3X312_TOBAC;A0A1S4D181_TOBAC	LOC107760530;LOC107824785	Triose phosphate/phosphate translocator, chloroplastic-like	0	RAPIDSTQLK	RAPIDSTQLK	2	RAPIDSTQLK2	28.7681	28.0191	28.3652
A0A1S3X312;A0A1S4D181	A0A1S3X312;A0A1S4D181	A0A1S3X312_TOBAC;A0A1S4D181_TOBAC	LOC107760530;LOC107824785	Triose phosphate/phosphate translocator, chloroplastic-like	0	RAPIDSTQLK	RAPIDSTQLK	3	RAPIDSTQLK3	120.003	109.026	131.798
A0A1S3X314	A0A1S3X314;A0A1S3ZHJ3;A0A1S3YLL7;A0A1S4BZP9;A0A1S4CJQ8	A0A1S3X314_TOBAC	LOC107760783	Eukaryotic translation initiation factor 3 subunit C	0	AFDVINSLDVWR	AFDVINSLDVWR	2	AFDVINSLDVWR2	7.49365	18.4558	7.98271
A0A1S3X320	A0A1S3X320;A0A1S3ZY45	A0A1S3X320_TOBAC	LOC107760648	2-isopropylmalate synthase	0	AGATTLNIPDTVGYTVPSEFGK	AGATTLNIPDTVGYTVPSEFGK	3	AGATTLNIPDTVGYTVPSEFGK3	23.2138	20.8884	24.9125
A0A1S3X320	A0A1S3X320;A0A1S3ZY45;A0A1S4BH45;A0A1S4BH54;A0A1S4CV98;A0A1S4CVK8	A0A1S3X320_TOBAC	LOC107760648	2-isopropylmalate synthase	0	AGNASLEEVVMALK	AGNASLEEVVMALK	2	AGNASLEEVVMALK2	13.5362	22.7715	27.7376
A0A1S3X320	A0A1S3X320;A0A1S3ZY45;A0A1S4BH45;A0A1S4BH54;A0A1S4CV98;A0A1S4CVK8	A0A1S3X320_TOBAC	LOC107760648	2-isopropylmalate synthase	0	AIVGANAFAHESGIHQDGMLK	AIVGANAFAHESGIHQDGMLK	4	AIVGANAFAHESGIHQDGMLK4
A0A1S3X320	A0A1S3X320	A0A1S3X320_TOBAC	LOC107760648	2-isopropylmalate synthase	1	ANESGIVLGK	ANESGIVLGK	2	ANESGIVLGK2	76.6178	73.3156	78.993
A0A1S3X320	A0A1S3X320;A0A1S3ZY45;A0A1S4BH45;A0A1S4BH54;A0A1S4CV98;A0A1S4CVK8;A0A1S3YJU4	A0A1S3X320_TOBAC	LOC107760648	2-isopropylmalate synthase	0	AVDLIVK	AVDLIVK	2	AVDLIVK2	315.546	323.194	324.5
A0A1S3X320	A0A1S3X320;A0A1S3ZY45;A0A1S4BH45;A0A1S4CV98;A0A1S4CVK8	A0A1S3X320_TOBAC	LOC107760648	2-isopropylmalate synthase	0	AYIGALNK	AYIGALNK	2	AYIGALNK2	160.726	170.019	169.122
A0A1S3X320	A0A1S3X320;A0A1S3ZY45;A0A1S4BH45;A0A1S4BH54;A0A1S4CV98;A0A1S4CVK8	A0A1S3X320_TOBAC	LOC107760648	2-isopropylmalate synthase	0	DGEQSPGATMTTK	DGEQSPGATMTTK	2	DGEQSPGATMTTK2	13.4583	14.4322	20.7495
A0A1S3X320	A0A1S3X320;A0A1S3ZY45;A0A1S4CV98;A0A1S4CVK8	A0A1S3X320_TOBAC	LOC107760648	2-isopropylmalate synthase	0	ELEDLFWR	ELEDLFWR	2	ELEDLFWR2	85.94	98.9963	104.319
A0A1S3X320	A0A1S3X320;A0A1S3ZY45;A0A1S4BH45;A0A1S4BH54;A0A1S4CV98;A0A1S4CVK8	A0A1S3X320_TOBAC	LOC107760648	2-isopropylmalate synthase	0	IFDTTLR	IFDTTLR	2	IFDTTLR2	272.756	230.092	228.232
A0A1S3X320	A0A1S3X320;A0A1S3ZY45	A0A1S3X320_TOBAC	LOC107760648	2-isopropylmalate synthase	0	IHTFIATSEIHMK	IHTFIATSEIHMK	3	IHTFIATSEIHMK3	15.8816	17.0796	19.3683
A0A1S3X320	A0A1S3X320;A0A1S3ZY45	A0A1S3X320_TOBAC	LOC107760648	2-isopropylmalate synthase	0	IHTFIATSEIHMK	IHTFIATSEIHMK	4	IHTFIATSEIHMK4	24.2742	19.7938	27.6576
A0A1S3X320	A0A1S3X320;A0A1S3ZY45;A0A1S4BH45;A0A1S4BH54;A0A1S4CV98;A0A1S4CVK8	A0A1S3X320_TOBAC	LOC107760648	2-isopropylmalate synthase	0	MLELGYDIEGK	MLELGYDIEGK	2	MLELGYDIEGK2	58.9264	76.1632	64.4335
A0A1S3X320	A0A1S3X320;A0A1S3ZY45	A0A1S3X320_TOBAC	LOC107760648	2-isopropylmalate synthase	0	MVEEYTGLHVQPHK	MVEEYTGLHVQPHK	3	MVEEYTGLHVQPHK3	4.35915	17.0844	21.1044
A0A1S3X320	A0A1S3X320;A0A1S3ZY45	A0A1S3X320_TOBAC	LOC107760648	2-isopropylmalate synthase	0	MVEEYTGLHVQPHK	MVEEYTGLHVQPHK	4	MVEEYTGLHVQPHK4	17.3164	15.7207	18.0578
A0A1S3X320	A0A1S3X320;A0A1S3ZY45;A0A1S4BH45;A0A1S4BH54;A0A1S4CV98;A0A1S4CVK8	A0A1S3X320_TOBAC	LOC107760648	2-isopropylmalate synthase	0	QVEVTINGIGER	QVEVTINGIGER	2	QVEVTINGIGER2	43.0583	46.6326	27.8471
A0A1S3X320	A0A1S3X320;A0A1S3ZY45;A0A1S4BH45;A0A1S4BH54;A0A1S4CV98;A0A1S4CVK8	A0A1S3X320_TOBAC	LOC107760648	2-isopropylmalate synthase	0	SMVAYAR	SMVAYAR	2	SMVAYAR2	70.6442	75.0246	61.7453
A0A1S3X322;A0A1S3YSM7	A0A1S3X322;A0A1S3YSM7	A0A1S3X322_TOBAC;A0A1S3YSM7_TOBAC	LOC107760743;LOC107779285	Prefoldin subunit 3	0	DQVTITQVTIAR	DQVTITQVTIAR	2	DQVTITQVTIAR2	30.6449	24.9459	33.6558
A0A1S3X328;A0A1S4DHU2	A0A1S3X328;A0A1S4DHU2	A0A1S3X328_TOBAC;A0A1S4DHU2_TOBAC	LOC107760718;LOC107829884	AT-hook motif nuclear-localized protein	0	FDILTLSGSYVR	FDILTLSGSYVR	2	FDILTLSGSYVR2	13.4009	9.96134	8.61159
A0A1S3X344	A0A1S3X344	A0A1S3X344_TOBAC	LOC107760560	L-threonate dehydrogenase	1	VVGQALAGIPLWQLGPESR	VVGQALAGIPLWQLGPESR	3	VVGQALAGIPLWQLGPESR3	26.5684	41.2907	61.9761
A0A1S3X344	A0A1S3X344	A0A1S3X344_TOBAC	LOC107760560	L-threonate dehydrogenase	1	YPASGPNLR	YPASGPNLR	2	YPASGPNLR2			18.8733
A0A1S3X384;A0A1S3YJ35;A0A1S4A324;A0A1S4CN06;A0A1S4CNA1	P93397;P93398;A0A1S3X384;A0A1S3YJ35;A0A1S4A324;A0A1S4CNA1;Q40507;A0A1S4CN06;C5MTW2	A0A1S3X384_TOBAC;A0A1S3YJ35_TOBAC;A0A1S4A324_TOBAC;A0A1S4CN06_TOBAC;A0A1S4CNA1_TOBAC	LOC107760597;LOC107776663;LOC107793273;LOC107820634	Guanine Nucleotide-binding protein subunit beta-2	0	LIVWNALTSQK	LIVWNALTSQK	2	LIVWNALTSQK2	29.7483	6.15711	29.5159
A0A1S3X395	A0A1S3X395;A0A1S4DGZ9	A0A1S3X395_TOBAC	LOC107760813	Probable plastid-lipid-associated protein 13, chloroplastic	0	DAGGFEALVTGK	DAGGFEALVTGK	2	DAGGFEALVTGK2	71.0784	64.0604	70.5313
A0A1S3X395	A0A1S3X395;A0A1S4DGZ9	A0A1S3X395_TOBAC	LOC107760813	Probable plastid-lipid-associated protein 13, chloroplastic	0	DAVSSGVK	DAVSSGVK	2	DAVSSGVK2	49.9501	65.3973	53.0544
A0A1S3X395	A0A1S3X395;A0A1S4DGZ9	A0A1S3X395_TOBAC	LOC107760813	Probable plastid-lipid-associated protein 13, chloroplastic	0	DGYGTATAQVK	DGYGTATAQVK	2	DGYGTATAQVK2	39.9717	48.7096	36.1395
A0A1S3X395	A0A1S3X395;A0A1S4DGZ9	A0A1S3X395_TOBAC	LOC107760813	Probable plastid-lipid-associated protein 13, chloroplastic	0	ESLLLAFK	ESLLLAFK	2	ESLLLAFK2	297.924	269.301	250.818
A0A1S3X395	A0A1S3X395	A0A1S3X395_TOBAC	LOC107760813	Probable plastid-lipid-associated protein 13, chloroplastic	1	IPPTLVNLSK	IPPTLVNLSK	2	IPPTLVNLSK2	151.417	173.821	152.745
A0A1S3X395	A0A1S3X395;A0A1S4DGZ9	A0A1S3X395_TOBAC	LOC107760813	Probable plastid-lipid-associated protein 13, chloroplastic	0	LLNSIENK	LLNSIENK	2	LLNSIENK2	129.47	161.519	135.629
A0A1S3X395	A0A1S3X395;A0A1S4DGZ9	A0A1S3X395_TOBAC	LOC107760813	Probable plastid-lipid-associated protein 13, chloroplastic	0	MKEEYVEGTFESPK	MKEEYVEGTFESPK	3	MKEEYVEGTFESPK3	6.84268	11.4561	10.7504
A0A1S3X395	A0A1S3X395;A0A1S4DGZ9	A0A1S3X395_TOBAC	LOC107760813	Probable plastid-lipid-associated protein 13, chloroplastic	0	NAAGEPEVLTR	NAAGEPEVLTR	2	NAAGEPEVLTR2	65.0602	67.4315	46.4144
A0A1S3X395	A0A1S3X395;A0A1S4DGZ9	A0A1S3X395_TOBAC	LOC107760813	Probable plastid-lipid-associated protein 13, chloroplastic	0	VNEEAVPEQLR	VNEEAVPEQLR	2	VNEEAVPEQLR2	84.3483	73.5432	73.0665
A0A1S3X395	A0A1S3X395;A0A1S4DGZ9	A0A1S3X395_TOBAC	LOC107760813	Probable plastid-lipid-associated protein 13, chloroplastic	0	VPLGGTFQR	VPLGGTFQR	2	VPLGGTFQR2	305.863	298.724	241.507
A0A1S3X395	A0A1S3X395;A0A1S4DGZ9	A0A1S3X395_TOBAC	LOC107760813	Probable plastid-lipid-associated protein 13, chloroplastic	0	YSVEGPLR	YSVEGPLR	2	YSVEGPLR2	165.301	167.015	140.095
A0A1S3X398;A0A1S3X3G9;A0A1S4AVA2;A0A1S4AVS8	A0A1S3X398;A0A1S3X3G9;A0A1S4AVA2;A0A1S4AVS8	A0A1S3X398_TOBAC;A0A1S3X3G9_TOBAC;A0A1S4AVA2_TOBAC;A0A1S4AVS8_TOBAC	LOC107760780;LOC107801743	Copper transport protein ATX1-like isoform X2	0	GNVEPEAVFQTVSK	GNVEPEAVFQTVSK	3	GNVEPEAVFQTVSK3		22.8089	10.0758
A0A1S3X398;A0A1S3X3G9;A0A1S4AVA2;A0A1S4AVS8	A0A1S3X398;A0A1S3X3G9;A0A1S4AVA2;A0A1S4AVS8	A0A1S3X398_TOBAC;A0A1S3X3G9_TOBAC;A0A1S4AVA2_TOBAC;A0A1S4AVS8_TOBAC	LOC107760780;LOC107801743	Copper transport protein ATX1-like isoform X2	0	MEGVESYDIDIK	MEGVESYDIDIK	2	MEGVESYDIDIK2	21.3778	17.2393	16.4284
A0A1S3X398;A0A1S3X3G9;A0A1S4AVA2;A0A1S4AVS8	A0A1S3X398;A0A1S3X3G9;A0A1S4AVA2;A0A1S4AVS8	A0A1S3X398_TOBAC;A0A1S3X3G9_TOBAC;A0A1S4AVA2_TOBAC;A0A1S4AVS8_TOBAC	LOC107760780;LOC107801743	Copper transport protein ATX1-like isoform X2	0	VGMSCQGCVGAVNR	VGMSC(UniMod:4)QGC(UniMod:4)VGAVNR	2	VGMSC(UniMod:4)QGC(UniMod:4)VGAVNR2		10.4481	11.3264
A0A1S3X3I0	A0A1S3X3I0;A0A1S4B4Q4	A0A1S3X3I0_TOBAC	LOC107760854	10 kDa chaperonin-like	0	DEDILGTLHD	DEDILGTLHD	2	DEDILGTLHD2	248.993	204.898	169.499
A0A1S3X3I0	A0A1S3X3I0;A0A1S4B4Q4	A0A1S3X3I0_TOBAC	LOC107760854	10 kDa chaperonin-like	0	EFHLYRDEDILGTLHD	EFHLYRDEDILGTLHD	4	EFHLYRDEDILGTLHD4		15.7185	26.1735
A0A1S3X3I0	A0A1S3X3I0;A0A1S4B4Q4	A0A1S3X3I0_TOBAC	LOC107760854	10 kDa chaperonin-like	0	EGDTVLLPEYGGTQVK	EGDTVLLPEYGGTQVK	3	EGDTVLLPEYGGTQVK3	24.4398	18.3703	27.4098
A0A1S3X3I0	A0A1S3X3I0	A0A1S3X3I0_TOBAC	LOC107760854	10 kDa chaperonin-like	1	SGNLIPTAVK	SGNLIPTAVK	2	SGNLIPTAVK2	305.399	217.421	257.473
A0A1S3X3I0	A0A1S3X3I0;A0A1S4B4Q4	A0A1S3X3I0_TOBAC	LOC107760854	10 kDa chaperonin-like	0	TNAGILLPEK	TNAGILLPEK	2	TNAGILLPEK2	722.305	473.704	524.808
A0A1S3X3I0	A0A1S3X3I0;A0A1S4B4Q4	A0A1S3X3I0_TOBAC	LOC107760854	10 kDa chaperonin-like	0	VVAVGPGLR	VVAVGPGLR	2	VVAVGPGLR2	2022.27	1339.42	1451.62
A0A1S3X3J4;A0A1S3XU62	A0A1S3X3J4;A0A1S3XU62	A0A1S3X3J4_TOBAC;A0A1S3XU62_TOBAC	LOC107760806;LOC107768781	Germin-like protein	0	TFQVEASVIDGIK	TFQVEASVIDGIK	2	TFQVEASVIDGIK2	15.4054	8.86385	17.1088
A0A1S3X3J4;A0A1S3XU62	A0A1S3X3J4;A0A1S3XU62;A0A1S4CE80	A0A1S3X3J4_TOBAC;A0A1S3XU62_TOBAC	LOC107760806;LOC107768781	Germin-like protein	0	VLTAGQMFVVPR	VLTAGQMFVVPR	2	VLTAGQMFVVPR2	42.9383
A0A1S3X3M1;A0A1S3X3T1	A0A1S3X3M1;A0A1S3X3T1;A0A1S4BG73	A0A1S3X3M1_TOBAC;A0A1S3X3T1_TOBAC	LOC107760951	Uncharacterized protein LOC107760951 isoform X2	0	DELDLVLLPR	DELDLVLLPR	2	DELDLVLLPR2	18.2919	22.4251	4.09348
A0A1S3X3M1;A0A1S3X3T1	A0A1S3X3M1;A0A1S3X3T1;A0A1S3X438;A0A1S4BG70;A0A1S4BG73;A0A1S4BG76	A0A1S3X3M1_TOBAC;A0A1S3X3T1_TOBAC	LOC107760951	Uncharacterized protein LOC107760951 isoform X2	0	LLPTVGCEADAATR	LLPTVGC(UniMod:4)EADAATR	2	LLPTVGC(UniMod:4)EADAATR2		47.1296	39.516
A0A1S3X3M1;A0A1S3X3T1	A0A1S3X3M1;A0A1S3X3T1;A0A1S3X438;A0A1S4BG70;A0A1S4BG73;A0A1S4BG76	A0A1S3X3M1_TOBAC;A0A1S3X3T1_TOBAC	LOC107760951	Uncharacterized protein LOC107760951 isoform X2	0	LVLQNVK	LVLQNVK	2	LVLQNVK2	48.8316	79.15	62.447
A0A1S3X3M1;A0A1S3X3T1	A0A1S3X3M1;A0A1S3X3T1	A0A1S3X3M1_TOBAC;A0A1S3X3T1_TOBAC	LOC107760951	Uncharacterized protein LOC107760951 isoform X2	1	TVRDELDLVLLPR	TVRDELDLVLLPR	3	TVRDELDLVLLPR3	18.5175	22.2818	14.1463
A0A1S3X3Q5	A0A1S3X3Q5;A0A1S4DKZ0;A0A1S4DLA7	A0A1S3X3Q5_TOBAC	LOC107760858	Uncharacterized protein LOC107760858	0	DFGSALWDMIR	DFGSALWDMIR	2	DFGSALWDMIR2	68.0904	77.6881	98.2054
A0A1S3X3Q5	A0A1S3X3Q5	A0A1S3X3Q5_TOBAC	LOC107760858	Uncharacterized protein LOC107760858	1	EAEIVVDVLVK	EAEIVVDVLVK	2	EAEIVVDVLVK2	35.5466	20.9842	33.8157
A0A1S3X3Q5	A0A1S3X3Q5;A0A1S4D1L0;A0A1S4D231;A0A1S4DKZ0;A0A1S4DLA7	A0A1S3X3Q5_TOBAC	LOC107760858	Uncharacterized protein LOC107760858	0	FSFEETVAVLK	FSFEETVAVLK	2	FSFEETVAVLK2	38.59	28.7518	37.364
A0A1S3X3Q5	A0A1S3X3Q5;A0A1S4DKZ0;A0A1S4DLA7	A0A1S3X3Q5_TOBAC	LOC107760858	Uncharacterized protein LOC107760858	0	GNINVDTPFGAMK	GNINVDTPFGAMK	2	GNINVDTPFGAMK2	36.4975	39.6684	34.6622
A0A1S3X3Q5	A0A1S3X3Q5	A0A1S3X3Q5_TOBAC	LOC107760858	Uncharacterized protein LOC107760858	1	NGISFIDIPITFRPK	NGISFIDIPITFRPK	3	NGISFIDIPITFRPK3	68.6344	62.1678	67.9948
A0A1S3X3Q5	A0A1S3X3Q5;A0A1S4DKZ0;A0A1S4DLA7	A0A1S3X3Q5_TOBAC	LOC107760858	Uncharacterized protein LOC107760858	0	NTYHDIQPGSIIPYR	NTYHDIQPGSIIPYR	3	NTYHDIQPGSIIPYR3	26.58	37.4495	39.3249
A0A1S3X3Q5	A0A1S3X3Q5;A0A1S4DKZ0;A0A1S4DLA7	A0A1S3X3Q5_TOBAC	LOC107760858	Uncharacterized protein LOC107760858	0	TGEIPIPYKPDIDLEK	TGEIPIPYKPDIDLEK	3	TGEIPIPYKPDIDLEK3	56.6223	58.0617	78.9713
A0A1S3X3Q5	A0A1S3X3Q5;A0A1S4DKZ0;A0A1S4DLA7	A0A1S3X3Q5_TOBAC	LOC107760858	Uncharacterized protein LOC107760858	0	VKDFIQDIGEK	VKDFIQDIGEK	3	VKDFIQDIGEK3	35.9525	40.3392	58.8793
A0A1S3X3U0	A0A1S3X3U0	A0A1S3X3U0_TOBAC	LOC107760891	COP9 signalosome complex subunit 5b-like	1	DILFNSVR	DILFNSVR	2	DILFNSVR2	40.9389	45.3236	44.0815
A0A1S3X3U0	A0A1S3X3U0;A0A1S3YBC0	A0A1S3X3U0_TOBAC	LOC107760891	COP9 signalosome complex subunit 5b-like	0	FGPLMAPPQR	FGPLMAPPQR	2	FGPLMAPPQR2	43.1828	42.5487
A0A1S3X3U0	A0A1S3X3U0;A0A1S3YBC0	A0A1S3X3U0_TOBAC	LOC107760891	COP9 signalosome complex subunit 5b-like	0	ISALALLK	ISALALLK	2	ISALALLK2	70.6347	62.1436	54.4387
A0A1S3X3U0	A0A1S3X3U0;A0A1S3YBC0	A0A1S3X3U0_TOBAC	LOC107760891	COP9 signalosome complex subunit 5b-like	0	SGGTIEVMGLMQGK	SGGTIEVMGLMQGK	2	SGGTIEVMGLMQGK2	12.9176	16.9004	13.3693
A0A1S3X3V1;A0A1S4C5Q2	A0A1S3X3V1;A0A1S3ZJ13;A0A1S4C5Q2;A0A1S4CH51	A0A1S3X3V1_TOBAC;A0A1S4C5Q2_TOBAC	LOC107760966;LOC107815373	Clathrin light chain	0	EEGFALR	EEGFALR	2	EEGFALR2	216.774	224.703	218.696
A0A1S3X3V1;A0A1S4C5Q2	A0A1S3X3V1;A0A1S4C5Q2	A0A1S3X3V1_TOBAC;A0A1S4C5Q2_TOBAC	LOC107760966;LOC107815373	Clathrin light chain	0	EVATIEK	EVATIEK	2	EVATIEK2	71.8235	63.4943	75.4241
A0A1S3X3V1;A0A1S4C5Q2	A0A1S3X3V1;A0A1S4C5Q2	A0A1S3X3V1_TOBAC;A0A1S4C5Q2_TOBAC	LOC107760966;LOC107815373	Clathrin light chain	0	KLTVETNQSTNR	KLTVETNQSTNR	3	KLTVETNQSTNR3	31.573	19.1055	22.4193
A0A1S3X3V1;A0A1S4C5Q2	A0A1S3X3V1;A0A1S4C5Q2	A0A1S3X3V1_TOBAC;A0A1S4C5Q2_TOBAC	LOC107760966;LOC107815373	Clathrin light chain	0	LTVETNQSTNR	LTVETNQSTNR	2	LTVETNQSTNR2	18.3029	32.8788	37.8136
A0A1S3X3V1;A0A1S4C5Q2	A0A1S3X3V1;A0A1S4C5Q2	A0A1S3X3V1_TOBAC;A0A1S4C5Q2_TOBAC	LOC107760966;LOC107815373	Clathrin light chain	0	LYLSNQEK	LYLSNQEK	2	LYLSNQEK2	237.643	184.062	210.876
A0A1S3X3V1;A0A1S4C5Q2	A0A1S3X3V1;A0A1S4C5Q2	A0A1S3X3V1_TOBAC;A0A1S4C5Q2_TOBAC	LOC107760966;LOC107815373	Clathrin light chain	0	NQIIEEGEEYKK	NQIIEEGEEYKK	3	NQIIEEGEEYKK3	23.128	27.1373	33.2575
A0A1S3X3V9	A0A1S3X3V9	A0A1S3X3V9_TOBAC	LOC107760899	Heterogeneous nuclear ribonucleoprotein 1-like	1	EYFQGYGDVLQTVVMR	EYFQGYGDVLQTVVMR	3	EYFQGYGDVLQTVVMR3	25.5705	35.0272	35.407
A0A1S3X3V9	A0A1S3X3V9;A0A1S4C146	A0A1S3X3V9_TOBAC	LOC107760899	Heterogeneous nuclear ribonucleoprotein 1-like	0	GFGFVVFADPNVLDR	GFGFVVFADPNVLDR	3	GFGFVVFADPNVLDR3	2.10189	6.00549	2.80906
A0A1S3X3V9	A0A1S3X3V9	A0A1S3X3V9_TOBAC	LOC107760899	Heterogeneous nuclear ribonucleoprotein 1-like	1	LKEYFQGYGDVLQTVVMR	LKEYFQGYGDVLQTVVMR	3	LKEYFQGYGDVLQTVVMR3	14.5427	34.735	22.465
A0A1S3X3V9	A0A1S3X3V9;A0A1S4C146	A0A1S3X3V9_TOBAC	LOC107760899	Heterogeneous nuclear ribonucleoprotein 1-like	0	NFGGGGNTR	NFGGGGNTR	2	NFGGGGNTR2	52.4269	53.1901	56.5026
A0A1S3X3V9	A0A1S3X3V9;A0A1S3XAJ1;A0A1S3ZZ58;A0A1S4C146	A0A1S3X3V9_TOBAC	LOC107760899	Heterogeneous nuclear ribonucleoprotein 1-like	0	TFHDLNGK	TFHDLNGK	2	TFHDLNGK2	8.85174	12.5625	8.29998
A0A1S3X3V9	A0A1S3X3V9;A0A1S3XAJ1;A0A1S3ZZ58;A0A1S4C146	A0A1S3X3V9_TOBAC	LOC107760899	Heterogeneous nuclear ribonucleoprotein 1-like	0	TFHDLNGK	TFHDLNGK	3	TFHDLNGK3	22.5443	29.3613	31.3858
A0A1S3X3V9	A0A1S3X3V9;A0A1S4C146	A0A1S3X3V9_TOBAC	LOC107760899	Heterogeneous nuclear ribonucleoprotein 1-like	0	VLQDEHVIDGR	VLQDEHVIDGR	3	VLQDEHVIDGR3	61.4419	99.949	80.763
A0A1S3X3X6;A0A1S4DEC3	A0A1S3X3X6;A0A1S4DEC3	A0A1S3X3X6_TOBAC;A0A1S4DEC3_TOBAC	LOC107760991;LOC107828836	Expansin-B15-like	0	DAGVLQIR	DAGVLQIR	2	DAGVLQIR2	185.549	180.013	166.201
A0A1S3X3X6;A0A1S4DEC3	A0A1S3X3X6;A0A1S4DEC3	A0A1S3X3X6_TOBAC;A0A1S4DEC3_TOBAC	LOC107760991;LOC107828836	Expansin-B15-like	0	MQQSWGAVWK	MQQSWGAVWK	2	MQQSWGAVWK2	153.148	99.6693	85.0942
A0A1S3X3Z2;A0A1S3XT62	A0A1S3X3Z2;A0A1S3XT62	A0A1S3X3Z2_TOBAC;A0A1S3XT62_TOBAC	LOC107760975;LOC107768272	PI-PLC X domain-containing protein At5g67130-like	0	SLVLVNYFR	SLVLVNYFR	2	SLVLVNYFR2	25.1739	9.57606	17.7654
A0A1S3X430	A0A1S3X430;A0A1S4AJB9	A0A1S3X430_TOBAC	LOC107760861	Probable 60S ribosomal protein L14	0	AALNDFDR	AALNDFDR	2	AALNDFDR2	37.4375	39.1277	40.4212
A0A1S3X430	A0A1S3X430;A0A1S4CGP3	A0A1S3X430_TOBAC	LOC107760861	Probable 60S ribosomal protein L14	0	ALVDAPDMVR	ALVDAPDMVR	2	ALVDAPDMVR2	153.104	152.73	163.481
A0A1S3X430	A0A1S3X430;A0A1S3XKY3;A0A1S4AJB9	A0A1S3X430_TOBAC	LOC107760861	Probable 60S ribosomal protein L14	0	VALINYGK	VALINYGK	2	VALINYGK2	98.0244	80.9063	99.2238
A0A1S3X434	A0A1S3X434;A0A1S4DDQ7	A0A1S3X434_TOBAC	LOC107761040	Large ribosomal subunit protein uL5c	0	EGQPLGIAVTLR	EGQPLGIAVTLR	2	EGQPLGIAVTLR2	220.06	217.706	292.009
A0A1S3X434	A0A1S3X434;A0A1S4DDQ7	A0A1S3X434_TOBAC	LOC107761040	Large ribosomal subunit protein uL5c	0	EGQPLGIAVTLR	EGQPLGIAVTLR	3	EGQPLGIAVTLR3	65.2249	65.3353	71.0082
A0A1S3X434	A0A1S3X434	A0A1S3X434_TOBAC	LOC107761040	Large ribosomal subunit protein uL5c	1	EQSVFPELSYDALGKPR	EQSVFPELSYDALGKPR	3	EQSVFPELSYDALGKPR3	102.878	157.359	191.237
A0A1S3X434	A0A1S3X434;A0A1S4DDQ7	A0A1S3X434_TOBAC	LOC107761040	Large ribosomal subunit protein uL5c	0	GLDAAMNDLALITGQR	GLDAAMNDLALITGQR	3	GLDAAMNDLALITGQR3	16.3311	12.4427	8.88686
A0A1S3X434	A0A1S3X434;A0A1S4DDQ7	A0A1S3X434_TOBAC	LOC107761040	Large ribosomal subunit protein uL5c	0	GLDAAMNDLALITGQRPVK	GLDAAMNDLALITGQRPVK	3	GLDAAMNDLALITGQRPVK3	82.0642	140.903	111.823
A0A1S3X434	A0A1S3X434	A0A1S3X434_TOBAC	LOC107761040	Large ribosomal subunit protein uL5c	1	GMDVCITTTAETDKEAHR	GMDVC(UniMod:4)ITTTAETDKEAHR	3	GMDVC(UniMod:4)ITTTAETDKEAHR3	25.7534	18.6679	25.6731
A0A1S3X434	A0A1S3X434	A0A1S3X434_TOBAC	LOC107761040	Large ribosomal subunit protein uL5c	1	GNVMFSFLDR	GNVMFSFLDR	2	GNVMFSFLDR2	413.475	394.073	500.952
A0A1S3X434	A0A1S3X434;A0A1S4DDQ7	A0A1S3X434_TOBAC	LOC107761040	Large ribosomal subunit protein uL5c	0	IVVNCGIGDAAQNSK	IVVNC(UniMod:4)GIGDAAQNSK	3	IVVNC(UniMod:4)GIGDAAQNSK3	40.0642	38.7576	49.2436
A0A1S3X434	A0A1S3X434	A0A1S3X434_TOBAC	LOC107761040	Large ribosomal subunit protein uL5c	1	LINLGLPR	LINLGLPR	2	LINLGLPR2	689.277	757.849	789.316
A0A1S3X434	A0A1S3X434	A0A1S3X434_TOBAC	LOC107761040	Large ribosomal subunit protein uL5c	1	LLALMGMPFR	LLALMGMPFR	2	LLALMGMPFR2	406.734	415.985	507.259
A0A1S3X434	A0A1S3X434;A0A1S4DDQ7	A0A1S3X434_TOBAC	LOC107761040	Large ribosomal subunit protein uL5c	0	NAIATFK	NAIATFK	2	NAIATFK2	66.1045	67.7273	72.9943
A0A1S3X442	A0A1S3X442;A0A1S4CQZ6;A0A1S4CV76	A0A1S3X442_TOBAC	LOC107761109	Protein ECERIFERUM 26-like	0	EANPSDLAR	EANPSDLAR	2	EANPSDLAR2	45.7674	79.6823	68.2872
A0A1S3X442	A0A1S3X442;A0A1S4CV87	A0A1S3X442_TOBAC	LOC107761109	Protein ECERIFERUM 26-like	0	EGLVGNNQVIGVVK	EGLVGNNQVIGVVK	2	EGLVGNNQVIGVVK2	31.3509	53.472	56.7894
A0A1S3X442	A0A1S3X442	A0A1S3X442_TOBAC	LOC107761109	Protein ECERIFERUM 26-like	1	LGQLQSR	LGQLQSR	2	LGQLQSR2	59.1759	75.4424	75.6683
A0A1S3X463;A0A1S3X6L2;A0A1S3YIU6;A0A1S3YX01;A0A1S4AU90;A0A1S4BNT7	A0A1S3X463;A0A1S3X6L2;A0A1S3YIU6;A0A1S3YX01;A0A1S4AU90;A0A1S4BNT7	A0A1S3X463_TOBAC;A0A1S3X6L2_TOBAC;A0A1S3YIU6_TOBAC;A0A1S3YX01_TOBAC;A0A1S4AU90_TOBAC;A0A1S4BNT7_TOBAC	LOC107761037;LOC107761852;LOC107776759;LOC107780551;LOC107801440;LOC107810290	Nuclear transcription factor Y subunit B-3-like	0	FLPIANVSR	FLPIANVSR	2	FLPIANVSR2	240.805	243.925	259.415
A0A1S3X4B0;A0A1S3XIM7;A0A1S3YCH0	A0A1S3X4B0;A0A1S3XIM7;A0A1S3YCH0	A0A1S3X4B0_TOBAC;A0A1S3XIM7_TOBAC;A0A1S3YCH0_TOBAC	LOC107760917;LOC107765614;LOC107774776	Peptide-N4-(N-acetyl-beta- glucosaminyl)asparagine amidase A-like	0	SITLTGWVK	SITLTGWVK	2	SITLTGWVK2	68.5649	51.7153	44.4607
A0A1S3X4H4;A0A1S4DM50	A0A1S3X4H4;A0A1S3XN00;A0A1S4DM50;A0A1S3XMI7	A0A1S3X4H4_TOBAC;A0A1S4DM50_TOBAC	LOC107760972;LOC107831243	tRNA (guanine(26)-N(2))-dimethyltransferase	0	DMSIAVLR	DMSIAVLR	2	DMSIAVLR2	18.7416	26.6153	35.014
A0A1S3X4H4;A0A1S4DM50	A0A1S3X4H4;A0A1S3YGL4;A0A1S3YHH9;A0A1S4DM50	A0A1S3X4H4_TOBAC;A0A1S4DM50_TOBAC	LOC107760972;LOC107831243	tRNA (guanine(26)-N(2))-dimethyltransferase	0	SAVINAGYR	SAVINAGYR	2	SAVINAGYR2		25.1807	26.5878
A0A1S3X4H4;A0A1S4DM50	A0A1S3X4H4;A0A1S3XN00;A0A1S3YGL4;A0A1S3YHH9;A0A1S4DM50;A0A1S3XMI7	A0A1S3X4H4_TOBAC;A0A1S4DM50_TOBAC	LOC107760972;LOC107831243	tRNA (guanine(26)-N(2))-dimethyltransferase	0	VLEALSASGLR	VLEALSASGLR	2	VLEALSASGLR2	36.9198	30.0917	41.2323
A0A1S3X4J0;A0A1S3X4P9;A0A1S4BVK6;A0A1S4C443	A0A1S3X4J0;A0A1S3X4P9;A0A1S4BVK6;A0A1S4C443	A0A1S3X4J0_TOBAC;A0A1S3X4P9_TOBAC;A0A1S4BVK6_TOBAC;A0A1S4C443_TOBAC	LOC107761142;LOC107812353;LOC107814947	Sm protein F	0	CNNVLYLR	C(UniMod:4)NNVLYLR	2	C(UniMod:4)NNVLYLR2	1510.77	1278.1	1233.58
A0A1S3X4K9	A0A1S3X4K9;A0A1S4AZN9	A0A1S3X4K9_TOBAC	LOC107761004	Mitochondrial import inner membrane translocase subunit	0	LTSSCWDK	LTSSC(UniMod:4)WDK	2	LTSSC(UniMod:4)WDK2	47.1784	49.1856	56.2596
A0A1S3X4K9	A0A1S3X4K9;A0A1S4AZN9	A0A1S3X4K9_TOBAC	LOC107761004	Mitochondrial import inner membrane translocase subunit	0	YMEMSAIIMK	YMEMSAIIMK	2	YMEMSAIIMK2	13.1506	17.2701	25.9472
A0A1S3X4L3	A0A1S3X4L3;A0A1S3YNL1;A0A1S4DHP8	A0A1S3X4L3_TOBAC	LOC107761190	Protein phosphatase	0	GSIDLIR	GSIDLIR	2	GSIDLIR2	80.3294	137.156	101.263
A0A1S3X4L3	A0A1S3X4L3	A0A1S3X4L3_TOBAC	LOC107761190	Protein phosphatase	1	GVVLQSVEAGLGPQMTAR	GVVLQSVEAGLGPQMTAR	3	GVVLQSVEAGLGPQMTAR3		14.8877	21.5755
A0A1S3X4L3	A0A1S3X4L3;A0A1S3YNL1;A0A1S4DHP8	A0A1S3X4L3_TOBAC	LOC107761190	Protein phosphatase	0	IAELAQQR	IAELAQQR	2	IAELAQQR2	22.2245	24.5657	31.7097
A0A1S3X4L3	A0A1S3X4L3;A0A1S3XC66;A0A1S3YNL1;A0A1S4C430;A0A1S4DHP8	A0A1S3X4L3_TOBAC	LOC107761190	Protein phosphatase	0	LNSGSFYLPHPAK	LNSGSFYLPHPAK	3	LNSGSFYLPHPAK3		18.4076	17.8497
A0A1S3X4U8	A0A1S3X4U8;A0A1S4DQY5	A0A1S3X4U8_TOBAC	LOC107761305	Methylenetetrahydrofolate reductase	0	AFPFLTYMAVNK	AFPFLTYMAVNK	2	AFPFLTYMAVNK2	70.0784	82.0908	100.674
A0A1S3X4U8	A0A1S3X4U8;A0A1S4DQY5	A0A1S3X4U8_TOBAC	LOC107761305	Methylenetetrahydrofolate reductase	0	AYGIHQATEMCK	AYGIHQATEMC(UniMod:4)K	3	AYGIHQATEMC(UniMod:4)K3	76.1509	75.7586	106.131
A0A1S3X4U8	A0A1S3X4U8	A0A1S3X4U8_TOBAC	LOC107761305	Methylenetetrahydrofolate reductase	1	AYLEFFCSHEK	AYLEFFC(UniMod:4)SHEK	2	AYLEFFC(UniMod:4)SHEK2	15.9986	16.2359	17.7353
A0A1S3X4U8	A0A1S3X4U8	A0A1S3X4U8_TOBAC	LOC107761305	Methylenetetrahydrofolate reductase	1	AYLEFFCSHEK	AYLEFFC(UniMod:4)SHEK	3	AYLEFFC(UniMod:4)SHEK3	142.046	134.478	209.758
A0A1S3X4U8	A0A1S3X4U8;A0A1S4DQY5;J7EPU9;J7EQB2	A0A1S3X4U8_TOBAC	LOC107761305	Methylenetetrahydrofolate reductase	0	DEAFEIWSR	DEAFEIWSR	2	DEAFEIWSR2	192.399	243.208	224.053
A0A1S3X4U8	A0A1S3X4U8;A0A1S4DQY5;J7EPU9;J7EQB2	A0A1S3X4U8_TOBAC	LOC107761305	Methylenetetrahydrofolate reductase	0	EIVQPTVVDPASFMVWK	EIVQPTVVDPASFMVWK	3	EIVQPTVVDPASFMVWK3	33.672	30.0113	37.8348
A0A1S3X4U8	A0A1S3X4U8	A0A1S3X4U8_TOBAC	LOC107761305	Methylenetetrahydrofolate reductase	1	FMNYCLGK	FMNYC(UniMod:4)LGK	2	FMNYC(UniMod:4)LGK2	47.7832	32.1136	70.9107
A0A1S3X4U8	A0A1S3X4U8;A0A1S4DQY5;J7EPU9;J7EQB2	A0A1S3X4U8_TOBAC	LOC107761305	Methylenetetrahydrofolate reductase	0	FVQVEGGFACALDLVK	FVQVEGGFAC(UniMod:4)ALDLVK	3	FVQVEGGFAC(UniMod:4)ALDLVK3	21.4699	23.258	26.5311
A0A1S3X4U8	A0A1S3X4U8;A0A1S4DQY5	A0A1S3X4U8_TOBAC	LOC107761305	Methylenetetrahydrofolate reductase	0	GFLTINSQPAVNGAK	GFLTINSQPAVNGAK	3	GFLTINSQPAVNGAK3	32.9477	23.2387	21.7838
A0A1S3X4U8	A0A1S3X4U8;A0A1S4DQY5	A0A1S3X4U8_TOBAC	LOC107761305	Methylenetetrahydrofolate reductase	0	IDHALETIK	IDHALETIK	2	IDHALETIK2	17.1974	18.9753
A0A1S3X4U8	A0A1S3X4U8;A0A1S4DQY5	A0A1S3X4U8_TOBAC	LOC107761305	Methylenetetrahydrofolate reductase	0	IDHALETIK	IDHALETIK	3	IDHALETIK3	41.5896	71.421
A0A1S3X4U8	A0A1S3X4U8;A0A1S4DQY5	A0A1S3X4U8_TOBAC	LOC107761305	Methylenetetrahydrofolate reductase	0	IIDEHLGNINTK	IIDEHLGNINTK	3	IIDEHLGNINTK3	90.5485	121.099	136.353
A0A1S3X4U8	A0A1S3X4U8;A0A1S4DQY5	A0A1S3X4U8_TOBAC	LOC107761305	Methylenetetrahydrofolate reductase	0	ILATGIK	ILATGIK	2	ILATGIK2	377.971	428.341	463.79
A0A1S3X4U8	A0A1S3X4U8;A0A1S4DQY5;J7EPU9;J7EQB2	A0A1S3X4U8_TOBAC	LOC107761305	Methylenetetrahydrofolate reductase	0	ISRPLPWR	ISRPLPWR	3	ISRPLPWR3	343.265	383.153	420.432
A0A1S3X4U8	A0A1S3X4U8;A0A1S4DQY5	A0A1S3X4U8_TOBAC	LOC107761305	Methylenetetrahydrofolate reductase	0	LNALVEK	LNALVEK	2	LNALVEK2	214.873	270.666	253.721
A0A1S3X4U8	A0A1S3X4U8;A0A1S4DQY5;J7EPU9	A0A1S3X4U8_TOBAC	LOC107761305	Methylenetetrahydrofolate reductase	0	QIGITCPIVPGIMPINNYK	QIGITC(UniMod:4)PIVPGIMPINNYK	3	QIGITC(UniMod:4)PIVPGIMPINNYK3	76.9563	90.5391	144.19
A0A1S3X4U8	A0A1S3X4U8;A0A1S4DQY5;J7EQB2	A0A1S3X4U8_TOBAC	LOC107761305	Methylenetetrahydrofolate reductase	0	SALAILMNLGLIEESK	SALAILMNLGLIEESK	3	SALAILMNLGLIEESK3	28.241	36.9945	62.2798
A0A1S3X4U8	A0A1S3X4U8;A0A1S4DQY5	A0A1S3X4U8_TOBAC	LOC107761305	Methylenetetrahydrofolate reductase	0	SDAPSIGWGGPGGYVYQK	SDAPSIGWGGPGGYVYQK	3	SDAPSIGWGGPGGYVYQK3	62.9904	79.7689	88.8021
A0A1S3X4U8	A0A1S3X4U8;A0A1S4DQY5	A0A1S3X4U8_TOBAC	LOC107761305	Methylenetetrahydrofolate reductase	0	SNGIQNVLALR	SNGIQNVLALR	2	SNGIQNVLALR2	191.938	204.247	228.095
A0A1S3X4U8	A0A1S3X4U8;A0A1S4DQY5	A0A1S3X4U8_TOBAC	LOC107761305	Methylenetetrahydrofolate reductase	0	TEDGVDNLFER	TEDGVDNLFER	2	TEDGVDNLFER2	56.4085	45.9053	63.4265
A0A1S3X4U8	A0A1S3X4U8;A0A1S4DQY5	A0A1S3X4U8_TOBAC	LOC107761305	Methylenetetrahydrofolate reductase	0	TIGWDEYPHGR	TIGWDEYPHGR	3	TIGWDEYPHGR3	125.189	110.541	141.489
A0A1S3X4U8	A0A1S3X4U8;A0A1S4DQY5;J7EPU9;J7EQB2	A0A1S3X4U8_TOBAC	LOC107761305	Methylenetetrahydrofolate reductase	0	TLHLYTLNMEK	TLHLYTLNMEK	2	TLHLYTLNMEK2	16.1273	21.0982	37.1076
A0A1S3X4U8	A0A1S3X4U8;A0A1S4DQY5;J7EPU9;J7EQB2	A0A1S3X4U8_TOBAC	LOC107761305	Methylenetetrahydrofolate reductase	0	TLHLYTLNMEK	TLHLYTLNMEK	3	TLHLYTLNMEK3	136.508	168.176	201.957
A0A1S3X4U8	A0A1S3X4U8;A0A1S4DQY5;J7EPU9;J7EQB2	A0A1S3X4U8_TOBAC	LOC107761305	Methylenetetrahydrofolate reductase	0	VVFSFEFFPPK	VVFSFEFFPPK	2	VVFSFEFFPPK2	133.655	138.08	131.38
A0A1S3X4U8	A0A1S3X4U8;A0A1S4DQY5;J7EPU9	A0A1S3X4U8_TOBAC	LOC107761305	Methylenetetrahydrofolate reductase	0	WGNAQNPSYGALSDYQFMR	WGNAQNPSYGALSDYQFMR	3	WGNAQNPSYGALSDYQFMR3	46.9967	62.4583	72.5934
A0A1S3X544;A0A1S4C7N1;A0A238MN04	A0A1S3X544;A0A1S4C7N1;A0A238MN04	A0A1S3X544_TOBAC;A0A1S4C7N1_TOBAC;A0A238MN04_NICBE	LOC107761395;LOC107815824;NbPPA1.1	H(+)-exporting diphosphatase	0	VAGGIYTK	VAGGIYTK	2	VAGGIYTK2	98.9229	104.511	105.947
A0A1S3X559	P68173;A0A1S3X559;A0A1S4ARB9;A1KYB0;A1KYB2;A0A0F7R5Z5;I3QHX5	A0A1S3X559_TOBAC	LOC107761175	Adenosylhomocysteinase	0	ALDWGPGGGPDLIVDDGGDATLLIHEGVK	ALDWGPGGGPDLIVDDGGDATLLIHEGVK	4	ALDWGPGGGPDLIVDDGGDATLLIHEGVK4	0.545394	18.1417	8.84992
A0A1S3X559	P68173;A0A1S3X559;A0A1S4ARB9;A1KYB0;A1KYB2;A0A0F7R5Z5;I3QHX5	A0A1S3X559_TOBAC	LOC107761175	Adenosylhomocysteinase	0	ATDVMIAGK	ATDVMIAGK	2	ATDVMIAGK2	1729.01	2034.67	2127.59
A0A1S3X559	A0A1S3X559;A0A1S4ARB9	A0A1S3X559_TOBAC	LOC107761175	Adenosylhomocysteinase	0	DGLKTDPLK	DGLKTDPLK	2	DGLKTDPLK2	31.8697	29.7422	33.9032
A0A1S3X559	P68173;A0A1S3X559;A0A1S4ARB9;A1KYB0;A1KYB2;A0A0F7R5Z5;B6EBE6;I3QHX5	A0A1S3X559_TOBAC	LOC107761175	Adenosylhomocysteinase	0	DIIMVDHMR	DIIMVDHMR	2	DIIMVDHMR2	201.517	278.457	267.946
A0A1S3X559	P68173;A0A1S3X559;A0A1S4ARB9;A1KYB0;A1KYB2;A0A0F7R5Z5;B6EBE6;I3QHX5	A0A1S3X559_TOBAC	LOC107761175	Adenosylhomocysteinase	0	DIIMVDHMR	DIIMVDHMR	3	DIIMVDHMR3	1980.89	2296.78	2540.33
A0A1S3X559	P68173;A0A1S3X559;A0A1S4ARB9;A1KYB0;A1KYB2;A0A0F7R5Z5;I3QHX5	A0A1S3X559_TOBAC	LOC107761175	Adenosylhomocysteinase	0	DMSQADFGR	DMSQADFGR	2	DMSQADFGR2	1340.66	1359.98	1314.13
A0A1S3X559	A0A1S3X559	A0A1S3X559_TOBAC	LOC107761175	Adenosylhomocysteinase	1	DQADYISVPVEGPYKPPHYR	DQADYISVPVEGPYKPPHYR	4	DQADYISVPVEGPYKPPHYR4	55.5175	96.5218	113.248
A0A1S3X559	P68173;A0A1S3X559;A0A1S4ARB9;A1KYB0;A1KYB2;A0A0F7R5Z5;I3QHX5	A0A1S3X559_TOBAC	LOC107761175	Adenosylhomocysteinase	0	DSAAVFAWK	DSAAVFAWK	2	DSAAVFAWK2	1794.92	1962.81	2363.79
A0A1S3X559	P68173;A0A1S3X559;A0A1S4ARB9;A1KYB0;A1KYB2;A0A0F7R5Z5;I3QHX5	A0A1S3X559_TOBAC	LOC107761175	Adenosylhomocysteinase	0	FDNLYGCR	FDNLYGC(UniMod:4)R	2	FDNLYGC(UniMod:4)R2	260.507	291.835	358.37
A0A1S3X559	P68173;A0A1S3X559;A0A1S4ARB9;A1KYB0;A1KYB2;A0A0F7R5Z5;B6EBE6;I3QHX5	A0A1S3X559_TOBAC	LOC107761175	Adenosylhomocysteinase	0	GCAAALK	GC(UniMod:4)AAALK	2	GC(UniMod:4)AAALK2	121.165	124.9	200.586
A0A1S3X559	P68173;A0A1S3X559;A0A1S4ARB9;A1KYB0;A1KYB2;A0A0F7R5Z5;I3QHX5	A0A1S3X559_TOBAC	LOC107761175	Adenosylhomocysteinase	0	GETLQEYWWCTER	GETLQEYWWC(UniMod:4)TER	3	GETLQEYWWC(UniMod:4)TER3	112.875	79.78	119.452
A0A1S3X559	P68173;A0A1S3X559;A0A1S4ARB9;A1KYB0;A1KYB2;A0A0F7R5Z5;I3QHX5	A0A1S3X559_TOBAC	LOC107761175	Adenosylhomocysteinase	0	HSLPDGLMR	HSLPDGLMR	2	HSLPDGLMR2	760.8	806.741	822.234
A0A1S3X559	P68173;A0A1S3X559;A0A1S4ARB9;A1KYB0;A1KYB2;A0A0F7R5Z5;I3QHX5	A0A1S3X559_TOBAC	LOC107761175	Adenosylhomocysteinase	0	HSLPDGLMR	HSLPDGLMR	3	HSLPDGLMR3	99.6367	127.719	118.37
A0A1S3X559	P68173;A0A1S3X559;A0A1S4ARB9;A1KYB0;A1KYB2;A0A0F7R5Z5;B6EBE6;I3QHX5	A0A1S3X559_TOBAC	LOC107761175	Adenosylhomocysteinase	0	ITIKPQTDR	ITIKPQTDR	2	ITIKPQTDR2	106.707		137.802
A0A1S3X559	P68173;A0A1S3X559;A0A1S4ARB9;A1KYB0;A1KYB2;A0A0F7R5Z5;B6EBE6;I3QHX5	A0A1S3X559_TOBAC	LOC107761175	Adenosylhomocysteinase	0	ITIKPQTDR	ITIKPQTDR	3	ITIKPQTDR3	1346.15	1669.82	1844.5
A0A1S3X559	P68173;A0A1S3X559;A0A1S4ARB9;A1KYB0;A1KYB2;A0A0F7R5Z5;B6EBE6;I3QHX5	A0A1S3X559_TOBAC	LOC107761175	Adenosylhomocysteinase	0	KVYVLPK	KVYVLPK	2	KVYVLPK2	234.949	262.553	252.902
A0A1S3X559	P68173;A0A1S3X559;A0A1S4ARB9;A1KYB0;A1KYB2;A0A0F7R5Z5;I3QHX5	A0A1S3X559_TOBAC	LOC107761175	Adenosylhomocysteinase	0	LEIELAEVEMPGLMACR	LEIELAEVEMPGLMAC(UniMod:4)R	3	LEIELAEVEMPGLMAC(UniMod:4)R3	101.702	50.5657	85.0709
A0A1S3X559	A0A1S3X559	A0A1S3X559_TOBAC	LOC107761175	Adenosylhomocysteinase	1	LPDPSSTDNAEFQLVLTIIR	LPDPSSTDNAEFQLVLTIIR	3	LPDPSSTDNAEFQLVLTIIR3	34.4563	49.2693	51.1274
A0A1S3X559	P68173;A0A1S3X559;A0A1S4ARB9;A1KYB0;A1KYB2;A0A0F7R5Z5;I3QHX5	A0A1S3X559_TOBAC	LOC107761175	Adenosylhomocysteinase	0	LVGVSEETTTGVK	LVGVSEETTTGVK	2	LVGVSEETTTGVK2	1056.91	1254.57	1230.91
A0A1S3X559	P68173;A0A1S3X559;A0A1S4ARB9;A1KYB0;A1KYB2;A0A0F7R5Z5;I3QHX5	A0A1S3X559_TOBAC	LOC107761175	Adenosylhomocysteinase	0	LVGVSEETTTGVK	LVGVSEETTTGVK	3	LVGVSEETTTGVK3		13.2286	21.8259
A0A1S3X559	P68173;A0A1S3X559;A0A1S4ARB9;A1KYB0;A1KYB2;A0A0F7R5Z5;I3QHX5	A0A1S3X559_TOBAC	LOC107761175	Adenosylhomocysteinase	0	LVGVSEETTTGVKR	LVGVSEETTTGVKR	2	LVGVSEETTTGVKR2	8.11956	7.44203	12.2081
A0A1S3X559	P68173;A0A1S3X559;A0A1S4ARB9;A1KYB0;A1KYB2;A0A0F7R5Z5;I3QHX5	A0A1S3X559_TOBAC	LOC107761175	Adenosylhomocysteinase	0	LVGVSEETTTGVKR	LVGVSEETTTGVKR	3	LVGVSEETTTGVKR3	269.112	321.005	305.945
A0A1S3X559	P68173;A0A1S3X559;A0A1S4ARB9;A1KYB0;A1KYB2;A0A0F7R5Z5;I3QHX5	A0A1S3X559_TOBAC	LOC107761175	Adenosylhomocysteinase	0	SKFDNLYGCR	SKFDNLYGC(UniMod:4)R	2	SKFDNLYGC(UniMod:4)R2	19.0402	14.1042	29.2434
A0A1S3X559	P68173;A0A1S3X559;A0A1S4ARB9;A1KYB0;A1KYB2;A0A0F7R5Z5;I3QHX5	A0A1S3X559_TOBAC	LOC107761175	Adenosylhomocysteinase	0	SKFDNLYGCR	SKFDNLYGC(UniMod:4)R	3	SKFDNLYGC(UniMod:4)R3	220.14	335.947	513.154
A0A1S3X559	P68173;A0A1S3X559;A0A1S4ARB9;A1KYB0;A1KYB2;A0A0F7R5Z5;I3QHX5	A0A1S3X559_TOBAC	LOC107761175	Adenosylhomocysteinase	0	TEFGPSQPFK	TEFGPSQPFK	2	TEFGPSQPFK2	2887.12	2467.8	2684.24
A0A1S3X559	P68173;A0A1S3X559;A0A1S4ARB9;A1KYB0;A1KYB2;A0A0F7R5Z5;B6EBE6;I3QHX5	A0A1S3X559_TOBAC	LOC107761175	Adenosylhomocysteinase	0	VAALHLGK	VAALHLGK	2	VAALHLGK2	329.436	352.045	435.253
A0A1S3X559	P68173;A0A1S3X559;A0A1S4ARB9;A1KYB0;A1KYB2;A0A0F7R5Z5;I3QHX5	A0A1S3X559_TOBAC	LOC107761175	Adenosylhomocysteinase	0	VALVAGYGDVGK	VALVAGYGDVGK	2	VALVAGYGDVGK2	660.785	955.373	1276.28
A0A1S3X559	P68173;A0A1S3X559;A0A1S4ARB9;A1KYB0;A1KYB2;A0A0F7R5Z5;I3QHX5	A0A1S3X559_TOBAC	LOC107761175	Adenosylhomocysteinase	0	VKDMSQADFGR	VKDMSQADFGR	2	VKDMSQADFGR2	7.41793	15.1996	6.62791
A0A1S3X559	P68173;A0A1S3X559;A0A1S4ARB9;A1KYB0;A1KYB2;A0A0F7R5Z5;I3QHX5	A0A1S3X559_TOBAC	LOC107761175	Adenosylhomocysteinase	0	VKDMSQADFGR	VKDMSQADFGR	3	VKDMSQADFGR3	132.751	123.051	137.521
A0A1S3X559	P68173;A0A1S3X559;A0A1S4ARB9;A1KYB0;A1KYB2;A0A0F7R5Z5;I3QHX5	A0A1S3X559_TOBAC	LOC107761175	Adenosylhomocysteinase	0	WCSCNIFSTQDHAAAAIAR	WC(UniMod:4)SC(UniMod:4)NIFSTQDHAAAAIAR	3	WC(UniMod:4)SC(UniMod:4)NIFSTQDHAAAAIAR3	783.38	596.566	712.834
A0A1S3X559	P68173;A0A1S3X559;A0A1S4ARB9;A1KYB0;A1KYB2;A0A0F7R5Z5;I3QHX5	A0A1S3X559_TOBAC	LOC107761175	Adenosylhomocysteinase	0	WCSCNIFSTQDHAAAAIAR	WC(UniMod:4)SC(UniMod:4)NIFSTQDHAAAAIAR	4	WC(UniMod:4)SC(UniMod:4)NIFSTQDHAAAAIAR4	41.2399	40.4518	28.0731
A0A1S3X559	P68173;A0A1S3X559;A0A1S4ARB9;A1KYB0;A1KYB2;A0A0F7R5Z5;B6EBE6;I3QHX5	A0A1S3X559_TOBAC	LOC107761175	Adenosylhomocysteinase	0	WVFPDTNSGIIVLAEGR	WVFPDTNSGIIVLAEGR	3	WVFPDTNSGIIVLAEGR3	477.776	582.409	492.712
A0A1S3X573;A0A1S3Y3Y7;A0A1S3YC93;A0A1S3YFR1;A0A1S3YPJ2;A0A1S4CA77;A0A1S4DQY6;A0A1S4DQY9	A0A1S3X573;A0A1S3Y3Y7;A0A1S3YC93;A0A1S3YFR1;A0A1S3YPJ2;A0A1S4CA77;A0A1S4DQY6;A0A1S4DQY9	A0A1S3X573_TOBAC;A0A1S3Y3Y7_TOBAC;A0A1S3YC93_TOBAC;A0A1S3YFR1_TOBAC;A0A1S3YPJ2_TOBAC;A0A1S4CA77_TOBAC;A0A1S4DQY6_TOBAC;A0A1S4DQY9_TOBAC	LOC107761426;LOC107771926;LOC107774655;LOC107775710;LOC107778251;LOC107816920;LOC107832497	Phospholipase A1	0	EFPVTAFVFASPK	EFPVTAFVFASPK	2	EFPVTAFVFASPK2	7.02069	16.1746	2.6901
A0A1S3X593	A0A1S3X593;A0A1S3YG86;A0A1S4B8N9	A0A1S3X593_TOBAC	LOC107761446	phosphoenolpyruvate carboxykinase (ATP)	0	AAYPIEYIPNAK	AAYPIEYIPNAK	2	AAYPIEYIPNAK2	115.306	94.9519	107.745
A0A1S3X593	A0A1S3X593;A0A1S3YG86;A0A1S4B8N9	A0A1S3X593_TOBAC	LOC107761446	phosphoenolpyruvate carboxykinase (ATP)	0	AVDYLCSLEK	AVDYLC(UniMod:4)SLEK	2	AVDYLC(UniMod:4)SLEK2	32.3789	46.2266	29.413
A0A1S3X593	A0A1S3X593;A0A1S3YG86;A0A1S4B8N9	A0A1S3X593_TOBAC	LOC107761446	phosphoenolpyruvate carboxykinase (ATP)	0	EKEPDIWNAIK	EKEPDIWNAIK	3	EKEPDIWNAIK3	47.8633	37.0724	47.1662
A0A1S3X593	A0A1S3X593;A0A1S4B8N9	A0A1S3X593_TOBAC	LOC107761446	phosphoenolpyruvate carboxykinase (ATP)	0	FGTVLENVVFEEHTR	FGTVLENVVFEEHTR	3	FGTVLENVVFEEHTR3	35.3752	42.1616	28.5454
A0A1S3X593	A0A1S3X593	A0A1S3X593_TOBAC	LOC107761446	phosphoenolpyruvate carboxykinase (ATP)	1	GGDVALFFGLSGTGK	GGDVALFFGLSGTGK	2	GGDVALFFGLSGTGK2	40.4164	31.7665	46.0375
A0A1S3X593	A0A1S3X593;A0A1S4B8N9	A0A1S3X593_TOBAC	LOC107761446	phosphoenolpyruvate carboxykinase (ATP)	0	HGATGWLVNTGWSGGSYGSGR	HGATGWLVNTGWSGGSYGSGR	3	HGATGWLVNTGWSGGSYGSGR3	40.5579	46.3208	47.0091
A0A1S3X593	A0A1S3X593;A0A1S4B8N9	A0A1S3X593_TOBAC	LOC107761446	phosphoenolpyruvate carboxykinase (ATP)	0	IIDAIHSGALLNANYK	IIDAIHSGALLNANYK	3	IIDAIHSGALLNANYK3	41.9913	24.0814	39.8089
A0A1S3X593	A0A1S3X593;A0A1S3YG86;A0A1S4B8N9	A0A1S3X593_TOBAC	LOC107761446	phosphoenolpyruvate carboxykinase (ATP)	0	IPCVGPHPK	IPC(UniMod:4)VGPHPK	3	IPC(UniMod:4)VGPHPK3	130.735	110.392	153.275
A0A1S3X593	A0A1S3X593;A0A1S4B8N9	A0A1S3X593_TOBAC	LOC107761446	phosphoenolpyruvate carboxykinase (ATP)	0	KEMVILGTQYAGEMK	KEMVILGTQYAGEMK	3	KEMVILGTQYAGEMK3	14.93	21.4329	20.2966
A0A1S3X593	A0A1S3X593;A0A1S4B8N9	A0A1S3X593_TOBAC	LOC107761446	phosphoenolpyruvate carboxykinase (ATP)	0	KNFEVFTNYK	KNFEVFTNYK	3	KNFEVFTNYK3	41.5127	36.8466	50.7923
A0A1S3X593	A0A1S3X593;A0A1S4B8N9	A0A1S3X593_TOBAC	LOC107761446	phosphoenolpyruvate carboxykinase (ATP)	0	NFEVFTNYK	NFEVFTNYK	2	NFEVFTNYK2	43.0367	42.8577	43.7062
A0A1S3X593	A0A1S3X593;A0A1S3YG86;A0A1S4B8N9	A0A1S3X593_TOBAC	LOC107761446	phosphoenolpyruvate carboxykinase (ATP)	0	QILSLHSGCNMGK	QILSLHSGC(UniMod:4)NMGK	3	QILSLHSGC(UniMod:4)NMGK3	38.4167	22.9072	31.9625
A0A1S3X593	A0A1S3X593;A0A1S3YG86;A0A1S4B8N9	A0A1S3X593_TOBAC	LOC107761446	phosphoenolpyruvate carboxykinase (ATP)	0	QQLQSISASLASLTR	QQLQSISASLASLTR	3	QQLQSISASLASLTR3	39.3322	28.6767	29.2944
A0A1S3X593	A0A1S3X593;A0A1S4B8N9	A0A1S3X593_TOBAC	LOC107761446	phosphoenolpyruvate carboxykinase (ATP)	0	VYVNDQFLNWDPNNR	VYVNDQFLNWDPNNR	3	VYVNDQFLNWDPNNR3	37.5924	32.6847	26.978
A0A1S3X593	A0A1S3X593;A0A1S3YG86;A0A1S4B8N9	A0A1S3X593_TOBAC	LOC107761446	phosphoenolpyruvate carboxykinase (ATP)	0	YAAMLAEK	YAAMLAEK	2	YAAMLAEK2	64.8692	59.0556	65.1791
A0A1S3X593	A0A1S3X593;A0A1S4B8N9	A0A1S3X593_TOBAC	LOC107761446	phosphoenolpyruvate carboxykinase (ATP)	0	YTHYMTSSTSIDVNLAR	YTHYMTSSTSIDVNLAR	3	YTHYMTSSTSIDVNLAR3	7.15813	16.9596	14.2388
A0A1S3X5F4;A0A1S4BL38;A0A1S4CDN1	A0A1S3X5F4;A0A1S4BL38;A0A1S4CDN1	A0A1S3X5F4_TOBAC;A0A1S4BL38_TOBAC;A0A1S4CDN1_TOBAC	LOC107761247;LOC107809468;LOC107817881	Protein fluG-like	0	EILELAPMNK	EILELAPMNK	2	EILELAPMNK2
A0A1S3X5G0	A0A1S3X5G0	A0A1S3X5G0_TOBAC	LOC107761401	Carboxymethylenebutenolidase homolog	1	IDVSVASK	IDVSVASK	2	IDVSVASK2	107.481	87.0192	133.807
A0A1S3X5G0	A0A1S3X5G0	A0A1S3X5G0_TOBAC	LOC107761401	Carboxymethylenebutenolidase homolog	1	VVVFEGR	VVVFEGR	2	VVVFEGR2	258.493	231.556	190.118
A0A1S3X5G4	A0A1S3X5G4;A0A1S4C210	A0A1S3X5G4_TOBAC	LOC107761455	Brefeldin A-inhibited guanine nucleotide-exchange protein 5-like	0	EFYPLITK	EFYPLITK	2	EFYPLITK2	44.7446	49.8084	47.3638
A0A1S3X5H7;A0A1S4ASH4	A0A1S3X5H7;A0A1S4ASH4	A0A1S3X5H7_TOBAC;A0A1S4ASH4_TOBAC	LOC107761269;LOC107800890	Xylulose kinase	0	AIVEGQFLSK	AIVEGQFLSK	2	AIVEGQFLSK2	58.3468	52.8858	50.1621
A0A1S3X5H7;A0A1S4ASH4	A0A1S3X5H7;A0A1S4ASH4	A0A1S3X5H7_TOBAC;A0A1S4ASH4_TOBAC	LOC107761269;LOC107800890	Xylulose kinase	0	DFEILPPLPVGFHR	DFEILPPLPVGFHR	3	DFEILPPLPVGFHR3	37.3433	32.4845	40.1161
A0A1S3X5H7;A0A1S4ASH4	A0A1S3X5H7;A0A1S4ASH4	A0A1S3X5H7_TOBAC;A0A1S4ASH4_TOBAC	LOC107761269;LOC107800890	Xylulose kinase	0	FTGPQIR	FTGPQIR	2	FTGPQIR2	57.3945	43.5011	41.03
A0A1S3X5H7;A0A1S4ASH4	A0A1S3X5H7;A0A1S4ASH4	A0A1S3X5H7_TOBAC;A0A1S4ASH4_TOBAC	LOC107761269;LOC107800890	Xylulose kinase	0	LAPAHAVAGPIASYFVER	LAPAHAVAGPIASYFVER	3	LAPAHAVAGPIASYFVER3	26.7779	24.6533
A0A1S3X5H7;A0A1S4ASH4	A0A1S3X5H7;A0A1S4ASH4	A0A1S3X5H7_TOBAC;A0A1S4ASH4_TOBAC	LOC107761269;LOC107800890	Xylulose kinase	0	SWDVFNK	SWDVFNK	2	SWDVFNK2	49.2703	36.8885	35.6154
A0A1S3X5I4;Q9ZSP4	A0A1S3X5I4;Q9ZSP4	A0A1S3X5I4_TOBAC;Q9ZSP4_TOBAC	GrpE1;LOC107761529	GrpE protein homolog	0	ALLDVPDNLGR	ALLDVPDNLGR	2	ALLDVPDNLGR2	65.654	64.5591	65.7015
A0A1S3X5I4;Q9ZSP4	A0A1S3X5I4;Q9ZSP4	A0A1S3X5I4_TOBAC;Q9ZSP4_TOBAC	GrpE1;LOC107761529	GrpE protein homolog	0	DTVGAMPLLK	DTVGAMPLLK	2	DTVGAMPLLK2	67.8925	68.3627	82.1363
A0A1S3X5I4;Q9ZSP4	A0A1S3X0Q3;A0A1S3X0Q4;A0A1S3X5I4;A0A1S4DAH8;A0A1S4DB61;Q9ZSP4	A0A1S3X5I4_TOBAC;Q9ZSP4_TOBAC	GrpE1;LOC107761529	GrpE protein homolog	0	FAIQNFVK	FAIQNFVK	2	FAIQNFVK2	41.5232	36.5554	64.6234
A0A1S3X5I4;Q9ZSP4	A0A1S3X5I4;A0A1S4DAH8;A0A1S4DB61;Q9ZSP4	A0A1S3X5I4_TOBAC;Q9ZSP4_TOBAC	GrpE1;LOC107761529	GrpE protein homolog	0	TLLEGVEMTDK	TLLEGVEMTDK	2	TLLEGVEMTDK2		6.91244	29.79
A0A1S3X5N8	A0A1S3X5N8;A0A1S3XL90;A0A1S3YJP4;A0A1S3ZH38	A0A1S3X5N8_TOBAC	LOC107761524	Protein HOMOLOG OF MAMMALIAN LYST-INTERACTING PROTEIN 5-like	0	LLLPYLQR	LLLPYLQR	2	LLLPYLQR2	77.9198	62.7238	82.8893
A0A1S3X5N8	A0A1S3X5N8	A0A1S3X5N8_TOBAC	LOC107761524	Protein HOMOLOG OF MAMMALIAN LYST-INTERACTING PROTEIN 5-like	1	SLELLTNPSGDQ	SLELLTNPSGDQ	2	SLELLTNPSGDQ2	15.3706	12.5222
A0A1S3X5P1;A0A1S4AD27	A0A1S3X5P1;A0A1S3Y1H7;A0A1S4AD27;A0A1S4AEN6;A0A1S4AUW9;A0A1S4BNU3;A0A1S4CK25;A0A1S4CL41;A0A1S4CXA3;A0A1S4CZ59	A0A1S3X5P1_TOBAC;A0A1S4AD27_TOBAC	LOC107761316;LOC107796338	Peroxidase	0	ECPQTVSCADILALAAR	EC(UniMod:4)PQTVSC(UniMod:4)ADILALAAR	3	EC(UniMod:4)PQTVSC(UniMod:4)ADILALAAR3	10.7106	7.3361	12.214
A0A1S3X5P1;A0A1S4AD27	A0A1S3X5P1;A0A1S4AD27;A0A1S4AUW9;A0A1S4BNU3	A0A1S3X5P1_TOBAC;A0A1S4AD27_TOBAC	LOC107761316;LOC107796338	Peroxidase	0	GCDASLLLDSSR	GC(UniMod:4)DASLLLDSSR	2	GC(UniMod:4)DASLLLDSSR2	24.3454	10.95	26.4479
A0A1S3X5P1;A0A1S4AD27	A0A1S3X5P1;A0A1S4AD27	A0A1S3X5P1_TOBAC;A0A1S4AD27_TOBAC	LOC107761316;LOC107796338	Peroxidase	0	GLLNSDQVLATK	GLLNSDQVLATK	2	GLLNSDQVLATK2	20.0647	14.2212	31.6083
A0A1S3X5P1;A0A1S4AD27	A0A1S3X5P1;A0A1S3XN14;A0A1S3XRT6;A0A1S3Y1H7;A0A1S3Z4R4;A0A1S4A0W8;A0A1S4A762;A0A1S4AD27;A0A1S4AEN6;A0A1S4ART1;A0A1S4AUC5;A0A1S4AUW9;A0A1S4BDB8;A0A1S4BNU3;A0A1S4C8U5;A0A1S4CK25;A0A1S4CL41;A0A1S4CXA3;A0A1S4CZ59;A0A1S4DQW7	A0A1S3X5P1_TOBAC;A0A1S4AD27_TOBAC	LOC107761316;LOC107796338	Peroxidase	0	MAASLLR	MAASLLR	2	MAASLLR2
A0A1S3X5P1;A0A1S4AD27	A0A1S3X5P1;A0A1S4AD27;A0A1S4BNU3	A0A1S3X5P1_TOBAC;A0A1S4AD27_TOBAC	LOC107761316;LOC107796338	Peroxidase	0	QGLDLVDLVALSGSHTIGNSR	QGLDLVDLVALSGSHTIGNSR	3	QGLDLVDLVALSGSHTIGNSR3	10.1232	9.68764	8.71973
A0A1S3X5P1;A0A1S4AD27	A0A1S3X5P1;A0A1S4AD27;A0A1S4AUW9;A0A1S4BNU3	A0A1S3X5P1_TOBAC;A0A1S4AD27_TOBAC	LOC107761316;LOC107796338	Peroxidase	0	SQASLALVK	SQASLALVK	2	SQASLALVK2			12.5886
A0A1S3X5U9;A0A1S3X613;A0A1S4BWG7;A0A1S4BXN6	A0A1S3X5U9;A0A1S3X613;A0A1S4BWG7;A0A1S4BXN6	A0A1S3X5U9_TOBAC;A0A1S3X613_TOBAC;A0A1S4BWG7_TOBAC;A0A1S4BXN6_TOBAC	LOC107761631;LOC107812555;LOC107812984	RNA-binding protein BRN1-like isoform X2	0	LFVGMLPK	LFVGMLPK	2	LFVGMLPK2	46.6396	45.4262	52.7011
A0A1S3X5U9;A0A1S3X613;A0A1S4BWG7;A0A1S4BXN6	A0A1S3X5U9;A0A1S3X613;A0A1S4BWG7;A0A1S4BXN6	A0A1S3X5U9_TOBAC;A0A1S3X613_TOBAC;A0A1S4BWG7_TOBAC;A0A1S4BXN6_TOBAC	LOC107761631;LOC107812555;LOC107812984	RNA-binding protein BRN1-like isoform X2	0	LFVGQVPK	LFVGQVPK	2	LFVGQVPK2	41.6562	35.8732	53.1177
A0A1S3X5W6	A0A1S3X5W6	A0A1S3X5W6_TOBAC	LOC107761526	peptidylprolyl isomerase	1	QNLAVGDIFTR	QNLAVGDIFTR	2	QNLAVGDIFTR2	123.505	218.297	154.518
A0A1S3X5W6	A0A1S3X5W6	A0A1S3X5W6_TOBAC	LOC107761526	peptidylprolyl isomerase	1	TLPHAMSSVTGK	TLPHAMSSVTGK	3	TLPHAMSSVTGK3	49.1646	55.332	63.2053
A0A1S3X5W8;A0A1S4CXR2	A0A1S3X5W8;A0A1S4CXR2	A0A1S3X5W8_TOBAC;A0A1S4CXR2_TOBAC	LOC107761590;LOC107823752	SNF1-related protein kinase regulatory subunit gamma-1-like	0	GVGGVPVVESGGR	GVGGVPVVESGGR	2	GVGGVPVVESGGR2	31.7513	17.8355	30.0002
A0A1S3X5W8;A0A1S4CXR2	A0A1S3X5W8;A0A1S4CXR2	A0A1S3X5W8_TOBAC;A0A1S4CXR2_TOBAC	LOC107761590;LOC107823752	SNF1-related protein kinase regulatory subunit gamma-1-like	0	NFLTSVQSYLEK	NFLTSVQSYLEK	2	NFLTSVQSYLEK2	13.374	7.22747	15.4242
A0A1S3X5X4;A0A1S3YLB0	A0A1S3X553;A0A1S3X5X4;A0A1S3YLB0	A0A1S3X5X4_TOBAC;A0A1S3YLB0_TOBAC	LOC107761402;LOC107777506	Uncharacterized protein LOC107761402 isoform X1	0	YGCLVAIEK	YGC(UniMod:4)LVAIEK	2	YGC(UniMod:4)LVAIEK2	7.56253	17.9981	15.6881
A0A1S3X5X4;A0A1S3YLB0	A0A1S3X5X4;A0A1S3YLB0	A0A1S3X5X4_TOBAC;A0A1S3YLB0_TOBAC	LOC107761402;LOC107777506	Uncharacterized protein LOC107761402 isoform X1	0	YLALLEESLFK	YLALLEESLFK	2	YLALLEESLFK2	9.70844	19.6611	9.81905
A0A1S3X5X7	A0A1S3X5X7	A0A1S3X5X7_TOBAC	LOC107761659	Uncharacterized protein LOC107761659	1	KLPILLFDVMDTIVR	KLPILLFDVMDTIVR	3	KLPILLFDVMDTIVR3	21.8338	16.6526	16.4836
A0A1S3X5Y9	A0A1S3X5Y9;A0A1S3XZR6	A0A1S3X5Y9_TOBAC	LOC107761416	60S ribosomal protein L37a	0	AGGAYTLNTASAVTVR	AGGAYTLNTASAVTVR	3	AGGAYTLNTASAVTVR3	34.7716	20.9111	36.1852
A0A1S3X5Y9	A0A1S3X5Y9;A0A1S3XZR6	A0A1S3X5Y9_TOBAC	LOC107761416	60S ribosomal protein L37a	0	AVGIWGCK	AVGIWGC(UniMod:4)K	2	AVGIWGC(UniMod:4)K2	102.036	81.5141	118.706
A0A1S3X5Y9	A0A1S3X5Y9	A0A1S3X5Y9_TOBAC	LOC107761416	60S ribosomal protein L37a	1	YFCEFCGK	YFC(UniMod:4)EFC(UniMod:4)GK	2	YFC(UniMod:4)EFC(UniMod:4)GK2	46.1269	40.5825	72.2663
A0A1S3X5Z4	A0A1S3X5Z4;A0A1S4CQ81	A0A1S3X5Z4_TOBAC	LOC107761424	2-methylene-furan-3-one reductase	0	AGFSAGK	AGFSAGK	2	AGFSAGK2	250.619	231.176	210.575
A0A1S3X5Z4	A0A1S3X5Z4;A0A1S4CQ81	A0A1S3X5Z4_TOBAC	LOC107761424	2-methylene-furan-3-one reductase	0	ATDSPLPTVPGYDVAGVVVK	ATDSPLPTVPGYDVAGVVVK	3	ATDSPLPTVPGYDVAGVVVK3	86.703	88.7064	76.3832
A0A1S3X5Z4	A0A1S3X5Z4;A0A1S4CQ81	A0A1S3X5Z4_TOBAC	LOC107761424	2-methylene-furan-3-one reductase	0	EDQVLIK	EDQVLIK	2	EDQVLIK2	319.559	334.078	253.23
A0A1S3X5Z4	A0A1S3X5Z4	A0A1S3X5Z4_TOBAC	LOC107761424	2-methylene-furan-3-one reductase	1	EGDEVYGDIHEK	EGDEVYGDIHEK	3	EGDEVYGDIHEK3	25.1517	29.285	24.1234
A0A1S3X5Z4	A0A1S3X5Z4;A0A1S4CQ81	A0A1S3X5Z4_TOBAC	LOC107761424	2-methylene-furan-3-one reductase	0	FDVVYDTVGQGEK	FDVVYDTVGQGEK	2	FDVVYDTVGQGEK2	67.414	83.786	56.9251
A0A1S3X5Z4	A0A1S3X5Z4	A0A1S3X5Z4_TOBAC	LOC107761424	2-methylene-furan-3-one reductase	1	FESNVSVPEIK	FESNVSVPEIK	2	FESNVSVPEIK2	273.984	332.449	263.135
A0A1S3X5Z4	A0A1S3X5Z4	A0A1S3X5Z4_TOBAC	LOC107761424	2-methylene-furan-3-one reductase	1	FESNVSVPEIKEDQVLIK	FESNVSVPEIKEDQVLIK	3	FESNVSVPEIKEDQVLIK3	46.0479	55.2295	43.6704
A0A1S3X5Z4	A0A1S3X5Z4;A0A1S4CQ81	A0A1S3X5Z4_TOBAC	LOC107761424	2-methylene-furan-3-one reductase	0	FVVTSNGEMLK	FVVTSNGEMLK	2	FVVTSNGEMLK2	128.377	90.5632	95.6854
A0A1S3X5Z4	A0A1S3X5Z4;A0A1S4CQ81	A0A1S3X5Z4_TOBAC	LOC107761424	2-methylene-furan-3-one reductase	0	FVVTSNGEMLKK	FVVTSNGEMLKK	3	FVVTSNGEMLKK3	56.4695	37.7044	35.9597
A0A1S3X5Z4	A0A1S3X5Z4	A0A1S3X5Z4_TOBAC	LOC107761424	2-methylene-furan-3-one reductase	1	GLKEGDEVYGDIHEK	GLKEGDEVYGDIHEK	3	GLKEGDEVYGDIHEK3	8.69049		15.216
A0A1S3X5Z4	A0A1S3X5Z4	A0A1S3X5Z4_TOBAC	LOC107761424	2-methylene-furan-3-one reductase	1	GLKEGDEVYGDIHEK	GLKEGDEVYGDIHEK	4	GLKEGDEVYGDIHEK4	17.7298	23.0981	18.4877
A0A1S3X5Z4	A0A1S3X5Z4;A0A1S4CQ81	A0A1S3X5Z4_TOBAC	LOC107761424	2-methylene-furan-3-one reductase	0	GPFPFDK	GPFPFDK	2	GPFPFDK2	809.501	736.303	640.653
A0A1S3X5Z4	A0A1S3X5Z4;A0A1S4CQ81	A0A1S3X5Z4_TOBAC	LOC107761424	2-methylene-furan-3-one reductase	0	LVALKPK	LVALKPK	2	LVALKPK2	278.545	298.646	234.96
A0A1S3X5Z4	A0A1S3X5Z4	A0A1S3X5Z4_TOBAC	LOC107761424	2-methylene-furan-3-one reductase	1	SILVLGGAGGVGSLVIQVAK	SILVLGGAGGVGSLVIQVAK	3	SILVLGGAGGVGSLVIQVAK3	12.7559	7.88167	4.99697
A0A1S3X5Z4	A0A1S3X5Z4;A0A1S4CQ81	A0A1S3X5Z4_TOBAC	LOC107761424	2-methylene-furan-3-one reductase	0	VVAAALNPVDFK	VVAAALNPVDFK	2	VVAAALNPVDFK2	385.196	231.001	302.246
A0A1S3X5Z4	A0A1S3X5Z4;A0A1S4CQ81	A0A1S3X5Z4_TOBAC	LOC107761424	2-methylene-furan-3-one reductase	0	VVEAFSYLETGR	VVEAFSYLETGR	2	VVEAFSYLETGR2	322.433	269.935	266.586
A0A1S3X5Z8;A0A1S3XUP9	A0A1S3X5Z8;A0A1S3XUP9	A0A1S3X5Z8_TOBAC;A0A1S3XUP9_TOBAC	LOC107761618;LOC107768935	Uncharacterized protein LOC107761618	0	LLILDQIQR	LLILDQIQR	2	LLILDQIQR2	86.7566	98.4446	108.729
A0A1S3X5Z8;A0A1S3XUP9	A0A1S3X5Z8;A0A1S3XUP9	A0A1S3X5Z8_TOBAC;A0A1S3XUP9_TOBAC	LOC107761618;LOC107768935	Uncharacterized protein LOC107761618	0	SMLSSLGLQNYEK	SMLSSLGLQNYEK	2	SMLSSLGLQNYEK2	30.085	41.1638	40.6091
A0A1S3X611	A0A1S3X611;A0A9E8K3E9	A0A1S3X611_TOBAC	LOC107761583	UDP-arabinopyranose mutase	1	IDPVFTR	IDPVFTR	2	IDPVFTR2	193.635	154.885	145.078
A0A1S3X618;A0A1S3X6M1;A0A1S4CWB9	A0A1S3X618;A0A1S3X6M1;A0A1S4CWB9	A0A1S3X618_TOBAC;A0A1S3X6M1_TOBAC;A0A1S4CWB9_TOBAC	LOC107761634;LOC107823302	Uncharacterized protein At2g37660, chloroplastic-like isoform X2	0	IVLVSSIGVTK	IVLVSSIGVTK	2	IVLVSSIGVTK2	102.015	117.466	70.4361
A0A1S3X618;A0A1S3X6M1;A0A1S4CWB9	A0A1S3X618;A0A1S3X6M1;A0A1S4CWB9	A0A1S3X618_TOBAC;A0A1S3X6M1_TOBAC;A0A1S4CWB9_TOBAC	LOC107761634;LOC107823302	Uncharacterized protein At2g37660, chloroplastic-like isoform X2	0	NLVSALPQSLK	NLVSALPQSLK	2	NLVSALPQSLK2	59.8237	44.0746	41.9056
A0A1S3X618;A0A1S3X6M1;A0A1S4CWB9	A0A1S3X618;A0A1S3X6M1;A0A1S4CWB9	A0A1S3X618_TOBAC;A0A1S3X6M1_TOBAC;A0A1S4CWB9_TOBAC	LOC107761634;LOC107823302	Uncharacterized protein At2g37660, chloroplastic-like isoform X2	0	NSGLPFTIIR	NSGLPFTIIR	2	NSGLPFTIIR2	177.704	150.775	143.025
A0A1S3X618;A0A1S3X6M1;A0A1S4CWB9	A0A1S3X618;A0A1S3X6M1;A0A1S4CWB9	A0A1S3X618_TOBAC;A0A1S3X6M1_TOBAC;A0A1S4CWB9_TOBAC	LOC107761634;LOC107823302	Uncharacterized protein At2g37660, chloroplastic-like isoform X2	0	VDWEGVR	VDWEGVR	2	VDWEGVR2	84.8117	89.882	83.4511
A0A1S3X618;A0A1S3X6M1;A0A1S4CWB9	A0A1S3X618;A0A1S3X6M1;A0A1S4CWB9	A0A1S3X618_TOBAC;A0A1S3X6M1_TOBAC;A0A1S4CWB9_TOBAC	LOC107761634;LOC107823302	Uncharacterized protein At2g37660, chloroplastic-like isoform X2	0	VVLVVGGTGGVGQIVVASLLNR	VVLVVGGTGGVGQIVVASLLNR	3	VVLVVGGTGGVGQIVVASLLNR3	2.1841	3.99802	1.90968
A0A1S3X642	A0A1S3X642;A0A1S4BAS4	A0A1S3X642_TOBAC	LOC107761658	Acyl-CoA-binding domain-containing protein 4-like	0	AGHAGVTVGENWFITGGGNNK	AGHAGVTVGENWFITGGGNNK	3	AGHAGVTVGENWFITGGGNNK3		11.05	15.4344
A0A1S3X642	A0A1S3X642;A0A1S4BAS4	A0A1S3X642_TOBAC	LOC107761658	Acyl-CoA-binding domain-containing protein 4-like	0	GGHSVTLAGTSLVIFGGQDANR	GGHSVTLAGTSLVIFGGQDANR	3	GGHSVTLAGTSLVIFGGQDANR3	31.0646	25.4302	24.7267
A0A1S3X642	A0A1S3X642	A0A1S3X642_TOBAC	LOC107761658	Acyl-CoA-binding domain-containing protein 4-like	1	GQLAADQSR	GQLAADQSR	2	GQLAADQSR2		13.0431	9.839
A0A1S3X642	A0A1S3X642;A0A1S3YC88;A0A1S3ZHC0;A0A1S4BAS4	A0A1S3X642_TOBAC	LOC107761658	Acyl-CoA-binding domain-containing protein 4-like	0	LQTLQLK	LQTLQLK	2	LQTLQLK2	53.4818	36.6366	57.2375
A0A1S3X642	A0A1S3X642;A0A1S4BAS4	A0A1S3X642_TOBAC	LOC107761658	Acyl-CoA-binding domain-containing protein 4-like	0	MYIFGGNHNGR	MYIFGGNHNGR	3	MYIFGGNHNGR3	23.9769	27.4387	25.0827
A0A1S3X642	A0A1S3X642	A0A1S3X642_TOBAC	LOC107761658	Acyl-CoA-binding domain-containing protein 4-like	1	VFDLPAR	VFDLPAR	2	VFDLPAR2	69.1836	57.493	64.066
A0A1S3X642	A0A1S3X642;A0A1S4BAS4	A0A1S3X642_TOBAC	LOC107761658	Acyl-CoA-binding domain-containing protein 4-like	0	YLSDLQALDLR	YLSDLQALDLR	2	YLSDLQALDLR2	30.6269	41.757	36.2517
A0A1S3X643	A0A1S3X643	A0A1S3X643_TOBAC	LOC107761481	Sm-like protein LSM36B	1	GNNVLYISTSK	GNNVLYISTSK	2	GNNVLYISTSK2	37.8036	39.0727	48.3293
A0A1S3X643	A0A1S3X643	A0A1S3X643_TOBAC	LOC107761481	Sm-like protein LSM36B	1	LNSGVDYR	LNSGVDYR	2	LNSGVDYR2	32.8778	25.0321	19.7769
A0A1S3X643	A0A1S3X643	A0A1S3X643_TOBAC	LOC107761481	Sm-like protein LSM36B	1	TPADFLK	TPADFLK	2	TPADFLK2	44.438	38.78	55.4347
A0A1S3X643	A0A1S3X643	A0A1S3X643_TOBAC	LOC107761481	Sm-like protein LSM36B	1	YGDAFIR	YGDAFIR	2	YGDAFIR2	84.4754	54.1773	60.4049
A0A1S3X673;A0A1S3ZA14	A0A1S3X673;A0A1S3ZA14	A0A1S3X673_TOBAC;A0A1S3ZA14_TOBAC	LOC107761504;LOC107784438	TLD domain-containing protein 1-like	0	LTFEDLVIAK	LTFEDLVIAK	2	LTFEDLVIAK2			12.3705
A0A1S3X673;A0A1S3ZA14	A0A1S3X673;A0A1S3ZA14	A0A1S3X673_TOBAC;A0A1S3ZA14_TOBAC	LOC107761504;LOC107784438	TLD domain-containing protein 1-like	0	SFLFQLYPK	SFLFQLYPK	2	SFLFQLYPK2	10.5896	10.9313	8.09743
A0A1S3X699;A0A1S4BLA4	A0A1S3X699;A0A1S4BLA4	A0A1S3X699_TOBAC;A0A1S4BLA4_TOBAC	LOC107761704;LOC107809497	biotin synthase	0	EYYPNIITTR	EYYPNIITTR	2	EYYPNIITTR2	16.7092	30.5589	35.6274
A0A1S3X699;A0A1S4BLA4	A0A1S3X699;A0A1S4BLA4	A0A1S3X699_TOBAC;A0A1S4BLA4_TOBAC	LOC107761704;LOC107809497	biotin synthase	0	LLGLVPK	LLGLVPK	2	LLGLVPK2	66.1417	84.2308	85.3667
A0A1S3X6B4	A0A1S3X6B4	A0A1S3X6B4_TOBAC	LOC107761715	Uncharacterized protein LOC107761715	1	IAQETILFK	IAQETILFK	2	IAQETILFK2	12.3339	25.0182	17.2583
A0A1S3X6B4	A0A1S3X6B4;A0A1S3ZQI4	A0A1S3X6B4_TOBAC	LOC107761715	Uncharacterized protein LOC107761715	0	ISSTLPNR	ISSTLPNR	2	ISSTLPNR2	20.8027	18.3868	20.4892
A0A1S3X6G9	A0A1S3X6G9	A0A1S3X6G9_TOBAC	LOC107761714	Calreticulin	1	KPEGYDDIPEEITDPDAK	KPEGYDDIPEEITDPDAK	3	KPEGYDDIPEEITDPDAK3	17.4969	14.7549	19.7867
A0A1S3X6H7;A0A1S3ZHA2	A0A1S3X6H7;A0A1S3ZHA2	A0A1S3X6H7_TOBAC;A0A1S3ZHA2_TOBAC	LOC107761706;LOC107786836	Vacuolar-sorting receptor 3-like	0	GAAQILEK	GAAQILEK	2	GAAQILEK2	29.7525	42.0426	35.8866
A0A1S3X6H7;A0A1S3ZHA2	A0A1S3X6H7;A0A1S3ZHA2	A0A1S3X6H7_TOBAC;A0A1S3ZHA2_TOBAC	LOC107761706;LOC107786836	Vacuolar-sorting receptor 3-like	0	GDCFFALK	GDC(UniMod:4)FFALK	2	GDC(UniMod:4)FFALK2	33.476	16.7308	29.8141
A0A1S3X6H7;A0A1S3ZHA2	A0A1S3X6H7;A0A1S3ZHA2	A0A1S3X6H7_TOBAC;A0A1S3ZHA2_TOBAC	LOC107761706;LOC107786836	Vacuolar-sorting receptor 3-like	0	SGAMPTFVLVDR	SGAMPTFVLVDR	2	SGAMPTFVLVDR2	45.9201	36.7033	28.4541
A0A1S3X6H7;A0A1S3ZHA2	A0A1S3X6H7;A0A1S3ZHA2	A0A1S3X6H7_TOBAC;A0A1S3ZHA2_TOBAC	LOC107761706;LOC107786836	Vacuolar-sorting receptor 3-like	0	SLGLDLR	SLGLDLR	2	SLGLDLR2	96.5275	90.056	89.3354
A0A1S3X6I0;A0A1S3XSN3	A0A1S3X6I0;A0A1S3XSN3	A0A1S3X6I0_TOBAC;A0A1S3XSN3_TOBAC	LOC107761768;LOC107768293	Signal recognition particle 43 kDa protein, chloroplastic-like	0	AWLISEDLVR	AWLISEDLVR	2	AWLISEDLVR2	32.2792	59.8892	59.7493
A0A1S3X6I0;A0A1S3XSN3	A0A1S3X6I0;A0A1S3XSN3	A0A1S3X6I0_TOBAC;A0A1S3XSN3_TOBAC	LOC107761768;LOC107768293	Signal recognition particle 43 kDa protein, chloroplastic-like	0	DEHAPTWVPSDYIAK	DEHAPTWVPSDYIAK	3	DEHAPTWVPSDYIAK3	29.7645	36.3123	19.1351
A0A1S3X6I0;A0A1S3XSN3	A0A1S3X6I0;A0A1S3XSN3	A0A1S3X6I0_TOBAC;A0A1S3XSN3_TOBAC	LOC107761768;LOC107768293	Signal recognition particle 43 kDa protein, chloroplastic-like	0	DVDAVDEDGR	DVDAVDEDGR	2	DVDAVDEDGR2	3.86598	15.0776	10.163
A0A1S3X6I0;A0A1S3XSN3	A0A1S3X6I0;A0A1S3XSN3	A0A1S3X6I0_TOBAC;A0A1S3XSN3_TOBAC	LOC107761768;LOC107768293	Signal recognition particle 43 kDa protein, chloroplastic-like	0	GKGENVEYLVK	GKGENVEYLVK	3	GKGENVEYLVK3	24.5906	25.4911	27.1435
A0A1S3X6I0;A0A1S3XSN3	A0A1S3X6I0;A0A1S3XSN3	A0A1S3X6I0_TOBAC;A0A1S3XSN3_TOBAC	LOC107761768;LOC107768293	Signal recognition particle 43 kDa protein, chloroplastic-like	0	GMEYLIEWK	GMEYLIEWK	2	GMEYLIEWK2	30.2349	39.1864	40.7641
A0A1S3X6I0;A0A1S3XSN3	A0A1S3X6I0;A0A1S3XSN3	A0A1S3X6I0_TOBAC;A0A1S3XSN3_TOBAC	LOC107761768;LOC107768293	Signal recognition particle 43 kDa protein, chloroplastic-like	0	GNPMQFAR	GNPMQFAR	2	GNPMQFAR2	71.0331	93.0634
A0A1S3X6I0;A0A1S3XSN3	A0A1S3X6I0;A0A1S3XSN3	A0A1S3X6I0_TOBAC;A0A1S3XSN3_TOBAC	LOC107761768;LOC107768293	Signal recognition particle 43 kDa protein, chloroplastic-like	0	LGLENVVR	LGLENVVR	2	LGLENVVR2	49.1779	75.8085	60.2956
A0A1S3X6I0;A0A1S3XSN3	A0A1S3X6I0;A0A1S3XSN3	A0A1S3X6I0_TOBAC;A0A1S3XSN3_TOBAC	LOC107761768;LOC107768293	Signal recognition particle 43 kDa protein, chloroplastic-like	0	LLAEAGADVDYR	LLAEAGADVDYR	2	LLAEAGADVDYR2	46.6732	47.4326	34.9473
A0A1S3X6I0;A0A1S3XSN3	A0A1S3X6I0;A0A1S3XSN3	A0A1S3X6I0_TOBAC;A0A1S3XSN3_TOBAC	LOC107761768;LOC107768293	Signal recognition particle 43 kDa protein, chloroplastic-like	0	MILNQTPK	MILNQTPK	2	MILNQTPK2	139.291	164.005	170.837
A0A1S3X6I0;A0A1S3XSN3	A0A1S3X6I0;A0A1S3XSN3	A0A1S3X6I0_TOBAC;A0A1S3XSN3_TOBAC	LOC107761768;LOC107768293	Signal recognition particle 43 kDa protein, chloroplastic-like	0	RLGLENVVR	RLGLENVVR	3	RLGLENVVR3	49.0632	52.4468	50.4069
A0A1S3X6L9	A0A1S3X6L9;A0A1S4CLB9	A0A1S3X6L9_TOBAC	LOC107761802	Pyridoxal phosphate homeostasis protein	0	IANQLNR	IANQLNR	2	IANQLNR2	46.1317	26.9552	22.8728
A0A1S3X6L9	A0A1S3X6L9	A0A1S3X6L9_TOBAC	LOC107761802	Pyridoxal phosphate homeostasis protein	1	SGVEPDGCLELVK	SGVEPDGC(UniMod:4)LELVK	2	SGVEPDGC(UniMod:4)LELVK2	25.2427	15.6124	17.9584
A0A1S3X6L9	A0A1S3X6L9;A0A1S4CLB9	A0A1S3X6L9_TOBAC	LOC107761802	Pyridoxal phosphate homeostasis protein	0	VFIQVNTSGEETK	VFIQVNTSGEETK	2	VFIQVNTSGEETK2	26.5794	6.19891	7.12696
A0A1S3X6L9	A0A1S3X6L9;A0A1S4CLB9	A0A1S3X6L9_TOBAC	LOC107761802	Pyridoxal phosphate homeostasis protein	0	VGSTIFGAR	VGSTIFGAR	2	VGSTIFGAR2	70.532	51.502	35.1104
A0A1S3X6V0	A0A1S3X6V0;A0A1S4B2G1	A0A1S3X6V0_TOBAC	LOC107761872	Xylose isomerase	0	ADFELLEK	ADFELLEK	2	ADFELLEK2	21.7406	22.9702	21.1041
A0A1S3X6V0	A0A1S3X6V0;A0A1S4B2G1	A0A1S3X6V0_TOBAC	LOC107761872	Xylose isomerase	0	ANFEFLEK	ANFEFLEK	2	ANFEFLEK2	57.1041	52.3273	67.7424
A0A1S3X6V0	A0A1S3X6V0	A0A1S3X6V0_TOBAC	LOC107761872	Xylose isomerase	1	FMEAAVAYK	FMEAAVAYK	2	FMEAAVAYK2	33.3155	14.1278	21.4092
A0A1S3X6V0	A0A1S3X6V0;A0A1S4B2G1	A0A1S3X6V0_TOBAC	LOC107761872	Xylose isomerase	0	GTGADPFGAPTK	GTGADPFGAPTK	2	GTGADPFGAPTK2	33.0685	29.2618	43.2747
A0A1S3X6V0	A0A1S3X6V0;A0A1S4B2G1	A0A1S3X6V0_TOBAC	LOC107761872	Xylose isomerase	0	NGGLAPGGFNFDAK	NGGLAPGGFNFDAK	2	NGGLAPGGFNFDAK2	35.7354	15.9828	30.447
A0A1S3X6V0	A0A1S3X6V0;A0A1S4B2G1	A0A1S3X6V0_TOBAC	LOC107761872	Xylose isomerase	0	YGLIGEFK	YGLIGEFK	2	YGLIGEFK2	67.0229	58.0636	52.7445
A0A1S3X6W9	A0A1S3X6W9	A0A1S3X6W9_TOBAC	LOC107761890	Pyrophosphate--fructose 6-phosphate 1-phosphotransferase subunit alpha	1	ASIGVPALHPATVDLK	ASIGVPALHPATVDLK	3	ASIGVPALHPATVDLK3	37.1204	60.4548	52.4891
A0A1S3X6W9	A0A1S3X6W9;A0A1S4CHV4;A0A1S4CJ13	A0A1S3X6W9_TOBAC	LOC107761890	Pyrophosphate--fructose 6-phosphate 1-phosphotransferase subunit alpha	0	ELSDLQK	ELSDLQK	2	ELSDLQK2	75.0866	68.3085	67.1677
A0A1S3X6W9	A0A1S3X6W9;A0A1S4CHV4;A0A1S4CJ13	A0A1S3X6W9_TOBAC	LOC107761890	Pyrophosphate--fructose 6-phosphate 1-phosphotransferase subunit alpha	0	FLLDDVYR	FLLDDVYR	2	FLLDDVYR2	243.931	298.646	281.377
A0A1S3X6W9	A0A1S3X6W9;A0A1S4CHV4;A0A1S4CJ13	A0A1S3X6W9_TOBAC	LOC107761890	Pyrophosphate--fructose 6-phosphate 1-phosphotransferase subunit alpha	0	LQEYLDK	LQEYLDK	2	LQEYLDK2	54.5149	46.9275	61.9096
A0A1S3X6W9	A0A1S3X6W9	A0A1S3X6W9_TOBAC	LOC107761890	Pyrophosphate--fructose 6-phosphate 1-phosphotransferase subunit alpha	1	LTLFDITK	LTLFDITK	2	LTLFDITK2	88.3885	100.812	122.534
A0A1S3X6W9	A0A1S3X6W9;A0A1S4CHV4;A0A1S4CJ13	A0A1S3X6W9_TOBAC	LOC107761890	Pyrophosphate--fructose 6-phosphate 1-phosphotransferase subunit alpha	0	NPGPLQFDGPGADAK	NPGPLQFDGPGADAK	2	NPGPLQFDGPGADAK2		32.212	36.0845
A0A1S3X6W9	A0A1S3X6W9;A0A1S4CHV4;A0A1S4CJ13	A0A1S3X6W9_TOBAC	LOC107761890	Pyrophosphate--fructose 6-phosphate 1-phosphotransferase subunit alpha	0	NQGGYDMLGR	NQGGYDMLGR	2	NQGGYDMLGR2	49.5696	74.4266	63.0449
A0A1S3X6W9	A0A1S3X6W9	A0A1S3X6W9_TOBAC	LOC107761890	Pyrophosphate--fructose 6-phosphate 1-phosphotransferase subunit alpha	1	QICDAVQAR	QIC(UniMod:4)DAVQAR	2	QIC(UniMod:4)DAVQAR2		8.25692	13.1351
A0A1S3X6W9	A0A1S3X6W9	A0A1S3X6W9_TOBAC	LOC107761890	Pyrophosphate--fructose 6-phosphate 1-phosphotransferase subunit alpha	1	QSPGGHNVIWGLHDALK	QSPGGHNVIWGLHDALK	3	QSPGGHNVIWGLHDALK3	23.0104	25.1642	20.5629
A0A1S3X6W9	A0A1S3X6W9	A0A1S3X6W9_TOBAC	LOC107761890	Pyrophosphate--fructose 6-phosphate 1-phosphotransferase subunit alpha	1	QSPGGHNVIWGLHDALK	QSPGGHNVIWGLHDALK	4	QSPGGHNVIWGLHDALK4	7.8972
A0A1S3X6W9	A0A1S3X6W9	A0A1S3X6W9_TOBAC	LOC107761890	Pyrophosphate--fructose 6-phosphate 1-phosphotransferase subunit alpha	1	SYELLSQNATK	SYELLSQNATK	2	SYELLSQNATK2	31.9665	20.1417	31.2269
A0A1S3X6W9	A0A1S3X6W9	A0A1S3X6W9_TOBAC	LOC107761890	Pyrophosphate--fructose 6-phosphate 1-phosphotransferase subunit alpha	1	TLEITNDVLATYK	TLEITNDVLATYK	2	TLEITNDVLATYK2	18.7722	13.0615	12.91
A0A1S3X6W9	A0A1S3X6W9	A0A1S3X6W9_TOBAC	LOC107761890	Pyrophosphate--fructose 6-phosphate 1-phosphotransferase subunit alpha	1	VGVLFCGR	VGVLFC(UniMod:4)GR	2	VGVLFC(UniMod:4)GR2	63.3937	44.0552	49.4096
A0A1S3X6W9	A0A1S3X6W9	A0A1S3X6W9_TOBAC	LOC107761890	Pyrophosphate--fructose 6-phosphate 1-phosphotransferase subunit alpha	1	VPDAQIITEHPVIR	VPDAQIITEHPVIR	3	VPDAQIITEHPVIR3	17.5415	37.3699	25.6488
A0A1S3X6W9	A0A1S3X6W9;A0A1S4CHV4;A0A1S4CJ13	A0A1S3X6W9_TOBAC	LOC107761890	Pyrophosphate--fructose 6-phosphate 1-phosphotransferase subunit alpha	0	VVGVPVTLNGDLK	VVGVPVTLNGDLK	2	VVGVPVTLNGDLK2	822.256	727.418	820.664
A0A1S3X6W9	A0A1S3X6W9	A0A1S3X6W9_TOBAC	LOC107761890	Pyrophosphate--fructose 6-phosphate 1-phosphotransferase subunit alpha	1	WHCGAAPISAMMTVK	WHC(UniMod:4)GAAPISAMMTVK	3	WHC(UniMod:4)GAAPISAMMTVK3	13.1506	8.99202	9.85243
A0A1S3X6Y4;A0A1S3X788;A0A1S3XTL8;A0A1S3XTR7	A0A1S3X6Y4;A0A1S3X788;A0A1S3XTL8;A0A1S3XTR7	A0A1S3X6Y4_TOBAC;A0A1S3X788_TOBAC;A0A1S3XTL8_TOBAC;A0A1S3XTR7_TOBAC	LOC107761969;LOC107768657	Uncharacterized protein LOC107761969 isoform X1	0	APNFELTEPLTGK	APNFELTEPLTGK	2	APNFELTEPLTGK2	41.0182	58.4957	42.6561
A0A1S3X6Y4;A0A1S3X788;A0A1S3XTL8;A0A1S3XTR7	A0A1S3X795;A0A1S3XTT2;A0A1S3X6Y4;A0A1S3X788;A0A1S3XTL8;A0A1S3XTR7	A0A1S3X6Y4_TOBAC;A0A1S3X788_TOBAC;A0A1S3XTL8_TOBAC;A0A1S3XTR7_TOBAC	LOC107761969;LOC107768657	Uncharacterized protein LOC107761969 isoform X1	0	LSNFYMK	LSNFYMK	2	LSNFYMK2	144.889	143.731	131.292
A0A1S3X706	A0A1S3X706	A0A1S3X706_TOBAC	LOC107761864	phosphoglucomutase (alpha-D-glucose-1,6-bisphosphate-dependent)	1	DGILSTPAVSAVIR	DGILSTPAVSAVIR	2	DGILSTPAVSAVIR2	446.349	497.309	456.912
A0A1S3X706	A0A1S3X706	A0A1S3X706_TOBAC	LOC107761864	phosphoglucomutase (alpha-D-glucose-1,6-bisphosphate-dependent)	1	DGILSTPAVSAVIR	DGILSTPAVSAVIR	3	DGILSTPAVSAVIR3	29.9712	23.9453	29.4455
A0A1S3X706	A0A1S3X706;A0A1S3Z1S2;A0A1S3Z1V9;A0A1S3Z1X8;A0A1S3Z236;A0A1S3Z2P1	A0A1S3X706_TOBAC	LOC107761864	phosphoglucomutase (alpha-D-glucose-1,6-bisphosphate-dependent)	0	EASQIIIK	EASQIIIK	2	EASQIIIK2	191.972	218.012	196.094
A0A1S3X706	A0A1S3X706;A0A1S3Z1S2;A0A1S3Z1V9;A0A1S3Z1X8;A0A1S3Z236;A0A1S3Z2P1	A0A1S3X706_TOBAC	LOC107761864	phosphoglucomutase (alpha-D-glucose-1,6-bisphosphate-dependent)	0	EKPTVIT	EKPTVIT	2	EKPTVIT2	72.4554	78.4416	76.859
A0A1S3X706	A0A1S3X706	A0A1S3X706_TOBAC	LOC107761864	phosphoglucomutase (alpha-D-glucose-1,6-bisphosphate-dependent)	1	FFGNLMDAGK	FFGNLMDAGK	2	FFGNLMDAGK2	255.592	279.65	311.112
A0A1S3X706	A0A1S3X706;A0A1S3Z1S2;A0A1S3Z1V9;A0A1S3Z1X8;A0A1S3Z236;A0A1S3Z2P1	A0A1S3X706_TOBAC	LOC107761864	phosphoglucomutase (alpha-D-glucose-1,6-bisphosphate-dependent)	0	FTFDAMHAVTGAYAK	FTFDAMHAVTGAYAK	3	FTFDAMHAVTGAYAK3	186.089	201.873	230.062
A0A1S3X706	A0A1S3X706	A0A1S3X706_TOBAC	LOC107761864	phosphoglucomutase (alpha-D-glucose-1,6-bisphosphate-dependent)	1	FVFSDGSR	FVFSDGSR	2	FVFSDGSR2	703.09	709.973	640.188
A0A1S3X706	A0A1S3X706;A0A1S3Z1S2;A0A1S3Z1V9;A0A1S3Z1X8;A0A1S3Z236;A0A1S3Z2P1	A0A1S3X706_TOBAC	LOC107761864	phosphoglucomutase (alpha-D-glucose-1,6-bisphosphate-dependent)	0	IAAGNGVGK	IAAGNGVGK	2	IAAGNGVGK2	94.3245	94.0623	89.5014
A0A1S3X706	A0A1S3X706;A0A1S3Z1S2;A0A1S3Z1V9;A0A1S3Z1X8;A0A1S3Z236;A0A1S3Z2P1	A0A1S3X706_TOBAC	LOC107761864	phosphoglucomutase (alpha-D-glucose-1,6-bisphosphate-dependent)	0	IADIPDVDLSQLGVTK	IADIPDVDLSQLGVTK	3	IADIPDVDLSQLGVTK3	28.2617	19.3635	18.3197
A0A1S3X706	A0A1S3X706;A0A1S3Z1S2;A0A1S3Z1V9;A0A1S3Z236;A0A1S3Z2P1	A0A1S3X706_TOBAC	LOC107761864	phosphoglucomutase (alpha-D-glucose-1,6-bisphosphate-dependent)	0	IYGNTLSISEIK	IYGNTLSISEIK	2	IYGNTLSISEIK2	167.585	212.828	183.278
A0A1S3X706	A0A1S3X706	A0A1S3X706_TOBAC	LOC107761864	phosphoglucomutase (alpha-D-glucose-1,6-bisphosphate-dependent)	1	IYIEQFEPDVSK	IYIEQFEPDVSK	2	IYIEQFEPDVSK2	43.3985	46.5487	49.4511
A0A1S3X706	A0A1S3X706;A0A1S3Z1S2;A0A1S3Z1V9;A0A1S3Z1X8;A0A1S3Z236;A0A1S3Z2P1	A0A1S3X706_TOBAC	LOC107761864	phosphoglucomutase (alpha-D-glucose-1,6-bisphosphate-dependent)	0	LNLPFYEVPTGWK	LNLPFYEVPTGWK	3	LNLPFYEVPTGWK3	39.8085	39.738	65.7288
A0A1S3X706	A0A1S3X706;A0A1S3Z1S2;A0A1S3Z1V9;A0A1S3Z1X8;A0A1S3Z236;A0A1S3Z2P1	A0A1S3X706_TOBAC	LOC107761864	phosphoglucomutase (alpha-D-glucose-1,6-bisphosphate-dependent)	0	LSICGEESFGTGSDHIR	LSIC(UniMod:4)GEESFGTGSDHIR	3	LSIC(UniMod:4)GEESFGTGSDHIR3		14.7154
A0A1S3X706	A0A1S3X706;A0A1S3Z1S2;A0A1S3Z1V9;A0A1S3Z1X8;A0A1S3Z236;A0A1S3Z2P1	A0A1S3X706_TOBAC	LOC107761864	phosphoglucomutase (alpha-D-glucose-1,6-bisphosphate-dependent)	0	NGLLVLGGDGR	NGLLVLGGDGR	2	NGLLVLGGDGR2	254.441	260.242	251.855
A0A1S3X706	A0A1S3X706;A0A1S3Z1S2;A0A1S3Z1V9;A0A1S3Z1X8;A0A1S3Z236;A0A1S3Z2P1	A0A1S3X706_TOBAC	LOC107761864	phosphoglucomutase (alpha-D-glucose-1,6-bisphosphate-dependent)	0	SMPTSGSLDR	SMPTSGSLDR	2	SMPTSGSLDR2	394.622	428.294	395.231
A0A1S3X709;A0A1S3YAR1;A0A2Z6IG95	A0A1S3X709;A0A1S3YAR1;A0A2Z6IG95	A0A1S3X709_TOBAC;A0A1S3YAR1_TOBAC;A0A2Z6IG95_NICBE	LOC107761874;LOC107774226;NbGGPPS1	Geranylgeranyl pyrophosphate synthase, chloroplastic-like	0	ILAAIGELAK	ILAAIGELAK	2	ILAAIGELAK2	96.1208	108.42	91.8374
A0A1S3X709;A0A1S3YAR1;A0A2Z6IG95	A0A1S3X709;A0A1S3XQ74;A0A1S3YAR1;D3W9H9;J9PVL4;A0A2Z6IG95	A0A1S3X709_TOBAC;A0A1S3YAR1_TOBAC;A0A2Z6IG95_NICBE	LOC107761874;LOC107774226;NbGGPPS1	Geranylgeranyl pyrophosphate synthase, chloroplastic-like	0	YSLLAGGK	YSLLAGGK	2	YSLLAGGK2	2100.08	2088.62
A0A1S3X742	A0A1S3X742	A0A1S3X742_TOBAC	LOC107761786	SH3 domain-containing protein 3-like	1	ANMAVLGK	ANMAVLGK	2	ANMAVLGK2	14.5821	14.0377	9.08225
A0A1S3X742	A0A1S3X742;A0A1S3YAQ0	A0A1S3X742_TOBAC	LOC107761786	SH3 domain-containing protein 3-like	0	LFFSQVLEPLR	LFFSQVLEPLR	2	LFFSQVLEPLR2	13.8249	17.4859	15.9992
A0A1S3X765;A0A1S3X7S4;A0A1S4A9L8;A0A1S4A9S7	A0A1S3X765;A0A1S3X7S4;A0A1S4A9L8;A0A1S4A9S7	A0A1S3X765_TOBAC;A0A1S3X7S4_TOBAC;A0A1S4A9L8_TOBAC;A0A1S4A9S7_TOBAC	LOC107762047;LOC107795251	Chaperone protein dnaJ 10-like isoform X2	0	LMIDSLWK	LMIDSLWK	2	LMIDSLWK2	48.1524	55.2572	42.7144
A0A1S3X765;A0A1S3X7S4;A0A1S4A9L8;A0A1S4A9S7	A0A1S3X765;A0A1S3X7S4;A0A1S4A9L8;A0A1S4A9S7	A0A1S3X765_TOBAC;A0A1S3X7S4_TOBAC;A0A1S4A9L8_TOBAC;A0A1S4A9S7_TOBAC	LOC107762047;LOC107795251	Chaperone protein dnaJ 10-like isoform X2	0	LNVADIEATLSR	LNVADIEATLSR	2	LNVADIEATLSR2	17.718	29.0208	22.7183
A0A1S3X785;A0A1S4D4A5;A0A1S4D4E1	A0A1S3X785;A0A1S4D4A5;A0A1S4D4E1	A0A1S3X785_TOBAC;A0A1S4D4A5_TOBAC;A0A1S4D4E1_TOBAC	LOC107762067;LOC107825870	Plastidic glucose transporter 4-like	0	ISEAETSIK	ISEAETSIK	2	ISEAETSIK2	8.4281	18.2259	15.4427
A0A1S3X785;A0A1S4D4A5;A0A1S4D4E1	A0A1S3X785;A0A1S4D4A5;A0A1S4D4E1	A0A1S3X785_TOBAC;A0A1S4D4A5_TOBAC;A0A1S4D4E1_TOBAC	LOC107762067;LOC107825870	Plastidic glucose transporter 4-like	0	WLFQQGR	WLFQQGR	2	WLFQQGR2	70.7896	53.3089	80.2955
A0A1S3X7A0	A0A1S3X7A0;A0A1S3YUW5;A0A1S3YYQ3;A0A1S3ZTI1;A0A1S4BMP5	A0A1S3X7A0_TOBAC	LOC107761978	40S ribosomal protein S9-2	0	HIDFSLTSPFGGGR	HIDFSLTSPFGGGR	3	HIDFSLTSPFGGGR3	54.6723	47.874	58.2754
A0A1S3X7A0	A0A1S3X7A0;A0A1S3YUW5;A0A1S3YYQ3;A0A1S3ZTI1;A0A1S4BMP5	A0A1S3X7A0_TOBAC	LOC107761978	40S ribosomal protein S9-2	0	HIDFSLTSPFGGGRPGR	HIDFSLTSPFGGGRPGR	3	HIDFSLTSPFGGGRPGR3	143.609	188.392	213.797
A0A1S3X7A0	A0A1S3X7A0;A0A1S3YUW5;A0A1S3YYQ3;A0A1S3ZTI1;A0A1S4BMP5	A0A1S3X7A0_TOBAC	LOC107761978	40S ribosomal protein S9-2	0	HIDFSLTSPFGGGRPGR	HIDFSLTSPFGGGRPGR	4	HIDFSLTSPFGGGRPGR4	152.089	155.176	152.494
A0A1S3X7A0	A0A1S3X7A0	A0A1S3X7A0_TOBAC	LOC107761978	40S ribosomal protein S9-2	1	IFEGEALMR	IFEGEALMR	2	IFEGEALMR2	66.5122	43.695	62.3359
A0A1S3X7A0	A0A1S3X7A0;A0A1S4B907;A0A1S3YUW5;A0A1S3YYQ3;A0A1S3ZTI1;A0A1S4BMP5	A0A1S3X7A0_TOBAC	LOC107761978	40S ribosomal protein S9-2	0	LQTLVFK	LQTLVFK	2	LQTLVFK2	123.614	115.643	121.571
A0A1S3X7A0	A0A1S3X7A0;A0A1S4B907;A0A1S3YYQ3;A0A1S3ZTI1	A0A1S3X7A0_TOBAC	LOC107761978	40S ribosomal protein S9-2	0	LVGEYGLR	LVGEYGLR	2	LVGEYGLR2	349.441	403.633	477.818
A0A1S3X7A0	A0A1S3X7A0;A0A1S4B907;A0A1S3YYQ3;A0A1S3ZTI1;A0A1S4BMP5	A0A1S3X7A0_TOBAC	LOC107761978	40S ribosomal protein S9-2	0	MLLTLDEK	MLLTLDEK	2	MLLTLDEK2	83.1681	89.8369	119.207
A0A1S3X7A0	A0A1S3X7A0;A0A1S4B907;A0A1S3YYQ3;A0A1S3ZTI1;A0A1S4BMP5	A0A1S3X7A0_TOBAC	LOC107761978	40S ribosomal protein S9-2	0	MLLTLDEKDPR	MLLTLDEKDPR	3	MLLTLDEKDPR3	22.564	27.1889	29.5895
A0A1S3X7A0	A0A1S3X7A0;A0A1S4B907;P49214;A0A1S3YUW5;A0A1S3YYQ3;A0A1S3ZTI1;A0A1S4BMP5	A0A1S3X7A0_TOBAC	LOC107761978	40S ribosomal protein S9-2	0	QVVNVPSFMVR	QVVNVPSFMVR	2	QVVNVPSFMVR2	331.513	300.18	291.471
A0A1S3X7A0	A0A1S3X7A0;A0A1S4B907;P49214;A0A1S3YUW5;A0A1S3YYQ3;A0A1S3ZTI1;A0A1S4BMP5	A0A1S3X7A0_TOBAC	LOC107761978	40S ribosomal protein S9-2	0	QVVNVPSFMVR	QVVNVPSFMVR	3	QVVNVPSFMVR3	18.8303	15.77	11.413
A0A1S3X7A0	A0A1S3X7A0;A0A1S4B907;A0A1S3YYQ3;A0A1S3ZTI1	A0A1S3X7A0_TOBAC	LOC107761978	40S ribosomal protein S9-2	0	VHVAFYR	VHVAFYR	2	VHVAFYR2	64.7545	65.2899	90.6883
A0A1S3X7A0	A0A1S3X7A0;A0A1S4B907;A0A1S3YYQ3;A0A1S3ZTI1;A0A1S4BMP5	A0A1S3X7A0_TOBAC	LOC107761978	40S ribosomal protein S9-2	0	VQYALSR	VQYALSR	2	VQYALSR2	349.224	336.979	395.342
A0A1S3X7A0	A0A1S3X7A0;A0A1S4B907;A0A1S3YUW5;A0A1S3YYQ3;A0A1S3ZTI1;A0A1S4BMP5	A0A1S3X7A0_TOBAC	LOC107761978	40S ribosomal protein S9-2	0	YGLLDESQNK	YGLLDESQNK	2	YGLLDESQNK2	81.878	71.5616	89.2019
A0A1S3X7C1;I2FJN7	A0A1S3X7C1;A0A1S4BES8;A0A1S4C2F8;I2FJN7	A0A1S3X7C1_TOBAC;I2FJN7_TOBAC	LOC107761991;PABP	Polyadenylate-binding protein	0	ALHDTFSSFGNILSCK	ALHDTFSSFGNILSC(UniMod:4)K	3	ALHDTFSSFGNILSC(UniMod:4)K3	22.1962	28.3299	25.3365
A0A1S3X7C1;I2FJN7	A0A1S3X7C1;I2FJN7	A0A1S3X7C1_TOBAC;I2FJN7_TOBAC	LOC107761991;PABP	Polyadenylate-binding protein	0	AMEMLNFTPVNGK	AMEMLNFTPVNGK	2	AMEMLNFTPVNGK2	23.4441	32.1821	36.6699
A0A1S3X7C1;I2FJN7	A0A1S3X7C1;I2FJN7;A0A1S3Y263	A0A1S3X7C1_TOBAC;I2FJN7_TOBAC	LOC107761991;PABP	Polyadenylate-binding protein	0	AVESLNGK	AVESLNGK	2	AVESLNGK2	32.0598	36.5285	35.1478
A0A1S3X7C1;I2FJN7	A0A1S3X7C1;I2FJN7	A0A1S3X7C1_TOBAC;I2FJN7_TOBAC	LOC107761991;PABP	Polyadenylate-binding protein	0	FQNVYVK	FQNVYVK	2	FQNVYVK2	35.3696	39.1664	40.0078
A0A1S3X7C1;I2FJN7	A0A1S3X7C1;A0A1S4BES8;I2FJN7	A0A1S3X7C1_TOBAC;I2FJN7_TOBAC	LOC107761991;PABP	Polyadenylate-binding protein	0	LNGMLMNDK	LNGMLMNDK	2	LNGMLMNDK2	31.7686	45.3483	30.9679
A0A1S3X7C1;I2FJN7	A0A1S3X7C1;A0A1S4BES8;I2FJN7;A0A1S4BYH5	A0A1S3X7C1_TOBAC;I2FJN7_TOBAC	LOC107761991;PABP	Polyadenylate-binding protein	0	MIVSKPLYVALAQR	MIVSKPLYVALAQR	3	MIVSKPLYVALAQR3	18.8099	22.5077	22.8507
A0A1S3X7C1;I2FJN7	A0A1S3X7C1;A0A1S4BES8;A0A1S4C2F8;I2FJN7	A0A1S3X7C1_TOBAC;I2FJN7_TOBAC	LOC107761991;PABP	Polyadenylate-binding protein	0	QVYVGHFLR	QVYVGHFLR	3	QVYVGHFLR3	65.0353	68.4116	84.5195
A0A1S3X7C1;I2FJN7	A0A1S3X7C1;I2FJN7	A0A1S3X7C1_TOBAC;I2FJN7_TOBAC	LOC107761991;PABP	Polyadenylate-binding protein	0	VFGEFGNITSAVVMR	VFGEFGNITSAVVMR	3	VFGEFGNITSAVVMR3	8.63536		25.593
A0A1S3X7C1;I2FJN7	A0A1S3X7C1;I2FJN7	A0A1S3X7C1_TOBAC;I2FJN7_TOBAC	LOC107761991;PABP	Polyadenylate-binding protein	0	YQGLNLYVK	YQGLNLYVK	2	YQGLNLYVK2	51.6531	33.0621	42.2492
A0A1S3X7F3	A0A1S3X7F3;A0A1S4A0G1;A0A1S4CBP2	A0A1S3X7F3_TOBAC	LOC107761899	Rhodanese-like domain-containing protein 9, chloroplastic	0	LLLVCQEGLR	LLLVC(UniMod:4)QEGLR	2	LLLVC(UniMod:4)QEGLR2	14.8882	24.2218	17.8552
A0A1S3X7F3	A0A1S3X7F3	A0A1S3X7F3_TOBAC	LOC107761899	Rhodanese-like domain-containing protein 9, chloroplastic	1	LVAVEGYTVLDVR	LVAVEGYTVLDVR	2	LVAVEGYTVLDVR2	9.6402	5.71019	5.58002
A0A1S3X7H4;A0A1S3Y1I0;A0A1S3YUN7;A0A1S3YW93;A0A1S4AU23	A0A1S3X501;A0A1S3X7H4;A0A1S3Y1I0;A0A1S3YUN7;A0A1S3YW93;A0A1S4AU23	A0A1S3X7H4_TOBAC;A0A1S3Y1I0_TOBAC;A0A1S3YUN7_TOBAC;A0A1S3YW93_TOBAC;A0A1S4AU23_TOBAC	LOC107762148;LOC107771141;LOC107779727;LOC107780276;LOC107801293	40S ribosomal protein S16-like	0	ALVAFYQK	ALVAFYQK	2	ALVAFYQK2	333.925	347.809	445.835
A0A1S3X7H4;A0A1S3Y1I0;A0A1S3YUN7;A0A1S3YW93;A0A1S4AU23	A0A1S3X501;A0A1S3X7H4;A0A1S3Y1I0;A0A1S3YUN7;A0A1S3YW93;A0A1S4AU23	A0A1S3X7H4_TOBAC;A0A1S3Y1I0_TOBAC;A0A1S3YUN7_TOBAC;A0A1S3YW93_TOBAC;A0A1S4AU23_TOBAC	LOC107762148;LOC107771141;LOC107779727;LOC107780276;LOC107801293	40S ribosomal protein S16-like	0	FAGVDMR	FAGVDMR	2	FAGVDMR2	292.7	316.934	360.817
A0A1S3X7H4;A0A1S3Y1I0;A0A1S3YUN7;A0A1S3YW93;A0A1S4AU23	A0A1S3X501;A0A1S3X7H4;A0A1S3Y1I0;A0A1S3YUN7;A0A1S3YW93;A0A1S4AU23	A0A1S3X7H4_TOBAC;A0A1S3Y1I0_TOBAC;A0A1S3YUN7_TOBAC;A0A1S3YW93_TOBAC;A0A1S4AU23_TOBAC	LOC107762148;LOC107771141;LOC107779727;LOC107780276;LOC107801293	40S ribosomal protein S16-like	0	GGGHTSQIYAIR	GGGHTSQIYAIR	3	GGGHTSQIYAIR3	180.988	193.812	265.821
A0A1S3X7H4;A0A1S3Y1I0;A0A1S3YUN7;A0A1S3YW93;A0A1S4AU23	A0A1S3X501;A0A1S3X7H4;A0A1S3Y1I0;A0A1S3YUN7;A0A1S3YW93;A0A1S4AU23	A0A1S3X7H4_TOBAC;A0A1S3Y1I0_TOBAC;A0A1S3YUN7_TOBAC;A0A1S3YW93_TOBAC;A0A1S4AU23_TOBAC	LOC107762148;LOC107771141;LOC107779727;LOC107780276;LOC107801293	40S ribosomal protein S16-like	0	INGVPIELVQPEILR	INGVPIELVQPEILR	3	INGVPIELVQPEILR3	24.0796	29.0129	34.3521
A0A1S3X7H4;A0A1S3Y1I0;A0A1S3YUN7;A0A1S3YW93;A0A1S4AU23	A0A1S3X7H4;A0A1S3Y1I0;A0A1S3YUN7;A0A1S3YW93;A0A1S4AU23	A0A1S3X7H4_TOBAC;A0A1S3Y1I0_TOBAC;A0A1S3YUN7_TOBAC;A0A1S3YW93_TOBAC;A0A1S4AU23_TOBAC	LOC107762148;LOC107771141;LOC107779727;LOC107780276;LOC107801293	40S ribosomal protein S16-like	0	TLLVADPR	TLLVADPR	2	TLLVADPR2	336.094	312.015	429.567
A0A1S3X7J8	Q05214;A0A1S3X7J8;A0A1S3X929;A0A1S3YSA4;A0A1S3ZMG8;A0A1S3ZT51;A0A1S4AA87;A0A1S4ADK7;A0A1S4AE13;A0A1S4B5W8;A0A1S4BAV7;A0A1S4CQ71;A0A1S4DK20	A0A1S3X7J8_TOBAC	LOC107762167	Actin-like	0	AEYDESGPSIVHR	AEYDESGPSIVHR	2	AEYDESGPSIVHR2	8.06954	10.5778	8.47182
A0A1S3X7J8	Q05214;A0A1S3X7J8;A0A1S3X929;A0A1S3YSA4;A0A1S3ZMG8;A0A1S3ZT51;A0A1S4AA87;A0A1S4ADK7;A0A1S4AE13;A0A1S4B5W8;A0A1S4BAV7;A0A1S4CQ71;A0A1S4DK20	A0A1S3X7J8_TOBAC	LOC107762167	Actin-like	0	AEYDESGPSIVHR	AEYDESGPSIVHR	3	AEYDESGPSIVHR3	106.626	144.279	146.675
A0A1S3X7J8	P93371;Q05214;A0A1S3X7J8;A0A1S3ZT51;A0A1S4AA87;A0A1S4BAV7;A0A1S4C1C0;A0A1S4C557;A0A1S4CQ71	A0A1S3X7J8_TOBAC	LOC107762167	Actin-like	0	DLTDHLMK	DLTDHLMK	2	DLTDHLMK2	81.0253	96.2759	94.8517
A0A1S3X7J8	P93371;Q05214;A0A1S3X7J8;A0A1S3ZT51;A0A1S4AA87;A0A1S4BAV7;A0A1S4C1C0;A0A1S4C557;A0A1S4CQ71	A0A1S3X7J8_TOBAC	LOC107762167	Actin-like	0	DLTDHLMK	DLTDHLMK	3	DLTDHLMK3	345.134	375.057	323.24
A0A1S3X7J8	P93372;A0A1S3WYM6;A0A1S3X7J8;A0A1S3ZT51;A0A1S4ARM1	A0A1S3X7J8_TOBAC	LOC107762167	Actin-like	0	GYSFTTSAER	GYSFTTSAER	2	GYSFTTSAER2	82.5345	66.7988	75.1173
A0A1S3X7J8	P93371;P93375;Q05214;A0A1S3X7J8;A0A1S3X9U8;A0A1S3ZMG8;A0A1S4AA87;A0A1S4AE13;A0A1S4CQ71;A0A1S4DMA6;Q8H1A1	A0A1S3X7J8_TOBAC	LOC107762167	Actin-like	0	SYELPDGQVITIGAER	SYELPDGQVITIGAER	3	SYELPDGQVITIGAER3	30.806	20.6491	25.5149
A0A1S3X7K3	A0A1S4BWC1;A0A1S3X7K3;A0A1S4BWM5	A0A1S3X7K3_TOBAC	LOC107762171	Methionine aminopeptidase	0	AACELAAR	AAC(UniMod:4)ELAAR	2	AAC(UniMod:4)ELAAR2	35.2467	47.6476	49.9646
A0A1S3X7K3	A0A1S4BWC1;A0A1S3X7K3;A0A1S4BWM5	A0A1S3X7K3_TOBAC	LOC107762171	Methionine aminopeptidase	0	FGYGVVDR	FGYGVVDR	2	FGYGVVDR2	70.5298	102.008	104.63
A0A1S3X7K3	A0A1S3X7K3	A0A1S3X7K3_TOBAC	LOC107762171	Methionine aminopeptidase	1	LPVPDDIPKPPYVGSR	LPVPDDIPKPPYVGSR	3	LPVPDDIPKPPYVGSR3	61.3834	79.1765	59.9137
A0A1S3X7K3	A0A1S3X7K3	A0A1S3X7K3_TOBAC	LOC107762171	Methionine aminopeptidase	1	TGAEILTK	TGAEILTK	2	TGAEILTK2	43.9907	66.9753	73.8853
A0A1S3X7K3	A0A1S4BWC1;A0A1S3X7K3;A0A1S4BWM5	A0A1S3X7K3_TOBAC	LOC107762171	Methionine aminopeptidase	0	VTEECLER	VTEEC(UniMod:4)LER	2	VTEEC(UniMod:4)LER2	14.5473	16.2286	14.2956
A0A1S3X7K3	A0A1S4BWC1;A0A1S3X7K3;A0A1S4BWM5	A0A1S3X7K3_TOBAC	LOC107762171	Methionine aminopeptidase	0	VVDYAGTLVR	VVDYAGTLVR	2	VVDYAGTLVR2	28.9596	49.6848	37.7896
A0A1S3X7K3	A0A1S4BWC1;A0A1S3X7K3;A0A1S4BWM5	A0A1S3X7K3_TOBAC	LOC107762171	Methionine aminopeptidase	0	VVDYAGTLVRPSVTTNEIDK	VVDYAGTLVRPSVTTNEIDK	3	VVDYAGTLVRPSVTTNEIDK3	9.95487	27.5088	14.3382
A0A1S3X7K7;A0A1S3Z5T0;A0A1S3ZAK6	A0A1S3X7K7;A0A1S3XQF4;A0A1S3Z5T0;A0A1S3ZAK6	A0A1S3X7K7_TOBAC;A0A1S3Z5T0_TOBAC;A0A1S3ZAK6_TOBAC	LOC107761950;LOC107783110;LOC107784751	ATP synthase subunit d, mitochondrial	0	AFDDVNSQLQTK	AFDDVNSQLQTK	2	AFDDVNSQLQTK2		10.4475	17.004
A0A1S3X7K7;A0A1S3Z5T0;A0A1S3ZAK6	A0A1S3X7K7;A0A1S3Z5T0;A0A1S3ZAK6;A0A1S3ZVH3	A0A1S3X7K7_TOBAC;A0A1S3Z5T0_TOBAC;A0A1S3ZAK6_TOBAC	LOC107761950;LOC107783110;LOC107784751	ATP synthase subunit d, mitochondrial	0	EAYESIEIPK	EAYESIEIPK	2	EAYESIEIPK2	11.0964	5.66459	9.54433
A0A1S3X7K7;A0A1S3Z5T0;A0A1S3ZAK6	A0A1S3X7K7;A0A1S3XQF4;A0A1S3Z5T0;A0A1S3ZAK6;A0A1S3ZVH3	A0A1S3X7K7_TOBAC;A0A1S3Z5T0_TOBAC;A0A1S3ZAK6_TOBAC	LOC107761950;LOC107783110;LOC107784751	ATP synthase subunit d, mitochondrial	0	FDALLVELK	FDALLVELK	2	FDALLVELK2	48.6993	50.8327	87.9335
A0A1S3X7K7;A0A1S3Z5T0;A0A1S3ZAK6	A0A1S3X7K7;A0A1S3XQF4;A0A1S3Z5T0;A0A1S3ZAK6	A0A1S3X7K7_TOBAC;A0A1S3Z5T0_TOBAC;A0A1S3ZAK6_TOBAC	LOC107761950;LOC107783110;LOC107784751	ATP synthase subunit d, mitochondrial	0	LLVTDEAR	LLVTDEAR	2	LLVTDEAR2	46.5559	46.4709	77.1614
A0A1S3X7K7;A0A1S3Z5T0;A0A1S3ZAK6	A0A1S3X7K7;A0A1S3XQF4;A0A1S3Z5T0;A0A1S3ZAK6	A0A1S3X7K7_TOBAC;A0A1S3Z5T0_TOBAC;A0A1S3ZAK6_TOBAC	LOC107761950;LOC107783110;LOC107784751	ATP synthase subunit d, mitochondrial	0	TIDWEGMAK	TIDWEGMAK	2	TIDWEGMAK2	42.5841	38.45	68.6995
A0A1S3X7Q4;A0A1S4AZD3	A0A1S3X7Q4;A0A1S4AZD3	A0A1S3X7Q4_TOBAC;A0A1S4AZD3_TOBAC	LOC107762031;LOC107802814	Gamma-glutamylcyclotransferase family protein	0	LIFTYGTLK	LIFTYGTLK	2	LIFTYGTLK2	89.962	100.832	104.169
A0A1S3X7U1	A0A1S3X7U1	A0A1S3X7U1_TOBAC	LOC107762021	Polypyrimidine tract-binding protein homolog 3-like	1	GAILFDK	GAILFDK	2	GAILFDK2	34.7263	33.6047	29.9107
A0A1S3X7V8;A0A1S4CB00	A0A1S3X7V8;A0A1S4CB00	A0A1S3X7V8_TOBAC;A0A1S4CB00_TOBAC	LOC107762263;LOC107817040	Probable 2,3-bisphosphoglycerate-independent phosphoglycerate mutase	0	NVANLVLLR	NVANLVLLR	2	NVANLVLLR2	22.6785	33.7609	22.8583
A0A1S3X7W0;A0A1S3X7W9	A0A1S3X7W0;A0A1S3X7W9;A0A1S4AA92;A0A1S4AA98;A0A1S4AAF0	A0A1S3X7W0_TOBAC;A0A1S3X7W9_TOBAC	LOC107762161	Xanthine dehydrogenase 1-like isoform X2	0	ALIEQIK	ALIEQIK	2	ALIEQIK2	90.6538	54.0637	79.4478
A0A1S3X7W0;A0A1S3X7W9	A0A1S3X7W0;A0A1S3X7W9;A0A1S4AA92;A0A1S4AA98;A0A1S4AAF0	A0A1S3X7W0_TOBAC;A0A1S3X7W9_TOBAC	LOC107762161	Xanthine dehydrogenase 1-like isoform X2	0	AMFHSHNVYEIPNMR	AMFHSHNVYEIPNMR	4	AMFHSHNVYEIPNMR4	44.6148	37.0666	36.3666
A0A1S3X7W0;A0A1S3X7W9	A0A1S3X7W0;A0A1S3X7W9;A0A1S4AA92;A0A1S4AA98;A0A1S4AAF0	A0A1S3X7W0_TOBAC;A0A1S3X7W9_TOBAC	LOC107762161	Xanthine dehydrogenase 1-like isoform X2	0	ELIFPPELLLR	ELIFPPELLLR	2	ELIFPPELLLR2	40.7173	47.4496	44.613
A0A1S3X7W0;A0A1S3X7W9	A0A1S3X7W0;A0A1S3X7W9;A0A1S4AA92;A0A1S4AA98;A0A1S4AAF0	A0A1S3X7W0_TOBAC;A0A1S3X7W9_TOBAC	LOC107762161	Xanthine dehydrogenase 1-like isoform X2	0	ELLYGALK	ELLYGALK	2	ELLYGALK2	61.6861	65.7537	65.5419
A0A1S3X7W0;A0A1S3X7W9	A0A1S3X7W0;A0A1S3X7W9	A0A1S3X7W0_TOBAC;A0A1S3X7W9_TOBAC	LOC107762161	Xanthine dehydrogenase 1-like isoform X2	1	EMNFIGEGSVLHYGQK	EMNFIGEGSVLHYGQK	3	EMNFIGEGSVLHYGQK3	17.9792	15.4557	12.0152
A0A1S3X7W0;A0A1S3X7W9	A0A1S3X7W0;A0A1S3X7W9;A0A1S4AA92;A0A1S4AA98;A0A1S4AAF0	A0A1S3X7W0_TOBAC;A0A1S3X7W9_TOBAC	LOC107762161	Xanthine dehydrogenase 1-like isoform X2	0	FNVSLLK	FNVSLLK	2	FNVSLLK2	49.0864	48.0924	44.0044
A0A1S3X7W0;A0A1S3X7W9	A0A1S3X7W0;A0A1S3X7W9;A0A1S4AA92;A0A1S4AA98;A0A1S4AAF0	A0A1S3X7W0_TOBAC;A0A1S3X7W9_TOBAC	LOC107762161	Xanthine dehydrogenase 1-like isoform X2	0	GIAMVPTK	GIAMVPTK	2	GIAMVPTK2	47.0488		52.2736
A0A1S3X7W0;A0A1S3X7W9	A0A1S3X7W0;A0A1S3X7W9;A0A1S4AA92;A0A1S4AA98;A0A1S4AAF0	A0A1S3X7W0_TOBAC;A0A1S3X7W9_TOBAC	LOC107762161	Xanthine dehydrogenase 1-like isoform X2	0	IAVEVNK	IAVEVNK	2	IAVEVNK2	66.3167	50.1909	52.7677
A0A1S3X7W0;A0A1S3X7W9	A0A1S3X7W0;A0A1S3X7W9;A0A1S4AA92;A0A1S4AA98;A0A1S4AAF0	A0A1S3X7W0_TOBAC;A0A1S3X7W9_TOBAC	LOC107762161	Xanthine dehydrogenase 1-like isoform X2	0	IGGGFGGK	IGGGFGGK	2	IGGGFGGK2		28.6705	28.057
A0A1S3X7W0;A0A1S3X7W9	A0A1S3X7W0;A0A1S3X7W9;A0A1S4AA92;A0A1S4AA98;A0A1S4AAF0	A0A1S3X7W0_TOBAC;A0A1S3X7W9_TOBAC	LOC107762161	Xanthine dehydrogenase 1-like isoform X2	0	ILSIDDLGAR	ILSIDDLGAR	2	ILSIDDLGAR2	74.6469	98.1264	93.4048
A0A1S3X7W0;A0A1S3X7W9	A0A1S3X7W0;A0A1S3X7W9;A0A1S4AA92;A0A1S4AA98	A0A1S3X7W0_TOBAC;A0A1S3X7W9_TOBAC	LOC107762161	Xanthine dehydrogenase 1-like isoform X2	0	LLVESDFRPK	LLVESDFRPK	3	LLVESDFRPK3	42.5509		60.5148
A0A1S3X7W0;A0A1S3X7W9	A0A1S3X7W0;A0A1S3X7W9;A0A1S4AA92;A0A1S4AA98;A0A1S4AAF0	A0A1S3X7W0_TOBAC;A0A1S3X7W9_TOBAC	LOC107762161	Xanthine dehydrogenase 1-like isoform X2	0	LPSLNDVPFK	LPSLNDVPFK	2	LPSLNDVPFK2	39.0618	42.3364	43.448
A0A1S3X7W0;A0A1S3X7W9	A0A1S3X7W0;A0A1S3X7W9	A0A1S3X7W0_TOBAC;A0A1S3X7W9_TOBAC	LOC107762161	Xanthine dehydrogenase 1-like isoform X2	1	LSQLVEVLK	LSQLVEVLK	2	LSQLVEVLK2	20.967	11.6866	35.2078
A0A1S3X7W0;A0A1S3X7W9	A0A1S3X7W0;A0A1S3X7W9;A0A1S4AA92;A0A1S4AA98;A0A1S4AAF0	A0A1S3X7W0_TOBAC;A0A1S3X7W9_TOBAC	LOC107762161	Xanthine dehydrogenase 1-like isoform X2	0	LVVGNSEVGIEVR	LVVGNSEVGIEVR	2	LVVGNSEVGIEVR2	11.8873	16.7502	10.5035
A0A1S3X7W0;A0A1S3X7W9	A0A1S3X7W0;A0A1S3X7W9;A0A1S4AA92;A0A1S4AA98;A0A1S4AAF0	A0A1S3X7W0_TOBAC;A0A1S3X7W9_TOBAC	LOC107762161	Xanthine dehydrogenase 1-like isoform X2	0	NFFQGYR	NFFQGYR	2	NFFQGYR2	36.8891	52.8145	40.9667
A0A1S3X7W0;A0A1S3X7W9	A0A1S3X7W0;A0A1S3X7W9;A0A1S4AA92;A0A1S4AA98;A0A1S4AAF0	A0A1S3X7W0_TOBAC;A0A1S3X7W9_TOBAC	LOC107762161	Xanthine dehydrogenase 1-like isoform X2	0	PIIDAFR	PIIDAFR	2	PIIDAFR2	38.2781	34.7846	39.8932
A0A1S3X7W0;A0A1S3X7W9	A0A1S3X7W0;A0A1S3X7W9	A0A1S3X7W0_TOBAC;A0A1S3X7W9_TOBAC	LOC107762161	Xanthine dehydrogenase 1-like isoform X2	1	SAFLAAVAAVPSYLLDRPVK	SAFLAAVAAVPSYLLDRPVK	3	SAFLAAVAAVPSYLLDRPVK3	13.6595	9.42953	6.33044
A0A1S3X7W0;A0A1S3X7W9	A0A1S3X7W0;A0A1S3X7W9	A0A1S3X7W0_TOBAC;A0A1S3X7W9_TOBAC	LOC107762161	Xanthine dehydrogenase 1-like isoform X2	1	SSPGFAGIFFAK	SSPGFAGIFFAK	2	SSPGFAGIFFAK2	114.167	95.5015	95.4518
A0A1S3X7W0;A0A1S3X7W9	A0A1S3X7W0;A0A1S3X7W9;A0A1S4AA92;A0A1S4AA98;A0A1S4AAF0	A0A1S3X7W0_TOBAC;A0A1S3X7W9_TOBAC	LOC107762161	Xanthine dehydrogenase 1-like isoform X2	0	TSDFLIGK	TSDFLIGK	2	TSDFLIGK2	23.9505	28.1554
A0A1S3X7W0;A0A1S3X7W9	A0A1S3X7W0;A0A1S3X7W9	A0A1S3X7W0_TOBAC;A0A1S3X7W9_TOBAC	LOC107762161	Xanthine dehydrogenase 1-like isoform X2	1	VLALDLR	VLALDLR	2	VLALDLR2	113.856	98.6418	101.945
A0A1S3X7W0;A0A1S3X7W9	A0A1S3X7W0;A0A1S3X7W9;A0A1S4AA92;A0A1S4AA98;A0A1S4AAF0	A0A1S3X7W0_TOBAC;A0A1S3X7W9_TOBAC	LOC107762161	Xanthine dehydrogenase 1-like isoform X2	0	YVSQVLGLPMSK	YVSQVLGLPMSK	2	YVSQVLGLPMSK2	26.1196	34.1358	40.1624
A0A1S3X7Z1;A0A1S3ZUX0	P29449;A0A1S3X7Z1;A0A1S3ZUX0	A0A1S3X7Z1_TOBAC;A0A1S3ZUX0_TOBAC	LOC107762104;LOC107790674	thioredoxin H-type 1	0	KEELQQTIVK	KEELQQTIVK	2	KEELQQTIVK2	25.6012	15.8652	7.7465
A0A1S3X7Z1;A0A1S3ZUX0	P29449;A0A1S3X7Z1;A0A1S3ZUX0	A0A1S3X7Z1_TOBAC;A0A1S3ZUX0_TOBAC	LOC107762104;LOC107790674	thioredoxin H-type 1	0	KEELQQTIVK	KEELQQTIVK	3	KEELQQTIVK3	247.356	89.6412	124.999
A0A1S3X828;A0A1S3X8H6;A0A1S4CYF0;A0A1S4DQ31	A0A1S3X828;A0A1S3X8H6;A0A1S3XKZ9;A0A1S4CYF0;A0A1S4DQ31	A0A1S3X828_TOBAC;A0A1S3X8H6_TOBAC;A0A1S4CYF0_TOBAC;A0A1S4DQ31_TOBAC	LOC107762220;LOC107823842;LOC107832235	Fasciclin-like arabinogalactan protein 17 isoform X1	0	LVSEGYVLTVLAPNDEAMAK	LVSEGYVLTVLAPNDEAMAK	3	LVSEGYVLTVLAPNDEAMAK3	17.1455
A0A1S3X828;A0A1S3X8H6;A0A1S4CYF0;A0A1S4DQ31	A0A1S3X828;A0A1S3X8H6;A0A1S4CYF0;A0A1S4DQ31	A0A1S3X828_TOBAC;A0A1S3X8H6_TOBAC;A0A1S4CYF0_TOBAC;A0A1S4DQ31_TOBAC	LOC107762220;LOC107823842;LOC107832235	Fasciclin-like arabinogalactan protein 17 isoform X1	0	VVAEEADGSVK	VVAEEADGSVK	2	VVAEEADGSVK2	74.2531	75.3225	89.4768
A0A1S3X832	A0A1S3X832;A0A1S3XDD8	A0A1S3X832_TOBAC	LOC107762347	Staphylococcal nuclease domain-containing protein 1-like	0	FYVQSVTDQK	FYVQSVTDQK	2	FYVQSVTDQK2		7.17916	10.6927
A0A1S3X832	A0A1S3X832;A0A1S4CUC6	A0A1S3X832_TOBAC	LOC107762347	Staphylococcal nuclease domain-containing protein 1-like	0	IMDFGTVFLASK	IMDFGTVFLASK	2	IMDFGTVFLASK2			10.8102
A0A1S3X837	A0A1S3X837	A0A1S3X837_TOBAC	LOC107762350	Cystathionine gamma-synthase 1, chloroplastic-like	1	HVYYPGLQSHPEYHIAK	HVYYPGLQSHPEYHIAK	4	HVYYPGLQSHPEYHIAK4	128.459	128.637	125.688
A0A1S3X837	A0A1S3X837;A0A1S4CU66	A0A1S3X837_TOBAC	LOC107762350	Cystathionine gamma-synthase 1, chloroplastic-like	0	VQQQNSTALR	VQQQNSTALR	2	VQQQNSTALR2	44.0204	57.8066	45.5771
A0A1S3X839	A0A1S3X839	A0A1S3X839_TOBAC	LOC107762102	60S ribosomal protein L34-like	1	TVNRPYGGVLSGSAVR	TVNRPYGGVLSGSAVR	3	TVNRPYGGVLSGSAVR3	31.309	26.3835	37.2555
A0A1S3X843;A0A1S3Y9V0	A0A1S3X843;A0A1S3Y9V0	A0A1S3X843_TOBAC;A0A1S3Y9V0_TOBAC	LOC107762231;LOC107774098	Uncharacterized protein LOC107762231	0	NILGSAYLLLTR	NILGSAYLLLTR	2	NILGSAYLLLTR2	39.8632	35.6602	26.9225
A0A1S3X896;A0A1S3Y131	A0A1S3X896;A0A1S3Y131	A0A1S3X896_TOBAC;A0A1S3Y131_TOBAC	LOC107762394;LOC107771023	Cell wall integrity protein scw1-like	0	TIFISGLPQDVK	TIFISGLPQDVK	2	TIFISGLPQDVK2	30.9251	27.402	24.9416
A0A1S3X8A9;A0A1S4AAF8	A0A1S3X8A9;A0A1S4AAF8	A0A1S3X8A9_TOBAC;A0A1S4AAF8_TOBAC	LOC107762162;LOC107795438	Epsin-3-like isoform X1	0	GFNWGLNVR	GFNWGLNVR	2	GFNWGLNVR2	24.3301		17.8927
A0A1S3X8B8	A0A1S3X8B8	A0A1S3X8B8_TOBAC	LOC107762300	Chaperone protein dnaJ 10-like	1	NFQVLGEAYQVLSDPEKR	NFQVLGEAYQVLSDPEKR	3	NFQVLGEAYQVLSDPEKR3	17.3347	14.2132	20.3039
A0A1S3X8B8	A0A1S3X8B8	A0A1S3X8B8_TOBAC	LOC107762300	Chaperone protein dnaJ 10-like	1	VCQAVLK	VC(UniMod:4)QAVLK	2	VC(UniMod:4)QAVLK2		37.8321	42.9657
A0A1S3X8C1;A0A1S3X8Y5;A0A1S3XBZ4;A0A1S3XCF4	A0A1S3X8C1;A0A1S3X8Y5;A0A1S3XBZ4;A0A1S3XCF4	A0A1S3X8C1_TOBAC;A0A1S3X8Y5_TOBAC;A0A1S3XBZ4_TOBAC;A0A1S3XCF4_TOBAC	LOC107762421;LOC107763456	Protein IN2-1 homolog B-like isoform X2	0	AVISSFK	AVISSFK	2	AVISSFK2	92.8262	119.548	121.944
A0A1S3X8C1;A0A1S3X8Y5;A0A1S3XBZ4;A0A1S3XCF4	A0A1S3X8C1;A0A1S3X8Y5;A0A1S3XBZ4;A0A1S3XCF4	A0A1S3X8C1_TOBAC;A0A1S3X8Y5_TOBAC;A0A1S3XBZ4_TOBAC;A0A1S3XCF4_TOBAC	LOC107762421;LOC107763456	Protein IN2-1 homolog B-like isoform X2	0	GESMDLIR	GESMDLIR	2	GESMDLIR2	65.5332	96.2344	51.8174
A0A1S3X8C1;A0A1S3X8Y5;A0A1S3XBZ4;A0A1S3XCF4	A0A1S3X8C1;A0A1S3X8Y5;A0A1S3XBZ4;A0A1S3XCF4	A0A1S3X8C1_TOBAC;A0A1S3X8Y5_TOBAC;A0A1S3XBZ4_TOBAC;A0A1S3XCF4_TOBAC	LOC107762421;LOC107763456	Protein IN2-1 homolog B-like isoform X2	0	NFDITTGR	NFDITTGR	2	NFDITTGR2	157.251	171.247	123.958
A0A1S3X8D5	A0A1S3X8D5;A0A1S4AHS0;A0A1S4CRC7	A0A1S3X8D5_TOBAC	LOC107762222	Basic leucine zipper and W2 domain-containing protein 2-like	0	EVILPSVIYVQK	EVILPSVIYVQK	2	EVILPSVIYVQK2	87.2264	106.579	107.49
A0A1S3X8D5	A0A1S3X8D5;A0A1S3ZDJ5;A0A1S4AHS0;A0A1S4CRC7	A0A1S3X8D5_TOBAC	LOC107762222	Basic leucine zipper and W2 domain-containing protein 2-like	0	LAIFTALAFSQK	LAIFTALAFSQK	2	LAIFTALAFSQK2	8.65813	5.28859	4.0024
A0A1S3X8D5	A0A1S3X8D5;A0A1S3ZDJ5;A0A1S4AHS0;A0A1S4AVC0;A0A1S4CRC7;A0A1S4DE38	A0A1S3X8D5_TOBAC	LOC107762222	Basic leucine zipper and W2 domain-containing protein 2-like	0	LPDIEVVR	LPDIEVVR	2	LPDIEVVR2	92.1874	86.2599	100.326
A0A1S3X8D5	A0A1S3X8D5;A0A1S4AHS0;A0A1S4CRC7	A0A1S3X8D5_TOBAC	LOC107762222	Basic leucine zipper and W2 domain-containing protein 2-like	0	NLENVMR	NLENVMR	2	NLENVMR2	64.547	83.1129	84.6479
A0A1S3X8D5	A0A1S3X8D5;A0A1S4DE38	A0A1S3X8D5_TOBAC	LOC107762222	Basic leucine zipper and W2 domain-containing protein 2-like	0	NLESSDLNFSR	NLESSDLNFSR	2	NLESSDLNFSR2	29.6484	38.4514	40.7707
A0A1S3X8D5	A0A1S3X8D5;A0A1S4AHS0;A0A1S4AVC0;A0A1S4CRC7;A0A1S4DE38	A0A1S3X8D5_TOBAC	LOC107762222	Basic leucine zipper and W2 domain-containing protein 2-like	0	NQQQNANSALR	NQQQNANSALR	2	NQQQNANSALR2	12.2509	9.80398	8.94097
A0A1S3X8I3;A0A1S3X8X7	A0A1S3X8I3;A0A1S3X8X7	A0A1S3X8I3_TOBAC;A0A1S3X8X7_TOBAC	LOC107762361	(+)-neomenthol dehydrogenase-like isoform X1	1	GVMVVLTAR	GVMVVLTAR	2	GVMVVLTAR2	26.4201		31.9333
A0A1S3X8I3;A0A1S3X8X7	A0A1S3X8I3;A0A1S3X8X7	A0A1S3X8I3_TOBAC;A0A1S3X8X7_TOBAC	LOC107762361	(+)-neomenthol dehydrogenase-like isoform X1	1	GWPIDMAAYK	GWPIDMAAYK	2	GWPIDMAAYK2	44.8148	29.059	43.8423
A0A1S3X8I3;A0A1S3X8X7	A0A1S3X8I3;A0A1S3X8X7	A0A1S3X8I3_TOBAC;A0A1S3X8X7_TOBAC	LOC107762361	(+)-neomenthol dehydrogenase-like isoform X1	1	LVSNEWAIK	LVSNEWAIK	2	LVSNEWAIK2	41.9618	43.0359	40.8161
A0A1S3X8I3;A0A1S3X8X7	A0A1S3X8I3;A0A1S3X8X7	A0A1S3X8I3_TOBAC;A0A1S3X8X7_TOBAC	LOC107762361	(+)-neomenthol dehydrogenase-like isoform X1	1	VVNISSLLGK	VVNISSLLGK	2	VVNISSLLGK2	91.1847	45.8047	87.4314
A0A1S3X8J3	A0A1S3X8J3;A0A1S4AFJ7	A0A1S3X8J3_TOBAC	LOC107762483	Carboxypeptidase	0	AFYYYFVEAQR	AFYYYFVEAQR	2	AFYYYFVEAQR2	10.6656	13.5018	13.7121
A0A1S3X8J3	A0A1S3X8J3	A0A1S3X8J3_TOBAC	LOC107762483	Carboxypeptidase	1	FLVNWLER	FLVNWLER	2	FLVNWLER2	49.3869	43.786	29.0766
A0A1S3X8J3	A0A1S3X8J3;A0A1S4AFJ7	A0A1S3X8J3_TOBAC	LOC107762483	Carboxypeptidase	0	GDMTFATVR	GDMTFATVR	2	GDMTFATVR2	35.3093	43.1758
A0A1S3X8J3	A0A1S3X8J3;A0A1S3Y4G6;A0A1S4AFE5;A0A1S4AFJ7	A0A1S3X8J3_TOBAC	LOC107762483	Carboxypeptidase	0	VWIFSGDTDGR	VWIFSGDTDGR	2	VWIFSGDTDGR2	38.7318	48.4948	32.0621
A0A1S3X8M8	A0A1S3X8M8;A0A1S4D8R1	A0A1S3X8M8_TOBAC	LOC107762318	Protein transport protein Sec24-like At4g32640	0	AAFLAMK	AAFLAMK	2	AAFLAMK2	96.1139	91.2829	95.2878
A0A1S3X8M8	A0A1S3X8M8;A0A1S3Y4S3;A0A1S4ASW6;A0A1S4BW20;A0A1S4D8R1	A0A1S3X8M8_TOBAC	LOC107762318	Protein transport protein Sec24-like At4g32640	0	GTVEFVATK	GTVEFVATK	2	GTVEFVATK2	21.7929	26.7734	31.1962
A0A1S3X8M8	A0A1S3X8M8;A0A1S3Y4S3;A0A1S4ASW6;A0A1S4BW20;A0A1S4D8R1	A0A1S3X8M8_TOBAC	LOC107762318	Protein transport protein Sec24-like At4g32640	0	GYINPFVK	GYINPFVK	2	GYINPFVK2	40.4067	38.7598	48.1671
A0A1S3X8M8	A0A1S3X8M8;A0A1S4ASW6;A0A1S3ZKY4;A0A1S4DKQ8	A0A1S3X8M8_TOBAC	LOC107762318	Protein transport protein Sec24-like At4g32640	0	KLNDIINDIR	KLNDIINDIR	3	KLNDIINDIR3	41.1152	32.4268	51.0973
A0A1S3X8M8	A0A1S3X8M8;A0A1S4ASW6;A0A1S3ZKY4;A0A1S4D8R1	A0A1S3X8M8_TOBAC	LOC107762318	Protein transport protein Sec24-like At4g32640	0	LLVFQSVLPSTGIGALSAR	LLVFQSVLPSTGIGALSAR	3	LLVFQSVLPSTGIGALSAR3	34.9428	30.1034	43.9196
A0A1S3X8M8	A0A1S3X8M8	A0A1S3X8M8_TOBAC	LOC107762318	Protein transport protein Sec24-like At4g32640	1	QAASEVPTAPLSK	QAASEVPTAPLSK	2	QAASEVPTAPLSK2	18.9317	23.5391	23.414
A0A1S3X8M8	A0A1S3X8M8;A0A1S4D8R1	A0A1S3X8M8_TOBAC	LOC107762318	Protein transport protein Sec24-like At4g32640	0	QHLELLLESIPTMFQNNR	QHLELLLESIPTMFQNNR	3	QHLELLLESIPTMFQNNR3	31.1362	29.6382	51.4566
A0A1S3X8M8	A0A1S3X8M8;A0A1S4ASW6;A0A1S3ZKY4;A0A1S4D8R1	A0A1S3X8M8_TOBAC	LOC107762318	Protein transport protein Sec24-like At4g32640	0	TADSAFGAAVK	TADSAFGAAVK	2	TADSAFGAAVK2	77.2721	71.3111	80.7439
A0A1S3X8M8	A0A1S3X8M8;A0A1S4BW20;A0A1S4D8R1	A0A1S3X8M8_TOBAC	LOC107762318	Protein transport protein Sec24-like At4g32640	0	TLVGVATFDSTIHFYNLK	TLVGVATFDSTIHFYNLK	3	TLVGVATFDSTIHFYNLK3	3.64182	25.6119	21.3097
A0A1S3X8M8	A0A1S3X8M8	A0A1S3X8M8_TOBAC	LOC107762318	Protein transport protein Sec24-like At4g32640	1	TQSGLSYVEFLVHIHR	TQSGLSYVEFLVHIHR	4	TQSGLSYVEFLVHIHR4	15.2165	20.4468	26.1944
A0A1S3X8M8	A0A1S3X8M8;A0A1S4ASW6;A0A1S3ZKY4;A0A1S4D8R1	A0A1S3X8M8_TOBAC	LOC107762318	Protein transport protein Sec24-like At4g32640	0	WNITRPQGFEAVMR	WNITRPQGFEAVMR	3	WNITRPQGFEAVMR3	92.8455	98.6814	91.9131
A0A1S3X8P2;A0A1S3XF20;A0A1S3XI80;A0A1S3XIX5;A0A1S3Y4R4;A0A1S4AI78	A0A1S3X8P2;A0A1S3XI80;A0A1S3Y4R4;A0A1S4AI78;A0A1S3XF20;A0A1S3XIX5	A0A1S3X8P2_TOBAC;A0A1S3XF20_TOBAC;A0A1S3XI80_TOBAC;A0A1S3XIX5_TOBAC;A0A1S3Y4R4_TOBAC;A0A1S4AI78_TOBAC	LOC107762419;LOC107764423;LOC107765476;LOC107772173;LOC107797954	Nuclear transcription factor Y subunit B-10-like	0	YLPIANIGR	YLPIANIGR	2	YLPIANIGR2	32.4984	47.3129	33.8544
A0A1S3X8Q5	A0A1S3X8Q5	A0A1S3X8Q5_TOBAC	LOC107762422	50S ribosomal protein L10, chloroplastic-like	1	AEIYSQLLGSLK	AEIYSQLLGSLK	2	AEIYSQLLGSLK2	128.348	104.208	125.559
A0A1S3X8Q5	A0A1S3X8Q5	A0A1S3X8Q5_TOBAC	LOC107762422	50S ribosomal protein L10, chloroplastic-like	1	AEIYSQLLGSLK	AEIYSQLLGSLK	3	AEIYSQLLGSLK3	15.1499	14.1412	14.4982
A0A1S3X8Q5	O80362;A0A1S3X8Q5;A0A1S3XBY2	A0A1S3X8Q5_TOBAC	LOC107762422	50S ribosomal protein L10, chloroplastic-like	0	ALETLPTR	ALETLPTR	2	ALETLPTR2	429.75	490.863	484.236
A0A1S3X8Q5	O80362;A0A1S3X8Q5;A0A1S3XBY2	A0A1S3X8Q5_TOBAC	LOC107762422	50S ribosomal protein L10, chloroplastic-like	0	EETVETVK	EETVETVK	2	EETVETVK2	12.2044	21.7906	26.0184
A0A1S3X8Q5	O80362;A0A1S3X8Q5;A0A1S3XBY2	A0A1S3X8Q5_TOBAC	LOC107762422	50S ribosomal protein L10, chloroplastic-like	0	FYGPEEFK	FYGPEEFK	2	FYGPEEFK2	284.032	333.715	369.21
A0A1S3X8Q5	O80362;A0A1S3X8Q5;A0A1S3XBY2	A0A1S3X8Q5_TOBAC	LOC107762422	50S ribosomal protein L10, chloroplastic-like	0	GPASAVVGTIQAPAR	GPASAVVGTIQAPAR	2	GPASAVVGTIQAPAR2	156.852	124.97	138.059
A0A1S3X8Q5	O80362;A0A1S3X8Q5;A0A1S3XBY2	A0A1S3X8Q5_TOBAC	LOC107762422	50S ribosomal protein L10, chloroplastic-like	0	GPASAVVGTIQAPAR	GPASAVVGTIQAPAR	3	GPASAVVGTIQAPAR3	161.33	164.579	210.164
A0A1S3X8Q5	A0A1S3X8Q5	A0A1S3X8Q5_TOBAC	LOC107762422	50S ribosomal protein L10, chloroplastic-like	1	KLEDNDFTGAVFEGK	KLEDNDFTGAVFEGK	3	KLEDNDFTGAVFEGK3	38.3756	51.2287	62.8386
A0A1S3X8Q5	O80362;A0A1S3X8Q5;A0A1S3XBY2	A0A1S3X8Q5_TOBAC	LOC107762422	50S ribosomal protein L10, chloroplastic-like	0	NLVMVLK	NLVMVLK	2	NLVMVLK2	433.032	474.908	527.104
A0A1S3X8Q5	A0A1S3X8Q5	A0A1S3X8Q5_TOBAC	LOC107762422	50S ribosomal protein L10, chloroplastic-like	1	QQLEDCYLLAGISYK	QQLEDC(UniMod:4)YLLAGISYK	3	QQLEDC(UniMod:4)YLLAGISYK3	26.3615	31.3689	24.1784
A0A1S3X8Q5	O80362;A0A1S3X8Q5;A0A1S3XBY2	A0A1S3X8Q5_TOBAC	LOC107762422	50S ribosomal protein L10, chloroplastic-like	0	SQLPDTTK	SQLPDTTK	2	SQLPDTTK2	211.98	224.747	282.529
A0A1S3X8Q9;A0A1S4BMK9	A0A1S3X8B2;A0A1S3X8Q9;A0A1S4BMK9	A0A1S3X8Q9_TOBAC;A0A1S4BMK9_TOBAC	LOC107762302;LOC107809911	26S proteasome non-ATPase regulatory subunit 8 homolog A-like isoform X2	0	DIYEHAVVLAVK	DIYEHAVVLAVK	3	DIYEHAVVLAVK3	73.5408	66.7152	67.8783
A0A1S3X8Q9;A0A1S4BMK9	A0A1S3X8B2;A0A1S3X8Q9;A0A1S4BMK9	A0A1S3X8Q9_TOBAC;A0A1S4BMK9_TOBAC	LOC107762302;LOC107809911	26S proteasome non-ATPase regulatory subunit 8 homolog A-like isoform X2	0	LTEISQLFER	LTEISQLFER	2	LTEISQLFER2	86.9001	77.6544	72.7744
A0A1S3X8Q9;A0A1S4BMK9	A0A1S3X8Q9;A0A1S4BMK9	A0A1S3X8Q9_TOBAC;A0A1S4BMK9_TOBAC	LOC107762302;LOC107809911	26S proteasome non-ATPase regulatory subunit 8 homolog A-like isoform X2	0	NGFVIFQK	NGFVIFQK	2	NGFVIFQK2	35.9662	25.0289	34.0974
A0A1S3X8Q9;A0A1S4BMK9	A0A1S3X8B2;A0A1S3X8Q9;A0A1S4BMK9	A0A1S3X8Q9_TOBAC;A0A1S4BMK9_TOBAC	LOC107762302;LOC107809911	26S proteasome non-ATPase regulatory subunit 8 homolog A-like isoform X2	0	VLLTEYK	VLLTEYK	2	VLLTEYK2	143.6	167.777	139.866
A0A1S3X8R4	A0A1S3X8R4	A0A1S3X8R4_TOBAC	LOC107762432	26S proteasome non-ATPase regulatory subunit 8 homolog A-like	1	EVSQIFER	EVSQIFER	2	EVSQIFER2	51.4401	38.9561	60.9439
A0A1S3X8S4	A0A1S3X8S4	A0A1S3X8S4_TOBAC	LOC107762442	Stem-specific protein TSJT1-like	1	FAFILYDSSSK	FAFILYDSSSK	2	FAFILYDSSSK2	177.269	197.121	229.628
A0A1S3X8T4;A0A1S4C612	A0A1S3X8T4;A0A1S4C612	A0A1S3X8T4_TOBAC;A0A1S4C612_TOBAC	LOC107762452;LOC107815466	Carboxyl-terminal-processing peptidase 2, chloroplastic-like	0	MIATLDDPFTR	MIATLDDPFTR	2	MIATLDDPFTR2	10.9781	17.9772	25.5731
A0A1S3X8X4;A0A1S4CQH3	A0A1S3X8X4;A0A1S4CQH3	A0A1S3X8X4_TOBAC;A0A1S4CQH3_TOBAC	LOC107762404;LOC107821402	Uncharacterized protein LOC107762404	0	ISDQNVEVMR	ISDQNVEVMR	2	ISDQNVEVMR2	9.46482	15.73	13.5403
A0A1S3X8X4;A0A1S4CQH3	A0A1S3X8X4;A0A1S4CQH3	A0A1S3X8X4_TOBAC;A0A1S4CQH3_TOBAC	LOC107762404;LOC107821402	Uncharacterized protein LOC107762404	0	TQILNYFTFK	TQILNYFTFK	2	TQILNYFTFK2	63.4624	80.7855	72.9076
A0A1S3X8Y6	A0A1S3X011;A0A1S3XRD6;A0A1S3ZGE9;O49906;A0A1S4ALM3;A0A1S4AYG2;A0A1S4AYS1;A0A1S4AYX2;A0A1S4BNW3;A0A1S4BPD9;A0A1S4C0C1;A0A1S3X5V4;A0A1S3X8Y6;A0A1S3XNP1;A0A1S3XPI1;A0A1S3XVQ1;A0A1S3YK64;A0A1S3YUW6;A0A1S3YVV3;A0A1S3ZGV5;A0A1S3ZGZ1;A0A1S3ZNF7;A0A1S4A0T0;A0A1S4AJN0;A0A1S4CB03;A0A1S4CUF7;A0A1S4CYE9;A0A1S4CYF7;A0A1S4DA65;A0A1S4DDB5;Q5EC25;Q5I6U1;B8R518;B8R519	A0A1S3X8Y6_TOBAC	LOC107762509	Ubiquitin-like	0	ESTLHLVLR	ESTLHLVLR	2	ESTLHLVLR2	246.64	215.144	202.833
A0A1S3X8Y6	A0A1S3X011;A0A1S3XRD6;A0A1S3ZGE9;O49906;A0A1S4ALM3;A0A1S4AYG2;A0A1S4AYS1;A0A1S4AYX2;A0A1S4BNW3;A0A1S4BPD9;A0A1S4C0C1;A0A1S3X5V4;A0A1S3X8Y6;A0A1S3XNP1;A0A1S3XPI1;A0A1S3XVQ1;A0A1S3YK64;A0A1S3YUW6;A0A1S3YVV3;A0A1S3ZGV5;A0A1S3ZGZ1;A0A1S3ZNF7;A0A1S4A0T0;A0A1S4AJN0;A0A1S4CB03;A0A1S4CUF7;A0A1S4CYE9;A0A1S4CYF7;A0A1S4DA65;A0A1S4DDB5;Q5EC25;Q5I6U1;B8R518;B8R519	A0A1S3X8Y6_TOBAC	LOC107762509	Ubiquitin-like	0	ESTLHLVLR	ESTLHLVLR	3	ESTLHLVLR3	1665.79	1380.2	1498.31
A0A1S3X8Y6	A0A1S3X8Y6	A0A1S3X8Y6_TOBAC	LOC107762509	Ubiquitin-like	1	TIADYNIQK	TIADYNIQK	2	TIADYNIQK2	3183.3	2600.25	2555.66
A0A1S3X8Y6	A0A1S3X011;A0A1S3XRD6;A0A1S3ZGE9;O49906;A0A1S4ALM3;A0A1S4AYS1;A0A1S4AYX2;A0A1S4BNW3;A0A1S4C0C1;A0A1S3X5V4;A0A1S3X8Y6;A0A1S3XNP1;A0A1S3XPI1;A0A1S3XVQ1;A0A1S3YK64;A0A1S3YUW6;A0A1S3YVV3;A0A1S3ZGV5;A0A1S3ZGZ1;A0A1S3ZNF7;A0A1S4A0T0;A0A1S4AJN0;A0A1S4CB03;A0A1S4CUF7;A0A1S4DA65;A0A1S4DDB5;Q5EC25;B8R519	A0A1S3X8Y6_TOBAC	LOC107762509	Ubiquitin-like	0	TITLEVESSDTIDNVK	TITLEVESSDTIDNVK	3	TITLEVESSDTIDNVK3	50.0857	39.7276	41.4895
A0A1S3X8Z5;A0A1S4DQM0	A0A1S3X8Z5;A0A1S4DQM0;A0A1S4DRG5	A0A1S3X8Z5_TOBAC;A0A1S4DQM0_TOBAC	LOC107762384;LOC107832400	Glyoxylate/hydroxypyruvate reductase HPR3-like	0	EVLLALGK	EVLLALGK	2	EVLLALGK2		28.107	37.8956
A0A1S3X8Z5;A0A1S4DQM0	A0A1S3X8Z5;A0A1S4DQM0	A0A1S3X8Z5_TOBAC;A0A1S4DQM0_TOBAC	LOC107762384;LOC107832400	Glyoxylate/hydroxypyruvate reductase HPR3-like	0	VGIVGLGSIGLK	VGIVGLGSIGLK	2	VGIVGLGSIGLK2	7.45594	9.2333	7.96352
A0A1S3X916;F8WR02	A0A1S3X916;F8WR02	A0A1S3X916_TOBAC;F8WR02_NICBE	LOC107762538;NbEDGP	Basic 7S globulin-like	0	VASVAPFGACFDSR	VASVAPFGAC(UniMod:4)FDSR	2	VASVAPFGAC(UniMod:4)FDSR2	21.2783	20.3932	15.5818
A0A1S3X992;A0A1S4CG25	A0A1S3X992;A0A1S4CG25	A0A1S3X992_TOBAC;A0A1S4CG25_TOBAC	LOC107762248;LOC107818426	Probable phosphopantothenoylcysteine decarboxylase	0	ILLAASGSVAAIK	ILLAASGSVAAIK	2	ILLAASGSVAAIK2	6.66611		8.1273
A0A1S3X9C2;A0A1S4DDY1	A0A1S3X9C2;A0A1S4DDY1	A0A1S3X9C2_TOBAC;A0A1S4DDY1_TOBAC	LOC107762643;LOC107828781	Activating signal cointegrator 1-like	0	LIVPFEMR	LIVPFEMR	2	LIVPFEMR2	31.1755	27.6209	37.9088
A0A1S3X9E1;A0A1S4CU12	A0A1S3X9E1;A0A1S4CU12	A0A1S3X9E1_TOBAC;A0A1S4CU12_TOBAC	LOC107762659;LOC107822543	Malonyl CoA-acyl carrier protein transacylase-like	0	GEAMQDAADAAK	GEAMQDAADAAK	2	GEAMQDAADAAK2		8.83071	10.0242
A0A1S3X9E1;A0A1S4CU12	A0A1S3X9E1;A0A1S4CU12	A0A1S3X9E1_TOBAC;A0A1S4CU12_TOBAC	LOC107762659;LOC107822543	Malonyl CoA-acyl carrier protein transacylase-like	0	GVEVVEAK	GVEVVEAK	2	GVEVVEAK2	43.5509	73.5893	83.2634
A0A1S3X9E1;A0A1S4CU12	A0A1S3X9E1;A0A1S4CU12	A0A1S3X9E1_TOBAC;A0A1S4CU12_TOBAC	LOC107762659;LOC107822543	Malonyl CoA-acyl carrier protein transacylase-like	0	LAVAGAFHTSFMNPAVSR	LAVAGAFHTSFMNPAVSR	3	LAVAGAFHTSFMNPAVSR3	20.8801	25.6607	32.2418
A0A1S3X9E1;A0A1S4CU12	A0A1S3X9E1;A0A1S4CU12	A0A1S3X9E1_TOBAC;A0A1S4CU12_TOBAC	LOC107762659;LOC107822543	Malonyl CoA-acyl carrier protein transacylase-like	0	LEAALGATEIR	LEAALGATEIR	2	LEAALGATEIR2	43.3305	47.8241	51.6124
A0A1S3X9E1;A0A1S4CU12	A0A1S3X9E1;A0A1S4CU12	A0A1S3X9E1_TOBAC;A0A1S4CU12_TOBAC	LOC107762659;LOC107822543	Malonyl CoA-acyl carrier protein transacylase-like	0	LRGEAMQDAADAAK	LRGEAMQDAADAAK	3	LRGEAMQDAADAAK3	28.6923	37.187	33.0302
A0A1S3X9E1;A0A1S4CU12	A0A1S3X9E1;A0A1S4CU12	A0A1S3X9E1_TOBAC;A0A1S4CU12_TOBAC	LOC107762659;LOC107822543	Malonyl CoA-acyl carrier protein transacylase-like	0	SAMVSIIGLDSEK	SAMVSIIGLDSEK	2	SAMVSIIGLDSEK2	44.598	54.3217	64.7645
A0A1S3X9E1;A0A1S4CU12	A0A1S3X9E1;A0A1S4CU12	A0A1S3X9E1_TOBAC;A0A1S4CU12_TOBAC	LOC107762659;LOC107822543	Malonyl CoA-acyl carrier protein transacylase-like	0	SYELGPGK	SYELGPGK	2	SYELGPGK2	33.9477	44.1008	52.3094
A0A1S3X9E1;A0A1S4CU12	A0A1S3X9E1;A0A1S4CU12	A0A1S3X9E1_TOBAC;A0A1S4CU12_TOBAC	LOC107762659;LOC107822543	Malonyl CoA-acyl carrier protein transacylase-like	0	VPAAAELYK	VPAAAELYK	2	VPAAAELYK2	157.091	250.751	255.638
A0A1S3X9F6	A0A1S3X9F6	A0A1S3X9F6_TOBAC	LOC107762705	Adenylosuccinate synthetase, chloroplastic	1	LDVLSDLSEIELGVSYR	LDVLSDLSEIELGVSYR	3	LDVLSDLSEIELGVSYR3		10.0595	9.32076
A0A1S3X9J9;A0A1S3X9M6;A0A1S3Y7M2	A0A1S3X9J9;A0A1S3X9M6;A0A1S3Y7M2	A0A1S3X9J9_TOBAC;A0A1S3X9M6_TOBAC;A0A1S3Y7M2_TOBAC	LOC107762738;LOC107773273	Protein decapping 5-like isoform X1	0	IYEYILFR	IYEYILFR	2	IYEYILFR2	60.6067	64.8803	83.5764
A0A1S3X9L9	A0A1S3X9L9;A0A1S4D4H3	A0A1S3X9L9_TOBAC	LOC107762645	Uncharacterized protein LOC107762645	0	ESAIAQIIR	ESAIAQIIR	2	ESAIAQIIR2	237.311	276.186	258.169
A0A1S3X9L9	A0A1S3X9L9;A0A1S4D4H3	A0A1S3X9L9_TOBAC	LOC107762645	Uncharacterized protein LOC107762645	0	GSLYALTFGASR	GSLYALTFGASR	2	GSLYALTFGASR2	73.2319	93.9607	84.321
A0A1S3X9L9	A0A1S3X9L9	A0A1S3X9L9_TOBAC	LOC107762645	Uncharacterized protein LOC107762645	1	KVYAFAFTVGDAK	KVYAFAFTVGDAK	3	KVYAFAFTVGDAK3	33.9138	34.1246	49.617
A0A1S3X9L9	A0A1S3X9L9;A0A1S4D4H3	A0A1S3X9L9_TOBAC	LOC107762645	Uncharacterized protein LOC107762645	0	LGNDASISQTIPVK	LGNDASISQTIPVK	2	LGNDASISQTIPVK2	30.3388	40.6397	26.9316
A0A1S3X9L9	A0A1S3X9L9;A0A1S4D4H3	A0A1S3X9L9_TOBAC	LOC107762645	Uncharacterized protein LOC107762645	0	LGNDASISQTIPVKK	LGNDASISQTIPVKK	3	LGNDASISQTIPVKK3	54.7962	73.3041	54.1999
A0A1S3X9L9	A0A1S3X9L9;A0A1S4D4H3	A0A1S3X9L9_TOBAC	LOC107762645	Uncharacterized protein LOC107762645	0	TCAQDEVLR	TC(UniMod:4)AQDEVLR	2	TC(UniMod:4)AQDEVLR2	70.5988	71.6567	106.711
A0A1S3X9L9	A0A1S3X9L9	A0A1S3X9L9_TOBAC	LOC107762645	Uncharacterized protein LOC107762645	1	VYAFAFTVGDAK	VYAFAFTVGDAK	2	VYAFAFTVGDAK2	16.3351	25.8267	24.8283
A0A1S3X9N0;A0A1S4CPE4	A0A1S3X9N0;A0A1S4CPE4	A0A1S3X9N0_TOBAC;A0A1S4CPE4_TOBAC	LOC107762751;LOC107821219	Protein RETICULATA, chloroplastic-like	0	IGQPSVSQGFVGR	IGQPSVSQGFVGR	2	IGQPSVSQGFVGR2	14.4458	19.2768	19.0059
A0A1S3X9N0;A0A1S4CPE4	A0A1S3X9N0;A0A1S3XAY0;A0A1S4CPE4;A0A1S4DN48	A0A1S3X9N0_TOBAC;A0A1S4CPE4_TOBAC	LOC107762751;LOC107821219	Protein RETICULATA, chloroplastic-like	0	MLADPSFLFK	MLADPSFLFK	2	MLADPSFLFK2	6.74345	17.1588	23.5266
A0A1S3X9Q3;A0A1S4AUQ2	A0A1S3X9Q3;A0A1S4AUQ2	A0A1S3X9Q3_TOBAC;A0A1S4AUQ2_TOBAC	LOC107762680;LOC107801483	Prohibitin	0	VLTRPVPDELPTVYR	VLTRPVPDELPTVYR	3	VLTRPVPDELPTVYR3	27.7525	32.2833	35.0406
A0A1S3X9T6	A0A1S3X9T6;A0A1S4CZL8	A0A1S3X9T6_TOBAC	LOC107762794	Protein usf-like	0	ALIPDLYR	ALIPDLYR	2	ALIPDLYR2	1443.55	903.671	821.249
A0A1S3X9T6	A0A1S3X9T6	A0A1S3X9T6_TOBAC	LOC107762794	Protein usf-like	1	ISQFDSGYK	ISQFDSGYK	2	ISQFDSGYK2	231.265	142.889	154.378
A0A1S3X9T6	A0A1S3X9T6	A0A1S3X9T6_TOBAC	LOC107762794	Protein usf-like	1	MGMPDVEDAAVEQAWTR	MGMPDVEDAAVEQAWTR	3	MGMPDVEDAAVEQAWTR3	40.7659	53.8978	33.3362
A0A1S3X9U5;A0A1S3ZIH7;A0A1S4CYA9;Q40528	A0A1S3X9U5;A0A1S3ZIH7;A0A1S4AA31;A0A1S4BJL0;A0A1S4C5D8;A0A1S4CYA9;Q40528;A0A0C4Y3N1	A0A1S3X9U5_TOBAC;A0A1S3ZIH7_TOBAC;A0A1S4CYA9_TOBAC;Q40528_TOBAC	LOC107762673;LOC107787247;LOC107823953;Nt-rab7c	Ras-related protein Rab7-like	0	GIPYFETSAK	GIPYFETSAK	2	GIPYFETSAK2	50.1132	54.4672	52.538
A0A1S3X9U6	A0A1S3X9U6	A0A1S3X9U6_TOBAC	LOC107762804	ATP-dependent zinc metalloprotease FTSH 2, chloroplastic	1	ADILDSALLRPGR	ADILDSALLRPGR	3	ADILDSALLRPGR3	61.3407	98.2665	90.2586
A0A1S3X9U6	A0A1S3X9U6	A0A1S3X9U6_TOBAC	LOC107762804	ATP-dependent zinc metalloprotease FTSH 2, chloroplastic	1	AILSEFVEIPAENR	AILSEFVEIPAENR	3	AILSEFVEIPAENR3		9.45984	9.3142
A0A1S3X9U6	A0A1S3X9U6	A0A1S3X9U6_TOBAC	LOC107762804	ATP-dependent zinc metalloprotease FTSH 2, chloroplastic	1	FTAVGAR	FTAVGAR	2	FTAVGAR2	26.5554	40.7692	43.2895
A0A1S3X9U6	A0A1S3X9U6;A0A1S3XSW4;A0A1S3YIS7;A0A1S3YJM7;A0A1S3YV36;A0A1S3ZCB9;A0A1S4A1C6;A0A1S4AC31;A0A1S4AC67;A0A1S4ACE3;A0A1S4D857;A0A1S3ZCB8;A0A1S3ZCV5	A0A1S3X9U6_TOBAC	LOC107762804	ATP-dependent zinc metalloprotease FTSH 2, chloroplastic	0	GVLLVGPPGTGK	GVLLVGPPGTGK	2	GVLLVGPPGTGK2	93.5685	109.313	132.543
A0A1S3X9U6	A0A1S3X9U6	A0A1S3X9U6_TOBAC	LOC107762804	ATP-dependent zinc metalloprotease FTSH 2, chloroplastic	1	IVAGMEGTVMTDGK	IVAGMEGTVMTDGK	2	IVAGMEGTVMTDGK2	20.2722	8.28798	12.3545
A0A1S3X9U6	A0A1S3X9U6	A0A1S3X9U6_TOBAC	LOC107762804	ATP-dependent zinc metalloprotease FTSH 2, chloroplastic	1	IVEVLLEK	IVEVLLEK	2	IVEVLLEK2	56.4886	70.5924	56.0593
A0A1S3X9U6	A0A1S3X9U6	A0A1S3X9U6_TOBAC	LOC107762804	ATP-dependent zinc metalloprotease FTSH 2, chloroplastic	1	LSDSAYEIALTHIR	LSDSAYEIALTHIR	3	LSDSAYEIALTHIR3		22.9158	38.0361
A0A1S3X9U6	A0A1S3X9U6	A0A1S3X9U6_TOBAC	LOC107762804	ATP-dependent zinc metalloprotease FTSH 2, chloroplastic	1	TPGFSGADLANLLNEAAILAGR	TPGFSGADLANLLNEAAILAGR	3	TPGFSGADLANLLNEAAILAGR3	4.10996	1.98233	8.71702
A0A1S3X9U6	A0A1S3X9U6	A0A1S3X9U6_TOBAC	LOC107762804	ATP-dependent zinc metalloprotease FTSH 2, chloroplastic	1	VQLPGLSQELLQK	VQLPGLSQELLQK	2	VQLPGLSQELLQK2	29.517	38.483	37.2937
A0A1S3X9W8;A0A1S3XWB6;A0A1S4B6Y6	A0A1S3X9W8;A0A1S3XWB6;A0A1S4B6Y6	A0A1S3X9W8_TOBAC;A0A1S3XWB6_TOBAC;A0A1S4B6Y6_TOBAC	LOC107762847;LOC107769305;LOC107805127	Sm-like protein LSM2	0	GTLHSVDQYLNIK	GTLHSVDQYLNIK	3	GTLHSVDQYLNIK3	58.396	66.1975	53.3671
A0A1S3X9W8;A0A1S3XWB6;A0A1S4B6Y6	A0A1S3X9W8;A0A1S3XWB6;A0A1S4AAJ2;A0A1S4B6Y6	A0A1S3X9W8_TOBAC;A0A1S3XWB6_TOBAC;A0A1S4B6Y6_TOBAC	LOC107762847;LOC107769305;LOC107805127	Sm-like protein LSM2	0	MLFFSYFK	MLFFSYFK	2	MLFFSYFK2	64.2329	56.2818	64.1617
A0A1S3X9X9;A0A1S4B4A6	A0A1S3X9X9;A0A1S4B4A6	A0A1S3X9X9_TOBAC;A0A1S4B4A6_TOBAC	LOC107762834;LOC107804389	Lamin-like protein	0	DKHFYNGDWLYFVYDR	DKHFYNGDWLYFVYDR	3	DKHFYNGDWLYFVYDR3	11.3909	14.5885	18.8068
A0A1S3X9X9;A0A1S4B4A6	A0A1S3X9X9;A0A1S4B4A6	A0A1S3X9X9_TOBAC;A0A1S4B4A6_TOBAC	LOC107762834;LOC107804389	Lamin-like protein	0	DKHFYNGDWLYFVYDR	DKHFYNGDWLYFVYDR	4	DKHFYNGDWLYFVYDR4	23.4868	29.2157	40.3112
A0A1S3X9X9;A0A1S4B4A6	A0A1S3X9X9;A0A1S4B4A6	A0A1S3X9X9_TOBAC;A0A1S4B4A6_TOBAC	LOC107762834;LOC107804389	Lamin-like protein	0	HFYNGDWLYFVYDR	HFYNGDWLYFVYDR	3	HFYNGDWLYFVYDR3	13.1286	7.08329	13.5653
A0A1S3X9X9;A0A1S4B4A6	A0A1S3X9X9;A0A1S4B4A6	A0A1S3X9X9_TOBAC;A0A1S4B4A6_TOBAC	LOC107762834;LOC107804389	Lamin-like protein	0	VAIHVEK	VAIHVEK	2	VAIHVEK2	32.272	39.6704	16.7012
A0A1S3X9Y9;A0A1S4C0X2	A0A1S3X9Y9;A0A1S4C0X2	A0A1S3X9Y9_TOBAC;A0A1S4C0X2_TOBAC	LOC107762844;LOC107813892	Elongation factor Tu	0	GSALSALQGTNEEIGKK	GSALSALQGTNEEIGKK	3	GSALSALQGTNEEIGKK3	23.8573	25.4948	19.697
A0A1S3X9Y9;A0A1S4C0X2	A0A1S3X9Y9;A0A1S4C0X2	A0A1S3X9Y9_TOBAC;A0A1S4C0X2_TOBAC	LOC107762844;LOC107813892	Elongation factor Tu	0	QLDKPFLMPVEDVFSIQGR	QLDKPFLMPVEDVFSIQGR	3	QLDKPFLMPVEDVFSIQGR3	43.3621	42.396	31.1886
A0A1S3X9Z1;A0A1S3X9Z5;A0A1S3XAE2	A0A1S3X9Z1;A0A1S3X9Z5;A0A1S3XAE2	A0A1S3X9Z1_TOBAC;A0A1S3X9Z5_TOBAC;A0A1S3XAE2_TOBAC	LOC107762848	Endo-1,31,4-beta-D-glucanase-like isoform X1	1	APIAILAAEIDR	APIAILAAEIDR	2	APIAILAAEIDR2	46.7674	48.8072	46.1093
A0A1S3X9Z1;A0A1S3X9Z5;A0A1S3XAE2	A0A1S3X9Z1;A0A1S3X9Z5;A0A1S3XAE2	A0A1S3X9Z1_TOBAC;A0A1S3X9Z5_TOBAC;A0A1S3XAE2_TOBAC	LOC107762848	Endo-1,31,4-beta-D-glucanase-like isoform X1	1	HMLDWFTK	HMLDWFTK	2	HMLDWFTK2	19.9412		14.6099
A0A1S3X9Z1;A0A1S3X9Z5;A0A1S3XAE2	A0A1S3X9Z1;A0A1S3X9Z5;A0A1S3XAE2	A0A1S3X9Z1_TOBAC;A0A1S3X9Z5_TOBAC;A0A1S3XAE2_TOBAC	LOC107762848	Endo-1,31,4-beta-D-glucanase-like isoform X1	1	SDYIQAAVQLHPSLVK	SDYIQAAVQLHPSLVK	3	SDYIQAAVQLHPSLVK3	21.6788	28.1566	17.7721
A0A1S3XA22;A0A1S4ADM4	A0A1S3XA22;A0A1S4ADM4	A0A1S3XA22_TOBAC;A0A1S4ADM4_TOBAC	LOC107762871;LOC107796510	Fasciclin-like arabinogalactan protein 4	0	LVTTLFQTTGR	LVTTLFQTTGR	2	LVTTLFQTTGR2	38.2205	47.235	57.2517
A0A1S3XA22;A0A1S4ADM4	A0A1S3XA22;A0A1S4ADM4	A0A1S3XA22_TOBAC;A0A1S4ADM4_TOBAC	LOC107762871;LOC107796510	Fasciclin-like arabinogalactan protein 4	0	YHVLLEYLSWPDLR	YHVLLEYLSWPDLR	3	YHVLLEYLSWPDLR3	15.8833	14.0876	12.0543
A0A1S3XA42;A0A1S3XAI7	A0A1S3XA42;A0A1S3XAI7;A0A1S3Y093;A0A1S4C0D9;A0A1S4D9R7	A0A1S3XA42_TOBAC;A0A1S3XAI7_TOBAC	LOC107762894	Acyl-coenzyme A oxidase 4, peroxisomal isoform X1	0	AEFPFEVIPK	AEFPFEVIPK	2	AEFPFEVIPK2	56.3171	48.4005	50.8682
A0A1S3XA42;A0A1S3XAI7	A0A1S3XA42;A0A1S3XAI7;A0A1S3Y093;A0A1S4C0D9;A0A1S4D9R7;A0A1S4DHM6	A0A1S3XA42_TOBAC;A0A1S3XAI7_TOBAC	LOC107762894	Acyl-coenzyme A oxidase 4, peroxisomal isoform X1	0	DAPGLQATK	DAPGLQATK	2	DAPGLQATK2	152.036	128.155	122.968
A0A1S3XA42;A0A1S3XAI7	A0A1S3XA42;A0A1S3XAI7;A0A1S4C0D9;A0A1S4D9R7	A0A1S3XA42_TOBAC;A0A1S3XAI7_TOBAC	LOC107762894	Acyl-coenzyme A oxidase 4, peroxisomal isoform X1	0	EVAPIMTK	EVAPIMTK	2	EVAPIMTK2	33.5476	20.3168	18.5624
A0A1S3XA42;A0A1S3XAI7	A0A1S3XA42;A0A1S3XAI7	A0A1S3XA42_TOBAC;A0A1S3XAI7_TOBAC	LOC107762894	Acyl-coenzyme A oxidase 4, peroxisomal isoform X1	1	LGALHISGGTIK	LGALHISGGTIK	3	LGALHISGGTIK3	36.4312	38.1855	47.745
A0A1S3XA42;A0A1S3XAI7	A0A1S3XA42;A0A1S3XAI7;A0A1S3Y093;A0A1S4C0D9;A0A1S4D9R7;A0A1S4DHM6	A0A1S3XA42_TOBAC;A0A1S3XAI7_TOBAC	LOC107762894	Acyl-coenzyme A oxidase 4, peroxisomal isoform X1	0	MVQNGDILLK	MVQNGDILLK	2	MVQNGDILLK2	35.0062	21.3257	28.1384
A0A1S3XA54;A0A1S3XA79	A0A1S3XA54;A0A1S3XA79;A0A1S4DCH0	A0A1S3XA54_TOBAC;A0A1S3XA79_TOBAC	LOC107762938	Mannosylglycoprotein endo-beta-mannosidase isoform X1	0	ITSLTFIK	ITSLTFIK	2	ITSLTFIK2	25.8532	17.8456	19.3354
A0A1S3XA54;A0A1S3XA79	A0A1S3XA54;A0A1S3XA79;A0A1S4DCH0	A0A1S3XA54_TOBAC;A0A1S3XA79_TOBAC	LOC107762938	Mannosylglycoprotein endo-beta-mannosidase isoform X1	0	LYDVSDYR	LYDVSDYR	2	LYDVSDYR2	21.4884	12.538
A0A1S3XA68;A0A1S4B753	A0A1S4B753;A0A1S3XA68	A0A1S3XA68_TOBAC;A0A1S4B753_TOBAC	LOC107762931;LOC107805143	Molybdopterin synthase catalytic subunit-like	0	YEAYVPMAIR	YEAYVPMAIR	2	YEAYVPMAIR2		16.6201	17.0776
A0A1S3XA73;A0A1S3XPB7;A0A1S3ZAM3;A0A1S3ZZ42	A0A1S3WXA0;A0A1S3XA73;A0A1S3XPB7;A0A1S3Z3B4;A0A1S3ZAM3;A0A1S3ZZ42	A0A1S3XA73_TOBAC;A0A1S3XPB7_TOBAC;A0A1S3ZAM3_TOBAC;A0A1S3ZZ42_TOBAC	LOC107762950;LOC107767325;LOC107784633;LOC107791969	Uncharacterized protein LOC107762950	0	CEIWMMSR	C(UniMod:4)EIWMMSR	2	C(UniMod:4)EIWMMSR2	29.4655	17.8189	24.791
A0A1S3XA93	A0A1S3XA93;A0A1S3Y6N2	A0A1S3XA93_TOBAC	LOC107762850	Endo-1,31,4-beta-D-glucanase-like	0	APIAILGAEIDK	APIAILGAEIDK	2	APIAILGAEIDK2	118.333	122.025	85.9389
A0A1S3XA93	A0A1S3XA93	A0A1S3XA93_TOBAC	LOC107762850	Endo-1,31,4-beta-D-glucanase-like	1	DMLEWFTK	DMLEWFTK	2	DMLEWFTK2	250.169	171.675	185.408
A0A1S3XA93	A0A1S3XA93;A0A1S3Y995;A0A1S3YFH8	A0A1S3XA93_TOBAC	LOC107762850	Endo-1,31,4-beta-D-glucanase-like	0	HAILLVSDIFGYEAPNLR	HAILLVSDIFGYEAPNLR	3	HAILLVSDIFGYEAPNLR3	104.143	90.6473	63.4835
A0A1S3XA93	A0A1S3XA93	A0A1S3XA93_TOBAC	LOC107762850	Endo-1,31,4-beta-D-glucanase-like	1	IYPGVAHGWTVR	IYPGVAHGWTVR	2	IYPGVAHGWTVR2	52.6091	63.1021	58.2752
A0A1S3XA93	A0A1S3XA93	A0A1S3XA93_TOBAC	LOC107762850	Endo-1,31,4-beta-D-glucanase-like	1	IYPGVAHGWTVR	IYPGVAHGWTVR	3	IYPGVAHGWTVR3	688.623	560.069	494.206
A0A1S3XA93	A0A1S3XA93	A0A1S3XA93_TOBAC	LOC107762850	Endo-1,31,4-beta-D-glucanase-like	1	QFEEILSSKPEVDNFVK	QFEEILSSKPEVDNFVK	3	QFEEILSSKPEVDNFVK3	26.8503	15.1841	25.9664
A0A1S3XA93	A0A1S3XA93;A0A1S3Y6N2;A0A1S3Y995	A0A1S3XA93_TOBAC	LOC107762850	Endo-1,31,4-beta-D-glucanase-like	0	VVVQLAK	VVVQLAK	2	VVVQLAK2	414.327	357.869	284.088
A0A1S3XAB9	A0A1S3XAB9;A0A1S3YRG3	A0A1S3XAB9_TOBAC	LOC107762966	Glutamate dehydrogenase	0	DDGSLASFVGFR	DDGSLASFVGFR	2	DDGSLASFVGFR2	24.3982	36.4688	40.1673
A0A1S3XAB9	A0A1S3XAB9;A0A1S3YRG3;A0A1S4AMP7;A0A1S4B8W9	A0A1S3XAB9_TOBAC	LOC107762966	Glutamate dehydrogenase	0	FHGYSPAVVTGK	FHGYSPAVVTGK	3	FHGYSPAVVTGK3	55.1476	30.9194	51.1696
A0A1S3XAB9	A0A1S3XAB9;A0A1S3YRG3;A0A1S4AMP7;A0A1S4B8W9	A0A1S3XAB9_TOBAC	LOC107762966	Glutamate dehydrogenase	0	FHGYSPAVVTGKPIDLGGSLGR	FHGYSPAVVTGKPIDLGGSLGR	3	FHGYSPAVVTGKPIDLGGSLGR3	13.8096
A0A1S3XAB9	A0A1S3XAB9;A0A1S3YRG3;A0A1S4AMP7;A0A1S4B8W9	A0A1S3XAB9_TOBAC	LOC107762966	Glutamate dehydrogenase	0	FHGYSPAVVTGKPIDLGGSLGR	FHGYSPAVVTGKPIDLGGSLGR	4	FHGYSPAVVTGKPIDLGGSLGR4	59.3026	60.5695	59.6909
A0A1S3XAB9	A0A1S3XAB9;A0A1S3YRG3	A0A1S3XAB9_TOBAC	LOC107762966	Glutamate dehydrogenase	0	GVLFATEALLK	GVLFATEALLK	2	GVLFATEALLK2	50.8597	83.3912	72.7965
A0A1S3XAB9	A0A1S3XAB9;A0A1S3XN13;A0A1S3XN46;A0A1S3XU47;A0A1S3YRG3;A0A1S3Z2T7;A0A1S4AMP7;A0A1S4B8W9;A0A1S4DCK2;A0A1S4DEV2;A0A1S3XIE3	A0A1S3XAB9_TOBAC	LOC107762966	Glutamate dehydrogenase	0	MGAFTLGVNR	MGAFTLGVNR	2	MGAFTLGVNR2	115.983	101.072	124.309
A0A1S3XAB9	A0A1S3XAB9	A0A1S3XAB9_TOBAC	LOC107762966	Glutamate dehydrogenase	1	NGLDIASLLK	NGLDIASLLK	2	NGLDIASLLK2	72.1158	53.9392	57.7326
A0A1S3XAB9	A0A1S3XAB9;A0A1S3XU47;A0A1S3YRG3;A0A1S3Z2T7;A0A1S3ZU19;A0A1S4AMP7;A0A1S4B8W9;A0A1S4DCK2	A0A1S3XAB9_TOBAC	LOC107762966	Glutamate dehydrogenase	0	PIDLGGSLGR	PIDLGGSLGR	2	PIDLGGSLGR2	97.3975	71.7816	80.1256
A0A1S3XAB9	A0A1S3XAB9;A0A1S3XN13;A0A1S3XN46;A0A1S3XU47;A0A1S3YRG3;A0A1S3Z2T7;A0A1S3ZU19;A0A1S4DCK2;A0A1S4DEV2	A0A1S3XAB9_TOBAC	LOC107762966	Glutamate dehydrogenase	0	SLLIPFR	SLLIPFR	2	SLLIPFR2	253.228	224.512	298.412
A0A1S3XAB9	A0A1S3XAB9;A0A1S3YRG3;A0A1S3Z2T7;A0A1S4AMP7;A0A1S4B8W9;A0A1S4DCK2	A0A1S3XAB9_TOBAC	LOC107762966	Glutamate dehydrogenase	0	TAVANIPYGGAK	TAVANIPYGGAK	2	TAVANIPYGGAK2	116.356	93.5153	117.209
A0A1S3XAC7	A0A1S3XA80;A0A1S3XAC7	A0A1S3XAC7_TOBAC	LOC107762835	Uncharacterized protein LOC107762835 isoform X1	1	IMPHLGTWK	IMPHLGTWK	3	IMPHLGTWK3	91.4857	96.9694	99.311
A0A1S3XAC7	A0A1S3XAC7;A0A1S3ZUF9	A0A1S3XAC7_TOBAC	LOC107762835	Uncharacterized protein LOC107762835 isoform X1	0	LNLGNWTGSFHQFDGHGNLMHK	LNLGNWTGSFHQFDGHGNLMHK	4	LNLGNWTGSFHQFDGHGNLMHK4
A0A1S3XAC7	A0A1S3XA80;A0A1S3XAC7;A0A1S3ZUF9	A0A1S3XAC7_TOBAC	LOC107762835	Uncharacterized protein LOC107762835 isoform X1	0	YQQIGFFPK	YQQIGFFPK	2	YQQIGFFPK2	63.2193	50.7753	56.0531
A0A1S3XAC7	A0A1S3XA80;A0A1S3XAC7;A0A1S3ZUF9	A0A1S3XAC7_TOBAC	LOC107762835	Uncharacterized protein LOC107762835 isoform X1	0	YQTAGMLETVLR	YQTAGMLETVLR	2	YQTAGMLETVLR2	45.2529	63.5668	66.1358
A0A1S3XAI9	A0A1S3WX61;A0A1S3XAI9;A0A1S3YGM4;A0A1S3ZE04;A0A1S3ZVQ9;A0A1S4A769;A0A1S4BHV7;A0A1S4BHY2;A0A1S4BUF1;A0A1S4BPY8	A0A1S3XAI9_TOBAC	LOC107763030	ADP/ATP translocase	0	AVAGAGVLAGYDK	AVAGAGVLAGYDK	2	AVAGAGVLAGYDK2	62.7524	105.108	146.845
A0A1S3XAI9	A0A1S3XAI9	A0A1S3XAI9_TOBAC	LOC107763030	ADP/ATP translocase	1	EEGIGSLWR	EEGIGSLWR	2	EEGIGSLWR2	28.1667		68.3846
A0A1S3XAI9	A0A1S3WX61;A0A1S3WZA6;A0A1S3XAI9;A0A1S3YGM4;A0A1S3ZE04;A0A1S3ZE75;A0A1S3ZVQ9;A0A1S4A769;A0A1S4BHV7;A0A1S4BHY2;A0A1S4BUF1;A0A1S4BPY8	A0A1S3XAI9_TOBAC	LOC107763030	ADP/ATP translocase	0	GAGANILR	GAGANILR	2	GAGANILR2	128.626	185.962	238.63
A0A1S3XAI9	A0A1S3XAI9;A0A1S3ZE04	A0A1S3XAI9_TOBAC	LOC107763030	ADP/ATP translocase	0	GIGDCFGR	GIGDC(UniMod:4)FGR	2	GIGDC(UniMod:4)FGR2	40.4413	72.9106	124.319
A0A1S3XAI9	A0A1S3XAI9;A0A1S3ZE04;A0A1S4BUF1	A0A1S3XAI9_TOBAC	LOC107763030	ADP/ATP translocase	0	GLAAFATDFLMGGVSAAVSK	GLAAFATDFLMGGVSAAVSK	3	GLAAFATDFLMGGVSAAVSK3	27.6845	36.2112	87.8208
A0A1S3XAI9	A0A1S3WX61;A0A1S3WZA6;A0A1S3XAI9;A0A1S3YGM4;A0A1S3ZE04;A0A1S3ZE75;A0A1S3ZVQ9;A0A1S4A769;A0A1S4BHV7;A0A1S4BHY2;A0A1S4BUF1;A0A1S4BPY8	A0A1S3XAI9_TOBAC	LOC107763030	ADP/ATP translocase	0	GNTANVIR	GNTANVIR	2	GNTANVIR2	96.5299	117.51	182.24
A0A1S3XAI9	A0A1S3XAI9;A0A1S3ZE04;A0A1S4BUF1	A0A1S3XAI9_TOBAC	LOC107763030	ADP/ATP translocase	0	LQVIVFGK	LQVIVFGK	2	LQVIVFGK2	130.729	151.396	239.661
A0A1S3XAI9	A0A1S3WX61;A0A1S3WZA6;A0A1S3XAI9;A0A1S3YGM4;A0A1S3ZE04;A0A1S3ZE75;A0A1S3ZVQ9;A0A1S4A769;A0A1S4BHV7;A0A1S4BHY2;A0A1S4BUF1	A0A1S3XAI9_TOBAC	LOC107763030	ADP/ATP translocase	0	MMMTSGEAVK	MMMTSGEAVK	2	MMMTSGEAVK2	48.709	108.432	155.977
A0A1S3XAI9	A0A1S3WX61;A0A1S3XAI9;A0A1S3ZE04;A0A1S3ZVQ9;A0A1S4A769	A0A1S3XAI9_TOBAC	LOC107763030	ADP/ATP translocase	0	QFNGLVDVYR	QFNGLVDVYR	2	QFNGLVDVYR2	63.9665	80.1591	104.405
A0A1S3XAI9	A0A1S3XAI9;A0A1S3ZE04	A0A1S3XAI9_TOBAC	LOC107763030	ADP/ATP translocase	0	SDGIAGLYR	SDGIAGLYR	2	SDGIAGLYR2	65.8745	58.8808	86.8219
A0A1S3XAI9	A0A1S3XAI9;A0A1S3ZE04	A0A1S3XAI9_TOBAC	LOC107763030	ADP/ATP translocase	0	SSFDAFSQIVK	SSFDAFSQIVK	2	SSFDAFSQIVK2	86.0855	117.536	126.198
A0A1S3XAI9	A0A1S3WX61;A0A1S3WZA6;A0A1S3XAI9;A0A1S3YGM4;A0A1S3ZE04;A0A1S3ZE75;A0A1S3ZVQ9;A0A1S4A769;A0A1S4BHV7;A0A1S4BHY2;A0A1S4BUF1;A0A1S4BPY8	A0A1S3XAI9_TOBAC	LOC107763030	ADP/ATP translocase	0	TAAAPIER	TAAAPIER	2	TAAAPIER2	198.994	252.729	382.56
A0A1S3XAI9	A0A1S3XAI9	A0A1S3XAI9_TOBAC	LOC107763030	ADP/ATP translocase	1	TIKEEGIGSLWR	TIKEEGIGSLWR	3	TIKEEGIGSLWR3	51.5484	63.7954	83.719
A0A1S3XAI9	A0A1S3WX61;A0A1S3WZA6;A0A1S3XAI9;A0A1S3YGM4;A0A1S3ZE04;A0A1S3ZE75;A0A1S3ZVQ9;A0A1S4A769;A0A1S4BHV7;A0A1S4BHY2;A0A1S4BUF1	A0A1S3XAI9_TOBAC	LOC107763030	ADP/ATP translocase	0	YFPTQALNFAFK	YFPTQALNFAFK	2	YFPTQALNFAFK2	282.971	407.221	598.327
A0A1S3XAJ2;A0A1S4BDP9	A0A1S3XAJ2;A0A1S4BDP9	A0A1S3XAJ2_TOBAC;A0A1S4BDP9_TOBAC	LOC107762901;LOC107807165	Uncharacterized protein LOC107762901 isoform X2	0	AFGQIHSPYWYEER	AFGQIHSPYWYEER	3	AFGQIHSPYWYEER3		10.6567	16.2661
A0A1S3XAJ2;A0A1S4BDP9	A0A1S3XAJ2;A0A1S4BDP9	A0A1S3XAJ2_TOBAC;A0A1S4BDP9_TOBAC	LOC107762901;LOC107807165	Uncharacterized protein LOC107762901 isoform X2	0	LEVVNEILDYLR	LEVVNEILDYLR	2	LEVVNEILDYLR2	7.45883		8.69554
A0A1S3XAJ2;A0A1S4BDP9	A0A1S3XAJ2;A0A1S4BDP9	A0A1S3XAJ2_TOBAC;A0A1S4BDP9_TOBAC	LOC107762901;LOC107807165	Uncharacterized protein LOC107762901 isoform X2	0	NNVEILAK	NNVEILAK	2	NNVEILAK2	7.91273	18.7817	9.7834
A0A1S3XAK0	A0A1S3XAK0	A0A1S3XAK0_TOBAC	LOC107763041	Esterase YitV	1	ATSMTTYR	ATSMTTYR	2	ATSMTTYR2	31.5006	31.7913	32.0138
A0A1S3XAK0	A0A1S3XAK0;A0A1S4CM91	A0A1S3XAK0_TOBAC	LOC107763041	Esterase YitV	0	DALISSWK	DALISSWK	2	DALISSWK2	93.3762	124.198	127.799
A0A1S3XAK0	A0A1S3XAK0;A0A1S4CM91	A0A1S3XAK0_TOBAC	LOC107763041	Esterase YitV	0	EWLRPLLEAYASR	EWLRPLLEAYASR	3	EWLRPLLEAYASR3	18.4206	19.4837	13.5091
A0A1S3XAK0	A0A1S3XAK0;A0A1S4CM91	A0A1S3XAK0_TOBAC	LOC107763041	Esterase YitV	0	LADYLTER	LADYLTER	2	LADYLTER2	104.728	114.47	115.988
A0A1S3XAK0	A0A1S3XAK0;A0A1S4CM91	A0A1S3XAK0_TOBAC	LOC107763041	Esterase YitV	0	LPVLVLSMK	LPVLVLSMK	2	LPVLVLSMK2	133.163	100.375	120.838
A0A1S3XAK0	A0A1S3XAK0;A0A1S4CM91	A0A1S3XAK0_TOBAC	LOC107763041	Esterase YitV	0	SDFLQLLR	SDFLQLLR	2	SDFLQLLR2	222.001	199.04	219.343
A0A1S3XAN1;A0A1S4DEV9	A0A1S3X3E1;A0A1S3XAN1;A0A1S4DEV9	A0A1S3XAN1_TOBAC;A0A1S4DEV9_TOBAC	LOC107763058;LOC107829070	40S ribosomal protein S14-2	0	EETVTLGPATR	EETVTLGPATR	2	EETVTLGPATR2	69.832	93.6615	125.078
A0A1S3XAN1;A0A1S4DEV9	A0A1S3XAN1;A0A1S3Y218;A0A1S4DEV9	A0A1S3XAN1_TOBAC;A0A1S4DEV9_TOBAC	LOC107763058;LOC107829070	40S ribosomal protein S14-2	0	IEDVTPIPTDSTR	IEDVTPIPTDSTR	2	IEDVTPIPTDSTR2	36.8828	41.512	40.5694
A0A1S3XAR3	A0A1S3XAR3;A0A1S4A7E9	A0A1S3XAR3_TOBAC	LOC107763100	Protein DJ-1 homolog B-like	0	ADEVSGPLVMR	ADEVSGPLVMR	2	ADEVSGPLVMR2	35.0095	27.0306	42.7105
A0A1S3XAR3	A0A1S3XAR3;A0A1S4A7E9	A0A1S3XAR3_TOBAC	LOC107763100	Protein DJ-1 homolog B-like	0	AGAEVTVASVEK	AGAEVTVASVEK	2	AGAEVTVASVEK2	19.6711	13.499	18.0954
A0A1S3XAR3	A0A1S3XAR3;A0A1S4A7E9	A0A1S3XAR3_TOBAC	LOC107763100	Protein DJ-1 homolog B-like	0	LVADVLLDEAAK	LVADVLLDEAAK	2	LVADVLLDEAAK2	41.7615	34.4904	41.8834
A0A1S3XAR3	A0A1S3XAR3;A0A1S4A7E9	A0A1S3XAR3_TOBAC	LOC107763100	Protein DJ-1 homolog B-like	0	QLQIEGVHGIK	QLQIEGVHGIK	3	QLQIEGVHGIK3	11.8335	14.0691	16.3836
A0A1S3XAR3	A0A1S3XAR3;A0A1S4A7E9	A0A1S3XAR3_TOBAC	LOC107763100	Protein DJ-1 homolog B-like	0	RAGAEVTVASVEK	RAGAEVTVASVEK	3	RAGAEVTVASVEK3	13.3402	14.4689
A0A1S3XAR3	A0A1S3XAR3;A0A1S4A7E9	A0A1S3XAR3_TOBAC	LOC107763100	Protein DJ-1 homolog B-like	0	TLESIVK	TLESIVK	2	TLESIVK2	34.7234	43.928	48.5164
A0A1S3XAR3	A0A1S3XAR3	A0A1S3XAR3_TOBAC	LOC107763100	Protein DJ-1 homolog B-like	1	VLVDGNLVTSR	VLVDGNLVTSR	2	VLVDGNLVTSR2	74.2022	52.951	62.3246
A0A1S3XAV6;A0A1S3YDL4	A0A1S3XAV6;A0A1S3YDL4;A0A1S3ZN26;A0A1S3ZN89;A0A1S3ZNC4;A0A1S4ANU6	A0A1S3XAV6_TOBAC;A0A1S3YDL4_TOBAC	LOC107763114;LOC107775134	ribose-phosphate diphosphokinase	0	LVANLITEAGADR	LVANLITEAGADR	2	LVANLITEAGADR2	55.0126	51.2231	30.6893
A0A1S3XAV6;A0A1S3YDL4	A0A1S3XAV6;A0A1S3YDL4	A0A1S3XAV6_TOBAC;A0A1S3YDL4_TOBAC	LOC107763114;LOC107775134	ribose-phosphate diphosphokinase	0	NITAVIPYFGYAR	NITAVIPYFGYAR	2	NITAVIPYFGYAR2		14.7674	16.1113
A0A1S3XAW1;A0A1S3ZDJ6;A0A1S3ZDW5;A0A1S4CT55;Q9FSF6	A0A1S3ZDJ6;A0A1S3XAW1;A0A1S3ZDW5;A0A1S4CT55;Q9FSF6	A0A1S3XAW1_TOBAC;A0A1S3ZDJ6_TOBAC;A0A1S3ZDW5_TOBAC;A0A1S4CT55_TOBAC;Q9FSF6_TOBAC	LOC107763118;LOC107785580;LOC107785771;LOC107822394;rbl11-like	60S ribosomal protein L11-1	0	AMQLLESGLK	AMQLLESGLK	2	AMQLLESGLK2	174.522	193.021	223.197
A0A1S3XAW1;A0A1S3ZDJ6;A0A1S3ZDW5;A0A1S4CT55;Q9FSF6	A0A1S3ZDJ6;A0A1S3XAW1;A0A1S3ZDW5;A0A1S4CT55;Q9FSF6	A0A1S3XAW1_TOBAC;A0A1S3ZDJ6_TOBAC;A0A1S3ZDW5_TOBAC;A0A1S4CT55_TOBAC;Q9FSF6_TOBAC	LOC107763118;LOC107785580;LOC107785771;LOC107822394;rbl11-like	60S ribosomal protein L11-1	0	IACYVTVR	IAC(UniMod:4)YVTVR	2	IAC(UniMod:4)YVTVR2	113.34	82.5796	139.664
A0A1S3XAW1;A0A1S3ZDJ6;A0A1S3ZDW5;A0A1S4CT55;Q9FSF6	A0A1S3ZDJ6;A0A1S3XAW1;A0A1S3ZDW5;A0A1S4CT55;Q9FSF6	A0A1S3XAW1_TOBAC;A0A1S3ZDJ6_TOBAC;A0A1S3ZDW5_TOBAC;A0A1S4CT55_TOBAC;Q9FSF6_TOBAC	LOC107763118;LOC107785580;LOC107785771;LOC107822394;rbl11-like	60S ribosomal protein L11-1	0	LVLNISVGESGDR	LVLNISVGESGDR	2	LVLNISVGESGDR2	94.713	74.5115	103.322
A0A1S3XAW1;A0A1S3ZDJ6;A0A1S3ZDW5;A0A1S4CT55;Q9FSF6	A0A1S3ZDJ6;A0A1S3XAW1;A0A1S3ZDW5;A0A1S4CRQ0;A0A1S4CT55;Q9FSF6	A0A1S3XAW1_TOBAC;A0A1S3ZDJ6_TOBAC;A0A1S3ZDW5_TOBAC;A0A1S4CT55_TOBAC;Q9FSF6_TOBAC	LOC107763118;LOC107785580;LOC107785771;LOC107822394;rbl11-like	60S ribosomal protein L11-1	0	VKEYELLR	VKEYELLR	3	VKEYELLR3	61.3674	54.4888	75.4845
A0A1S3XAW1;A0A1S3ZDJ6;A0A1S3ZDW5;A0A1S4CT55;Q9FSF6	A0A1S3ZDJ6;A0A1S3XAW1;A0A1S3ZDW5;A0A1S4CT55;Q9FSF6	A0A1S3XAW1_TOBAC;A0A1S3ZDJ6_TOBAC;A0A1S3ZDW5_TOBAC;A0A1S4CT55_TOBAC;Q9FSF6_TOBAC	LOC107763118;LOC107785580;LOC107785771;LOC107822394;rbl11-like	60S ribosomal protein L11-1	0	VLEQLSGQSPVFSK	VLEQLSGQSPVFSK	3	VLEQLSGQSPVFSK3	22.6266	25.7708	24.3457
A0A1S3XAW1;A0A1S3ZDJ6;A0A1S3ZDW5;A0A1S4CT55;Q9FSF6	A0A1S3ZDJ6;A0A1S3XAW1;A0A1S3ZDW5;A0A1S4CRQ0;A0A1S4CT55;Q9FSF6	A0A1S3XAW1_TOBAC;A0A1S3ZDJ6_TOBAC;A0A1S3ZDW5_TOBAC;A0A1S4CT55_TOBAC;Q9FSF6_TOBAC	LOC107763118;LOC107785580;LOC107785771;LOC107822394;rbl11-like	60S ribosomal protein L11-1	0	YEGVILNK	YEGVILNK	2	YEGVILNK2	134.22	143.037	168.419
A0A1S3XAX2;A0A1S3XS23;A0A1S3XSM5;A0A1S3XVU7;A0A1S3Y5N5;A0A1S3YPU1;A0A1S4A2Q7;A0A1S4D4W1;A0A1S4DJC5	A0A1S3XAX2;A0A1S3XS23;A0A1S3XSM5;A0A1S3XVU7;A0A1S3Y5N5;A0A1S3YPU1;A0A1S4A2Q7;A0A1S4D4W1;A0A1S4DJC5	A0A1S3XAX2_TOBAC;A0A1S3XS23_TOBAC;A0A1S3XSM5_TOBAC;A0A1S3XVU7_TOBAC;A0A1S3Y5N5_TOBAC;A0A1S3YPU1_TOBAC;A0A1S4A2Q7_TOBAC;A0A1S4D4W1_TOBAC;A0A1S4DJC5_TOBAC	LOC107763054;LOC107768076;LOC107768086;LOC107769365;LOC107772487;LOC107778404;LOC107793086;LOC107826002;LOC107830368	WSC domain-containing protein ARB_07867-like	0	QIIIGGR	QIIIGGR	2	QIIIGGR2	212.446	191.907	203.797
A0A1S3XAX8;A0A1S3XB04;A0A1S4ARH1;A0A1S4BKF0;A0A1S4C2S1	A0A1S3XAX8;A0A1S4C2S1;A0A1S3XB04;A0A1S4ARH1;A0A1S4BKF0	A0A1S3XAX8_TOBAC;A0A1S3XB04_TOBAC;A0A1S4ARH1_TOBAC;A0A1S4BKF0_TOBAC;A0A1S4C2S1_TOBAC	LOC107763154;LOC107763157;LOC107800510;LOC107809240;LOC107814537	40S ribosomal protein S2-3-like	0	AFVVVGDGNGHVGLGVK	AFVVVGDGNGHVGLGVK	3	AFVVVGDGNGHVGLGVK3	82.459	66.0657	118.548
A0A1S3XAX8;A0A1S3XB04;A0A1S4ARH1;A0A1S4BKF0;A0A1S4C2S1	A0A1S3XAX8;A0A1S4C2S1;A0A1S3XB04;A0A1S4ARH1;A0A1S4BKF0	A0A1S3XAX8_TOBAC;A0A1S3XB04_TOBAC;A0A1S4ARH1_TOBAC;A0A1S4BKF0_TOBAC;A0A1S4C2S1_TOBAC	LOC107763154;LOC107763157;LOC107800510;LOC107809240;LOC107814537	40S ribosomal protein S2-3-like	0	ATFDCLMK	ATFDC(UniMod:4)LMK	2	ATFDC(UniMod:4)LMK2	103.183	104.577	176.148
A0A1S3XAX8;A0A1S3XB04;A0A1S4ARH1;A0A1S4BKF0;A0A1S4C2S1	A0A1S3XAX8;A0A1S4C2S1;A0A1S3XB04;A0A1S4ARH1;A0A1S4BKF0	A0A1S3XAX8_TOBAC;A0A1S3XB04_TOBAC;A0A1S4ARH1_TOBAC;A0A1S4BKF0_TOBAC;A0A1S4C2S1_TOBAC	LOC107763154;LOC107763157;LOC107800510;LOC107809240;LOC107814537	40S ribosomal protein S2-3-like	0	CGSVTVR	C(UniMod:4)GSVTVR	2	C(UniMod:4)GSVTVR2	19.3581	16.7202	43.7653
A0A1S3XAX8;A0A1S3XB04;A0A1S4ARH1;A0A1S4BKF0;A0A1S4C2S1	A0A1S3XAX8;A0A1S4C2S1;A0A1S3XB04;A0A1S4ARH1;A0A1S4BKF0	A0A1S3XAX8_TOBAC;A0A1S3XB04_TOBAC;A0A1S4ARH1_TOBAC;A0A1S4BKF0_TOBAC;A0A1S4C2S1_TOBAC	LOC107763154;LOC107763157;LOC107800510;LOC107809240;LOC107814537	40S ribosomal protein S2-3-like	0	EVATAIR	EVATAIR	2	EVATAIR2	138.595	134.525	179.402
A0A1S3XAX8;A0A1S3XB04;A0A1S4ARH1;A0A1S4BKF0;A0A1S4C2S1	A0A1S3XAX8;A0A1S4C2S1;A0A1S3XB04;A0A1S4ARH1;A0A1S4BKF0	A0A1S3XAX8_TOBAC;A0A1S3XB04_TOBAC;A0A1S4ARH1_TOBAC;A0A1S4BKF0_TOBAC;A0A1S4C2S1_TOBAC	LOC107763154;LOC107763157;LOC107800510;LOC107809240;LOC107814537	40S ribosomal protein S2-3-like	0	GAGIVAAR	GAGIVAAR	2	GAGIVAAR2	255.799	266.944	339.804
A0A1S3XAX8;A0A1S3XB04;A0A1S4ARH1;A0A1S4BKF0;A0A1S4C2S1	A0A1S3XAX8;A0A1S4C2S1;A0A1S3XB04;A0A1S4ARH1;A0A1S4BKF0	A0A1S3XAX8_TOBAC;A0A1S3XB04_TOBAC;A0A1S4ARH1_TOBAC;A0A1S4BKF0_TOBAC;A0A1S4C2S1_TOBAC	LOC107763154;LOC107763157;LOC107800510;LOC107809240;LOC107814537	40S ribosomal protein S2-3-like	0	GAIILAK	GAIILAK	2	GAIILAK2	297.497	341.003	372.436
[truncated: 18,458 more rows]
